# Supplementary material for: An alternative splicing switch in FLNB promotes the mesenchymal cell state in human breast cancer
Source: eLife. 2018 Jul 30;7:e37184. doi: 10.7554/eLife.37184 (PMC6103745; doi:10.7554/eLife.37184)
Supplement: Figure 1—source data 1. [file elife-37184-fig1-data1.xlsx]

## Sheet: Sheet1
Construct IDs	Gene ID	Gene name	Z score
TRCN0000475875	6615	SNAI1	6.03115
TRCN0000470107	11278	KLF12	5.7014
TRCN0000467871	4154	MBNL1	5.55897
TRCN0000467894	9444	QKI	5.41674
TRCN0000478908	10150	MBNL2	5.37015
TRCN0000476705	604	BCL6	5.28908
TRCN0000476418	8683	SRSF9	4.65115
TRCN0000469955	57054	DAZ3	4.56172
TRCN0000467646	9131	AIFM1	4.56068
TRCN0000481351	54502	RBM47	4.42186
TRCN0000480264	54918	CMTM6	4.40594
TRCN0000477699	54457	TAF7L	4.21851
TRCN0000475751	56853	CELF4	4.21802
TRCN0000488715	4919	ROR1	4.14547
TRCN0000466913	54715	RBFOX1	4.11282
TRCN0000474423	79983	POF1B	4.01618
TRCN0000479630	51317	PHF21A	3.96816
TRCN0000474726	55676	SLC30A6	3.93749
TRCN0000489462	6753	SSTR3	3.90682
TRCN0000481283	60685	ZFAND3	3.89083
TRCN0000489077	7048	TGFBR2	3.85442
TRCN0000472095	9127	P2RX6	3.83875
TRCN0000476555	6421	SFPQ	3.83277
TRCN0000465520	4778	NFE2	3.76001
TRCN0000477562	5009	OTC	3.7292
TRCN0000465270	2890	GRIA1	3.72243
TRCN0000470762	3980	LIG3	3.66951
TRCN0000472354	57055	DAZ2	3.6311
TRCN0000472670	8875	VNN2	3.6278
TRCN0000480353	57180	ACTR3B	3.58691
TRCN0000489361	8395	PIP5K1B	3.58645
TRCN0000475431	93	ACVR2B	3.52951
TRCN0000471549	6310	ATXN1	3.46401
TRCN0000477282	402135	OR5K2	3.45064
TRCN0000472512	221035	REEP3	3.43529
TRCN0000473991	23099	ZBTB43	3.40763
TRCN0000488953	5834	PYGB	3.39861
TRCN0000472901	5530	PPP3CA	3.38519
TRCN0000470433	55288	RHOT1	3.36921
TRCN0000480328	11100	HNRNPUL1	3.3682
TRCN0000481085	85444	LRRCC1	3.32988
TRCN0000474228	55843	ARHGAP15	3.31751
TRCN0000478895	23210	JMJD6	3.29614
TRCN0000476436	9534	ZNF254	3.28091
TRCN0000475202	4222	MEOX1	3.26295
TRCN0000489292	197021	LCTL	3.26126
TRCN0000473127	8001	GLRA3	3.25474
TRCN0000491363	23187	PHLDB1	3.24252
TRCN0000474624	89876	MAATS1	3.2357
TRCN0000479986	10771	ZMYND11	3.22227
TRCN0000467874	3836	KPNA1	3.21606
TRCN0000477860	10175	CNIH1	3.20303
TRCN0000489739	6733	SRPK2	3.19467
TRCN0000492347	5664	PSEN2	3.19049
TRCN0000471312	65258	MPPE1	3.18867
TRCN0000467512	221391	OPN5	3.17154
TRCN0000492087	57135	DAZ4	3.13581
TRCN0000488078	26576	SRPK3	3.13071
TRCN0000480870	84851	TRIM52	3.12773
TRCN0000472737	84419	C15orf48	3.10214
TRCN0000475132	5501	PPP1CC	3.08059
TRCN0000474192	5297	PI4KA	3.07371
TRCN0000474953	3565	IL4	3.07239
TRCN0000488659	6608	SMO	3.06054
TRCN0000492349	9767	JADE3	3.05383
TRCN0000489099	7849	PAX8	3.03596
TRCN0000487760	51554	ACKR4	3.03147
TRCN0000487690	2353	FOS	3.02112
TRCN0000473415	246213	SLC17A8	2.98989
TRCN0000488098	2353	FOS	2.97986
TRCN0000472357	391257	SUMO1P1	2.9798
TRCN0000474090	825	CAPN3	2.97494
TRCN0000489509	4889	NPY5R	2.96696
TRCN0000471620	51654	CDK5RAP1	2.96189
TRCN0000466280	84445	LZTS2	2.95865
TRCN0000489144	8277	TKTL1	2.9563
TRCN0000465403	60481	ELOVL5	2.95576
TRCN0000467833	23245	ASTN2	2.9547
TRCN0000489523	186	AGTR2	2.95281
TRCN0000480214	285782	CAGE1	2.9403
TRCN0000477004	145757	LOC145757	2.93936
TRCN0000468295	124540	MSI2	2.9368
TRCN0000474391	84524	ZC3H8	2.91244
TRCN0000478313	83473	KATNAL2	2.89025
TRCN0000471220	55293	UEVLD	2.8885
TRCN0000473165	56341	PRMT8	2.88572
TRCN0000472445	4782	NFIC	2.88314
TRCN0000479370	1836	SLC26A2	2.87899
TRCN0000469814	81846	SBF2	2.87164
TRCN0000466363	369	ARAF	2.87113
TRCN0000469098	10946	SF3A3	2.8705
TRCN0000492271	10743	RAI1	2.86677
TRCN0000491886	7566	ZNF18	2.85208
TRCN0000474144	84263	HSDL2	2.8512
TRCN0000466644	10053	AP1M2	2.84928
TRCN0000473208	55342	STRBP	2.84908
TRCN0000492210	10643	IGF2BP3	2.84031
TRCN0000479506	9915	ARNT2	2.83874
TRCN0000468077	844	CASQ1	2.83613
TRCN0000477517	51752	ERAP1	2.83207
TRCN0000473348	23760	PITPNB	2.8294
TRCN0000488518	2780	GNAT2	2.82866
TRCN0000471975	345757	FAM174A	2.82085
TRCN0000465498	4593	MUSK	2.80668
TRCN0000476406	4300	MLLT3	2.80045
TRCN0000492278	1175	AP2S1	2.7925
TRCN0000472547	6906	SERPINA7	2.79158
TRCN0000477927	168544	ZNF467	2.78507
TRCN0000468548	6059	ABCE1	2.78443
TRCN0000470282	60680	CELF5	2.77891
TRCN0000471714	10521	DDX17	2.77334
TRCN0000480574	4836	NMT1	2.77228
TRCN0000467301	353299	RGSL1	2.77214
TRCN0000477906	84085	FBXO30	2.77075
TRCN0000481608	148641	SLC35F3	2.77059
TRCN0000489584	9975	NR1D2	2.76853
TRCN0000489368	3480	IGF1R	2.76267
TRCN0000491554	1128	CHRM1	2.76109
TRCN0000467803	145873	MESP2	2.75989
TRCN0000475831	2731	GLDC	2.75359
TRCN0000467268	26262	TSPAN17	2.7409
TRCN0000471656	269	AMHR2	2.73765
TRCN0000470249	201158	TVP23C	2.73752
TRCN0000471528	54458	PRR13	2.72725
TRCN0000468411	9926	LPGAT1	2.72376
TRCN0000474147	4809	NHP2L1	2.71673
TRCN0000476559	1132	CHRM4	2.71232
TRCN0000488122	2261	FGFR3	2.71033
TRCN0000476578	89792	GAL3ST3	2.70442
TRCN0000475809	10283	CWC27	2.69904
TRCN0000473314	60685	ZFAND3	2.69469
TRCN0000468173	54700	RRN3	2.69159
TRCN0000470792	54431	DNAJC10	2.6913
TRCN0000466663	55863	TMEM126B	2.69034
TRCN0000470216	51102	MECR	2.68874
TRCN0000491302	93	ACVR2B	2.68689
TRCN0000470567	11201	POLI	2.68546
TRCN0000471691	58499	ZNF462	2.6836
TRCN0000473459	7165	TPD52L2	2.67951
TRCN0000488161	4915	NTRK2	2.6623
TRCN0000473735	7112	TMPO	2.65917
TRCN0000476298	79058	ASPSCR1	2.65704
TRCN0000472778	51008	ASCC1	2.64874
TRCN0000489873	4638	MYLK	2.64317
TRCN0000487939	5226	PGD	2.64168
TRCN0000470062	23609	MKRN2	2.63312
TRCN0000472979	9798	IST1	2.63267
TRCN0000491431	2263	FGFR2	2.62705
TRCN0000467029	51260	PBDC1	2.62069
TRCN0000474082	29880	ALG5	2.61815
TRCN0000468988	55278	QRSL1	2.61689
TRCN0000465435	5327	PLAT	2.61522
TRCN0000466282	119395	CALHM3	2.6144
TRCN0000475363	4783	NFIL3	2.6121
TRCN0000471933	26164	MTG2	2.61031
TRCN0000466964	1036	CDO1	2.60378
TRCN0000475616	3361	HTR5A	2.59721
TRCN0000472837	79839	CCDC102B	2.59582
TRCN0000470549	140947	DCANP1	2.59525
TRCN0000467609	8906	AP1G2	2.5854
TRCN0000477158	6935	ZEB1	2.58539
TRCN0000474707	5361	PLXNA1	2.58519
TRCN0000473147	8648	NCOA1	2.5851
TRCN0000466230	135295	SRSF12	2.58465
TRCN0000477102	5696	PSMB8	2.58409
TRCN0000478939	55665	URGCP	2.57589
TRCN0000477667	786	CACNG1	2.57313
TRCN0000476543	284029	LINC00324	2.57145
TRCN0000476136	26689	OR4D1	2.56868
TRCN0000473355	654346	LGALS9C	2.56633
TRCN0000478472	79622	SNRNP25	2.56426
TRCN0000470626	956	ENTPD3	2.55025
TRCN0000477881	8708	B3GALT1	2.54669
TRCN0000475301	4238	MFAP3	2.54159
TRCN0000481301	83732	RIOK1	2.54059
TRCN0000465224	3293	HSD17B3	2.54031
TRCN0000474154	7551	ZNF3	2.53786
TRCN0000469922	127795	C1orf87	2.53203
TRCN0000479215	119392	SFR1	2.52844
TRCN0000470154	582	BBS1	2.51567
TRCN0000481252	25917	THUMPD3	2.51453
TRCN0000468821	56302	TRPV5	2.51189
TRCN0000489813	5023	P2RX1	2.51132
TRCN0000473130	8707	B3GALT2	2.50983
TRCN0000470003	1761	DMRT1	2.50812
TRCN0000479531	57168	ASPHD2	2.50393
TRCN0000478036	56914	OTOR	2.49573
TRCN0000473544	10114	HIPK3	2.49543
TRCN0000469756	7216	TRO	2.49123
TRCN0000487921	134860	TAAR9	2.48902
TRCN0000473688	10438	C1D	2.48622
TRCN0000472952	10804	GJB6	2.48444
TRCN0000488269	59352	LGR6	2.48385
TRCN0000473081	3227	HOXC11	2.48333
TRCN0000469305	79783	SUGCT	2.4826
TRCN0000487814	132	ADK	2.48258
TRCN0000466158	114826	SMYD4	2.4771
TRCN0000474281	3604	TNFRSF9	2.47468
TRCN0000491714	3233	HOXD4	2.47462
TRCN0000478688	1488	CTBP2	2.47361
TRCN0000479000	23376	UFL1	2.47067
TRCN0000479522	113220	KIF12	2.46906
TRCN0000477254	201931	TMEM192	2.46557
TRCN0000465792	124936	CYB5D2	2.46165
TRCN0000478321	64651	CSRNP1	2.46116
TRCN0000492253	50832	TAS2R4	2.45965
TRCN0000480071	165631	PARP15	2.45543
TRCN0000472131	9331	B4GALT6	2.45418
TRCN0000479310	153222	CREBRF	2.45376
TRCN0000488352	56923	NMUR2	2.45036
TRCN0000473115	57715	SEMA4G	2.44494
TRCN0000467294	257044	C1orf101	2.44389
TRCN0000474062	10263	CDK2AP2	2.4432
TRCN0000492000	151	ADRA2B	2.44161
TRCN0000470059	2079	ERH	2.43999
TRCN0000468165	4779	NFE2L1	2.43441
TRCN0000480837	163486	DENND1B	2.43388
TRCN0000473968	9910	RABGAP1L	2.43139
TRCN0000477223	55294	FBXW7	2.42964
TRCN0000475971	221527	ZBTB12	2.42679
TRCN0000472103	672	BRCA1	2.42397
TRCN0000475880	11189	CELF3	2.42392
TRCN0000475346	1588	CYP19A1	2.42345
TRCN0000468617	4781	NFIB	2.42102
TRCN0000470288	7753	ZNF202	2.41643
TRCN0000472771	79953	SYNDIG1	2.41196
TRCN0000466804	10865	ARID5A	2.41099
TRCN0000487812	5602	MAPK10	2.4103
TRCN0000465784	170954	PPP1R18	2.40615
TRCN0000475079	51338	MS4A4A	2.40568
TRCN0000470145	57103	C12orf5	2.40369
TRCN0000488716	92335	STRADA	2.40347
TRCN0000479091	56159	TEX11	2.40066
TRCN0000489897	56927	GPR108	2.39867
TRCN0000478616	9321	TRIP11	2.39321
TRCN0000475312	55070	DET1	2.39143
TRCN0000479491	5319	PLA2G1B	2.38901
TRCN0000469913	6612	SUMO3	2.38016
TRCN0000480448	9189	ZBED1	2.37977
TRCN0000491844	2191	FAP	2.37871
TRCN0000469884	1559	CYP2C9	2.37631
TRCN0000472476	254394	MCM9	2.37443
TRCN0000469960	54344	DPM3	2.37415
TRCN0000479063	89891	WDR34	2.37383
TRCN0000481046	57834	CYP4F11	2.37256
TRCN0000471098	90557	CCDC74A	2.36838
TRCN0000479307	149095	DCST1	2.36673
TRCN0000471457	7266	DNAJC7	2.36423
TRCN0000488786	7874	USP7	2.36404
TRCN0000488041	1159	CKMT1B	2.36337
TRCN0000491865	441273	SPDYE2	2.36063
TRCN0000478654	2689	GH2	2.35937
TRCN0000489402	9262	STK17B	2.35936
TRCN0000476433	124093	CCDC78	2.35739
TRCN0000480903	55507	GPRC5D	2.35141
TRCN0000466637	285555	STPG2	2.35118
TRCN0000488790	55315	SLC29A3	2.34718
TRCN0000466141	55584	CHRNA9	2.34604
TRCN0000476281	5420	PODXL	2.34289
TRCN0000471659	9212	AURKB	2.34096
TRCN0000473074	100287896	LOC100287896	2.34047
TRCN0000476532	5814	PURB	2.33678
TRCN0000466782	60436	TGIF2	2.33444
TRCN0000476384	7559	ZNF12	2.33205
TRCN0000489677	283208	P4HA3	2.32941
TRCN0000470550	83605	CCM2	2.3289
TRCN0000473237	875	CBS	2.32852
TRCN0000475974	389766	C9orf153	2.31564
TRCN0000492145	81839	VANGL1	2.31275
TRCN0000466853	922	CD5L	2.31191
TRCN0000477417	2042	EPHA3	2.31147
TRCN0000473518	6715	SRD5A1	2.30804
TRCN0000468941	3987	LIMS1	2.30713
TRCN0000467470	11322	TMC6	2.30677
TRCN0000470461	758	MPPED1	2.30559
TRCN0000465731	285237	C3orf38	2.30477
TRCN0000467699	79934	ADCK4	2.30376
TRCN0000465765	79020	C7orf25	2.30359
TRCN0000469300	3596	IL13	2.30215
TRCN0000471548	51593	SRRT	2.2995
TRCN0000489866	2532	ACKR1	2.29899
TRCN0000471252	64080	RBKS	2.29823
TRCN0000466681	7023	TFAP4	2.29672
TRCN0000473743	57002	YAE1D1	2.29646
TRCN0000479230	805	CALM2	2.29574
TRCN0000492142	7107	GPR137B	2.29502
TRCN0000489540	26146	TRAF3IP1	2.28901
TRCN0000480933	165545	DQX1	2.28412
TRCN0000473492	100133171	SPANXB2	2.28252
TRCN0000481278	23001	WDFY3	2.28246
TRCN0000491356	84749	USP30	2.28148
TRCN0000471859	4869	NPM1	2.28129
TRCN0000481145	27067	STAU2	2.27953
TRCN0000492260	3696	ITGB8	2.27547
TRCN0000475784	119694	OR51F2	2.27295
TRCN0000470719	9058	SLC13A2	2.27228
TRCN0000477521	26509	MYOF	2.27093
TRCN0000477481	400720	ZNF772	2.2673
TRCN0000472188	81551	STMN4	2.26594
TRCN0000468898	57147	SCYL3	2.26386
TRCN0000479678	93986	FOXP2	2.26347
TRCN0000471399	148345	C1orf127	2.25737
TRCN0000492140	9290	GPR55	2.25727
TRCN0000480210	23600	AMACR	2.25701
TRCN0000480552	124995	MRPL10	2.25612
TRCN0000480260	3932	LCK	2.25329
TRCN0000468404	30012	TLX3	2.25317
TRCN0000472008	5701	PSMC2	2.25013
TRCN0000480786	55229	PANK4	2.24815
TRCN0000466498	57642	COL20A1	2.24734
TRCN0000489650	2987	GUK1	2.24659
TRCN0000468327	54777	CFAP46	2.24544
TRCN0000465341	27316	RBMX	2.24344
TRCN0000470747	9167	COX7A2L	2.2414
TRCN0000492343	11147	HHLA3	2.24137
TRCN0000477380	5095	PCCA	2.23946
TRCN0000471001	81545	FBXO38	2.23409
TRCN0000480560	1262	CNGA4	2.23325
TRCN0000491562	6677	SPAM1	2.23293
TRCN0000474947	91	ACVR1B	2.23276
TRCN0000476819	259232	NALCN	2.23109
TRCN0000481329	658	BMPR1B	2.22825
TRCN0000465385	5973	RENBP	2.22618
TRCN0000468888	958	CD40	2.22518
TRCN0000468732	285074	LOC285074	2.22417
TRCN0000480893	3032	HADHB	2.223
TRCN0000475237	4656	MYOG	2.22261
TRCN0000470689	27010	TPK1	2.22211
TRCN0000475829	5634	PRPS2	2.22013
TRCN0000470612	51422	PRKAG2	2.21932
TRCN0000478123	7700	ZNF141	2.2118
TRCN0000480527	23181	DIP2A	2.20826
TRCN0000489242	8491	MAP4K3	2.2067
TRCN0000470965	84725	PLEKHA8	2.20571
TRCN0000472480	355	FAS	2.20343
TRCN0000480547	151050	KANSL1L	2.20292
TRCN0000465629	126823	KLHDC9	2.19842
TRCN0000477310	51434	ANAPC7	2.1954
TRCN0000468920	79877	DCAKD	2.19448
TRCN0000467034	84735	CNDP1	2.19408
TRCN0000479541	10768	AHCYL1	2.19324
TRCN0000465712	2792	GNGT1	2.19322
TRCN0000465796	5700	PSMC1	2.19277
TRCN0000471460	51318	MRPL35	2.18974
TRCN0000475326	9615	GDA	2.18916
TRCN0000471720	317701	VN1R2	2.18798
TRCN0000469151	83733	SLC25A18	2.18792
TRCN0000471638	54463	FAM134B	2.18633
TRCN0000478718	54881	TEX10	2.18545
TRCN0000469999	94240	EPSTI1	2.18028
TRCN0000469245	8322	FZD4	2.1776
TRCN0000489329	55361	PI4K2A	2.17561
TRCN0000468335	2353	FOS	2.17446
TRCN0000472061	4916	NTRK3	2.17417
TRCN0000489001	5031	P2RY6	2.17196
TRCN0000470258	81488	POLR2M	2.1718
TRCN0000467743	55150	C19orf73	2.16984
TRCN0000488593	23462	HEY1	2.16799
TRCN0000472389	64747	MFSD1	2.16768
TRCN0000480846	128408	BHLHE23	2.1644
TRCN0000489205	1114	CHGB	2.16356
TRCN0000471317	51506	UFC1	2.15902
TRCN0000476005	8292	COLQ	2.15775
TRCN0000470117	9245	GCNT3	2.15478
TRCN0000478289	25764	HYPK	2.15409
TRCN0000477911	53942	CNTN5	2.14864
TRCN0000481120	84698	CAPS2	2.14832
TRCN0000466000	1444	CSHL1	2.14667
TRCN0000473099	10885	WDR3	2.14575
TRCN0000479137	55515	ASIC4	2.14564
TRCN0000480270	4733	DRG1	2.14468
TRCN0000491878	201283	AMZ2P1	2.14344
TRCN0000475256	6815	STYX	2.14265
TRCN0000480430	1368	CPM	2.1418
TRCN0000471016	50861	STMN3	2.14116
TRCN0000471313	6382	SDC1	2.1403
TRCN0000468993	117177	RAB3IP	2.13866
TRCN0000470027	9208	LRRFIP1	2.13789
TRCN0000479008	84929	FIBCD1	2.13731
TRCN0000480911	5601	MAPK9	2.13401
TRCN0000479954	996	CDC27	2.13379
TRCN0000471214	2859	GPR35	2.13305
TRCN0000479446	10864	SLC22A7	2.133
TRCN0000491271	1836	SLC26A2	2.1323
TRCN0000488144	1267	CNP	2.13151
TRCN0000467996	923	CD6	2.13113
TRCN0000468383	4837	NNMT	2.12671
TRCN0000471977	10440	TIMM17A	2.12664
TRCN0000468192	26751	SH3YL1	2.1255
TRCN0000491614	5163	PDK1	2.12548
TRCN0000492085	22795	NID2	2.12472
TRCN0000487993	9934	P2RY14	2.12356
TRCN0000476834	728957	ZNF705D	2.1233
TRCN0000473916	2993	GYPA	2.12314
TRCN0000471925	63951	DMRTA1	2.12259
TRCN0000471612	128239	IQGAP3	2.12124
TRCN0000489508	1133	CHRM5	2.12108
TRCN0000480231	3736	KCNA1	2.11795
TRCN0000468122	158983	H2BFWT	2.11783
TRCN0000478888	875	CBS	2.11763
TRCN0000471972	57647	DHX37	2.11521
TRCN0000467970	23528	ZNF281	2.11462
TRCN0000468102	79874	RABEP2	2.11339
TRCN0000489290	2587	GALR1	2.11324
TRCN0000479477	51514	DTL	2.11267
TRCN0000488681	83942	TSSK1B	2.11149
TRCN0000468806	10524	KAT5	2.1094
TRCN0000475045	51118	UTP11L	2.10939
TRCN0000474962	143471	PSMA8	2.10699
TRCN0000479841	79962	DNAJC22	2.10539
TRCN0000487741	2913	GRM3	2.10536
TRCN0000470280	5452	POU2F2	2.10491
TRCN0000488303	4833	NME4	2.10458
TRCN0000491762	4852	NPY	2.1043
TRCN0000480256	9087	TMSB4Y	2.10424
TRCN0000468499	10650	SLMO1	2.10416
TRCN0000465672	254187	TSGA10IP	2.10303
TRCN0000479290	116835	HSPA12B	2.10224
TRCN0000474981	1487	CTBP1	2.10173
TRCN0000468241	902	CCNH	2.09951
TRCN0000475887	29978	UBQLN2	2.09885
TRCN0000474966	4633	MYL2	2.09481
TRCN0000476587	7752	ZNF200	2.09414
TRCN0000465892	51105	PHF20L1	2.09388
TRCN0000475816	7201	TRHR	2.09353
TRCN0000469337	9810	RNF40	2.09284
TRCN0000481398	80020	FOXRED2	2.09133
TRCN0000478175	112812	FDX1L	2.09097
TRCN0000487936	9874	TLK1	2.09097
TRCN0000465413	25994	HIGD1A	2.09
TRCN0000488220	64582	GPR135	2.08215
TRCN0000489320	1524	CX3CR1	2.08202
TRCN0000469116	1967	EIF2B1	2.07823
TRCN0000492129	10888	GPR83	2.07812
TRCN0000474776	113115	MTFR2	2.07299
TRCN0000472388	1672	DEFB1	2.07264
TRCN0000480425	126	ADH1C	2.07256
TRCN0000488676	2847	MCHR1	2.07173
TRCN0000477589	64409	WBSCR17	2.06824
TRCN0000466156	4922	NTS	2.06762
TRCN0000488050	10163	WASF2	2.06723
TRCN0000471908	7157	TP53	2.06628
TRCN0000473444	515	ATP5F1	2.06625
TRCN0000471175	1993	ELAVL2	2.06533
TRCN0000491718	144501	KRT80	2.05812
TRCN0000475241	5373	PMM2	2.05723
TRCN0000472754	253782	CERS6	2.05703
TRCN0000474328	91603	ZNF830	2.05587
TRCN0000481450	55534	MAML3	2.05483
TRCN0000470541	81788	NUAK2	2.05478
TRCN0000474014	9987	HNRNPDL	2.05387
TRCN0000475289	6788	STK3	2.05381
TRCN0000473126	10899	JTB	2.0533
TRCN0000474974	23660	ZKSCAN5	2.0512
TRCN0000465576	79679	VTCN1	2.04898
TRCN0000468854	29124	LGALS13	2.04671
TRCN0000465722	57182	ANKRD50	2.04396
TRCN0000466885	29086	BABAM1	2.04291
TRCN0000472685	26286	ARFGAP3	2.04012
TRCN0000472774	55846	ITFG2	2.03825
TRCN0000473609	23509	POFUT1	2.03808
TRCN0000469925	389756	AQP7P2	2.03742
TRCN0000478862	79894	ZNF672	2.03654
TRCN0000489428	25862	USP49	2.03523
TRCN0000480315	84643	KIF2B	2.03074
TRCN0000478356	6902	TBCA	2.02494
TRCN0000472315	29993	PACSIN1	2.02459
TRCN0000470378	218	ALDH3A1	2.02112
TRCN0000475915	10102	TSFM	2.02065
TRCN0000471566	826	CAPNS1	2.01949
TRCN0000489553	53831	GPR84	2.01746
TRCN0000479976	100132147	LOC100132147	2.01626
TRCN0000480702	3805	KIR2DL4	2.01392
TRCN0000489614	57172	CAMK1G	2.0101
TRCN0000477882	4682	NUBP1	2.01003
TRCN0000468710	112476	PRRT2	2.00846
TRCN0000488871	611	OPN1SW	2.00706
TRCN0000479453	79142	PHF23	2.00392
TRCN0000480465	5411	PNN	2.00271
TRCN0000468428	153218	SPINK13	2.00129
TRCN0000488894	146	ADRA1D	1.99962
TRCN0000473978	23185	LARP4B	1.99855
TRCN0000471843	1718	DHCR24	1.99058
TRCN0000479914	4000	LMNA	1.98767
TRCN0000473042	8269	TMEM187	1.98745
TRCN0000468113	79078	C1orf50	1.98662
TRCN0000481570	25790	CFAP45	1.98603
TRCN0000470177	5134	PDCD2	1.98494
TRCN0000469313	23034	SAMD4A	1.98437
TRCN0000476949	6480	ST6GAL1	1.98362
TRCN0000466983	199777	ZNF626	1.98124
TRCN0000479335	90231	KIAA2013	1.97769
TRCN0000474662	55879	GABRQ	1.97763
TRCN0000477932	89832	CHRFAM7A	1.97702
TRCN0000466291	1780	DYNC1I1	1.97665
TRCN0000469705	6734	SRPR	1.97518
TRCN0000480279	83746	L3MBTL2	1.97471
TRCN0000475708	3730	KAL1	1.97446
TRCN0000479081	10635	RAD51AP1	1.97429
TRCN0000470291	3297	HSF1	1.97301
TRCN0000472270	78996	C7orf49	1.97278
TRCN0000467220	84513	PPAPDC1B	1.97125
TRCN0000467557	5743	PTGS2	1.96783
TRCN0000472990	10553	HTATIP2	1.96698
TRCN0000465585	64421	DCLRE1C	1.96696
TRCN0000477257	2799	GNS	1.96643
TRCN0000473172	11015	KDELR3	1.96567
TRCN0000477817	2969	GTF2I	1.9648
TRCN0000489674	284111	SLC13A5	1.96457
TRCN0000477902	5387	PMS2P3	1.96419
TRCN0000488856	5157	PDGFRL	1.96078
TRCN0000476347	5414	41886	1.9598
TRCN0000473097	390443	RNASE9	1.95835
TRCN0000472293	2547	XRCC6	1.95686
TRCN0000474331	56984	PSMG2	1.95357
TRCN0000475792	8439	NSMAF	1.95251
TRCN0000480455	117283	IP6K3	1.95247
TRCN0000467368	4758	NEU1	1.95129
TRCN0000467994	55014	STX17	1.95113
TRCN0000471244	156	ADRBK1	1.95073
TRCN0000474216	10422	UBAC1	1.95043
TRCN0000475629	7587	ZNF37A	1.95034
TRCN0000488342	4194	MDM4	1.94928
TRCN0000480027	55711	FAR2	1.94789
TRCN0000473109	28951	TRIB2	1.94592
TRCN0000491430	5891	MOK	1.94266
TRCN0000480021	57559	STAMBPL1	1.94102
TRCN0000470494	7280	TUBB2A	1.93985
TRCN0000467741	55095	SAMD4B	1.93672
TRCN0000468020	114899	C1QTNF3	1.9362
TRCN0000467195	23431	AP4E1	1.93595
TRCN0000475358	64208	POPDC3	1.93538
TRCN0000488243	2826	CCR10	1.93252
TRCN0000471798	159013	CXorf38	1.93082
TRCN0000487981	23596	OPN3	1.9304
TRCN0000477634	29800	ZDHHC1	1.92953
TRCN0000465583	84811	BUD13	1.92906
TRCN0000470816	2328	FMO3	1.92703
TRCN0000472163	29094	LGALSL	1.92583
TRCN0000473686	4969	OGN	1.92506
TRCN0000466719	5290	PIK3CA	1.92459
TRCN0000479792	121441	NEDD1	1.92306
TRCN0000474784	2966	GTF2H2	1.92257
TRCN0000476072	4708	NDUFB2	1.92247
TRCN0000467674	80745	THUMPD2	1.92189
TRCN0000477885	254272	TBC1D28	1.92152
TRCN0000472006	85300	ATCAY	1.92146
TRCN0000477834	255725	OR52B2	1.92126
TRCN0000475748	200958	MUC20	1.92065
TRCN0000470501	4610	MYCL	1.92026
TRCN0000487701	64106	NPFFR1	1.91983
TRCN0000471541	11316	COPE	1.91808
TRCN0000480908	135946	OR6B1	1.91681
TRCN0000492317	152789	JAKMIP1	1.91488
TRCN0000470324	79656	BEND5	1.91428
TRCN0000473580	79004	CUEDC2	1.91217
TRCN0000492100	5584	PRKCI	1.91059
TRCN0000480576	84197	POMK	1.90986
TRCN0000476518	8974	P4HA2	1.90835
TRCN0000473511	2710	GK	1.90411
TRCN0000473520	53616	ADAM22	1.90382
TRCN0000491292	3294	HSD17B2	1.90365
TRCN0000476095	151648	SGOL1	1.90331
TRCN0000476835	255313	CT47A11	1.90306
TRCN0000470390	151011	41892	1.90249
TRCN0000472456	80724	ACAD10	1.90106
TRCN0000474503	1548	CYP2A6	1.90084
TRCN0000466902	203068	TUBB	1.89979
TRCN0000479743	5798	PTPRN	1.89892
TRCN0000476238	402381	SOHLH1	1.8987
TRCN0000469503	84445	LZTS2	1.89709
TRCN0000491462	4057	LTF	1.89706
TRCN0000469018	153396	TMEM161B	1.89694
TRCN0000466612	10141	C4orf6	1.89672
TRCN0000467019	80185	TTI2	1.89507
TRCN0000469969	1488	CTBP2	1.89451
TRCN0000488588	117283	IP6K3	1.89451
TRCN0000481214	90861	HN1L	1.89356
TRCN0000471171	5434	POLR2E	1.89341
TRCN0000479169	4321	MMP12	1.8874
TRCN0000466675	201176	ARHGAP27	1.88518
TRCN0000488421	2917	GRM7	1.88447
TRCN0000476896	340069	FAM170A	1.88287
TRCN0000480155	6137	RPL13	1.88212
TRCN0000476736	11131	CAPN11	1.88061
TRCN0000476081	23359	FAM189A1	1.88012
TRCN0000473706	79184	BRCC3	1.88008
TRCN0000470431	9724	UTP14C	1.87993
TRCN0000470942	64222	TOR3A	1.87976
TRCN0000474913	9091	PIGQ	1.87942
TRCN0000478676	54682	MANSC1	1.87885
TRCN0000466890	112937	GLB1L3	1.87865
TRCN0000469052	4149	MAX	1.8778
TRCN0000488753	51135	IRAK4	1.877
TRCN0000472336	10382	TUBB4A	1.87608
TRCN0000489536	5031	P2RY6	1.87368
TRCN0000488874	9034	CCRL2	1.87355
TRCN0000470229	7068	THRB	1.87309
TRCN0000471633	6602	SMARCD1	1.87281
TRCN0000487781	1453	CSNK1D	1.87207
TRCN0000465260	9071	CLDN10	1.8717
TRCN0000473775	10775	POP4	1.8705
TRCN0000468251	444	ASPH	1.86982
TRCN0000469166	4907	NT5E	1.86815
TRCN0000476174	26659	OR7A5	1.86773
TRCN0000489575	673	BRAF	1.86701
TRCN0000477697	203430	ZCCHC5	1.86671
TRCN0000474638	5313	PKLR	1.86606
TRCN0000465972	8721	EDF1	1.86579
TRCN0000475741	404217	CTXN1	1.86573
TRCN0000465268	255330	NUP210P1	1.86401
TRCN0000491480	3797	KIF3C	1.86013
TRCN0000468470	54962	TIPIN	1.85737
TRCN0000478657	3359	HTR3A	1.8571
TRCN0000468611	5713	PSMD7	1.85454
TRCN0000481076	6502	SKP2	1.85173
TRCN0000467541	3200	HOXA3	1.84962
TRCN0000475533	164045	HFM1	1.84962
TRCN0000481601	4938	OAS1	1.84869
TRCN0000480676	162681	C18orf54	1.84851
TRCN0000481249	9394	HS6ST1	1.84839
TRCN0000469567	285527	FRYL	1.84754
TRCN0000466955	29074	MRPL18	1.84686
TRCN0000488506	23678	SGK3	1.8456
TRCN0000479585	5987	TRIM27	1.84487
TRCN0000481370	58500	ZNF250	1.84373
TRCN0000467859	5939	RBMS2	1.84304
TRCN0000489757	657	BMPR1A	1.8422
TRCN0000478987	84717	HDGFRP2	1.84195
TRCN0000477100	6983	TRGV9	1.84195
TRCN0000477452	10570	DPYSL4	1.84102
TRCN0000477155	2329	FMO4	1.84097
TRCN0000466450	121601	ANO4	1.84052
TRCN0000476332	374899	ZNF829	1.84021
TRCN0000474274	57864	SLC46A2	1.84019
TRCN0000470614	148103	ZNF599	1.83905
TRCN0000480541	51232	CRIM1	1.83822
TRCN0000476707	93	ACVR2B	1.8376
TRCN0000466133	5602	MAPK10	1.83659
TRCN0000467518	114880	OSBPL6	1.83534
TRCN0000472122	966	CD59	1.83501
TRCN0000469914	54431	DNAJC10	1.83459
TRCN0000474969	641372	ACOT6	1.83453
TRCN0000476213	49854	ZBTB21	1.83433
TRCN0000468829	29078	NDUFAF4	1.83369
TRCN0000466353	6500	SKP1	1.83202
TRCN0000471019	25904	CNOT10	1.83169
TRCN0000469510	231	AKR1B1	1.8313
TRCN0000488263	4137	MAPT	1.83091
TRCN0000473765	25829	TMEM184B	1.82905
TRCN0000480651	9325	TRIP4	1.82787
TRCN0000468026	4521	NUDT1	1.82726
TRCN0000472714	6880	TAF9	1.82654
TRCN0000467044	162972	ZNF550	1.82591
TRCN0000492027	7107	GPR137B	1.82523
TRCN0000476121	10342	TFG	1.82442
TRCN0000478389	27013	CNPPD1	1.82429
TRCN0000477747	83882	TSPAN10	1.82359
TRCN0000492077	51206	GP6	1.82246
TRCN0000488687	5595	MAPK3	1.82186
TRCN0000487827	159	ADSS	1.82155
TRCN0000479421	8111	GPR68	1.82103
TRCN0000468027	51491	NOP16	1.81981
TRCN0000470782	10100	TSPAN2	1.81973
TRCN0000477284	79081	C11orf48	1.81945
TRCN0000467331	79669	C3orf52	1.81927
TRCN0000472444	9813	EFCAB14	1.81718
TRCN0000476225	403313	PPAPDC2	1.81591
TRCN0000468176	23743	BHMT2	1.8155
TRCN0000469017	8973	CHRNA6	1.81544
TRCN0000475926	3354	HTR1E	1.81468
TRCN0000477147	79854	LINC00115	1.81451
TRCN0000472189	1366	CLDN7	1.81438
TRCN0000481304	9823	ARMCX2	1.81379
TRCN0000472991	83857	TMTC1	1.81193
TRCN0000489396	65018	PINK1	1.81148
TRCN0000478629	51447	IP6K2	1.80997
TRCN0000492125	3232	HOXD3	1.80965
TRCN0000466063	54935	DUSP23	1.80934
TRCN0000473347	6431	SRSF6	1.80923
TRCN0000481051	81629	TSSK3	1.80884
TRCN0000475074	1022	CDK7	1.8085
TRCN0000476248	6554	SLC10A1	1.80777
TRCN0000473905	84545	MRPL43	1.80741
TRCN0000474051	55303	GIMAP4	1.80652
TRCN0000470855	7580	ZNF32	1.80604
TRCN0000468414	10641	NPRL2	1.80574
TRCN0000491914	815	CAMK2A	1.80504
TRCN0000481262	284613	CYB561D1	1.80433
TRCN0000476962	442361	OR2A2	1.80354
TRCN0000472920	4090	SMAD5	1.80243
TRCN0000475516	130827	TMEM182	1.80149
TRCN0000491810	5019	OXCT1	1.80109
TRCN0000480866	283208	P4HA3	1.80097
TRCN0000472378	832	CAPZB	1.79656
TRCN0000491365	219995	MS4A15	1.79644
TRCN0000470247	6015	RING1	1.79582
TRCN0000477008	84179	MFSD7	1.79505
TRCN0000481152	817	CAMK2D	1.7949
TRCN0000489770	10013	HDAC6	1.79464
TRCN0000479670	3784	KCNQ1	1.79445
TRCN0000466598	4651	MYO10	1.79313
TRCN0000466814	79934	ADCK4	1.79221
TRCN0000468497	10953	TOMM34	1.79038
TRCN0000491255	203054	ADCK5	1.78855
TRCN0000468146	339745	SPOPL	1.78755
TRCN0000469319	54664	TMEM106B	1.78745
TRCN0000492275	1539	CYLC2	1.78673
TRCN0000477256	3454	IFNAR1	1.78568
TRCN0000478486	2843	GPR20	1.78516
TRCN0000488395	1965	EIF2S1	1.78485
TRCN0000488701	5914	RARA	1.78454
TRCN0000491759	164091	PAQR7	1.78436
TRCN0000474676	151246	SGOL2	1.78428
TRCN0000472268	5204	PFDN5	1.78367
TRCN0000466684	51042	ZNF593	1.78359
TRCN0000477209	729020	RPEL1	1.78221
TRCN0000480292	366	AQP9	1.78199
TRCN0000488970	54861	SNRK	1.78117
TRCN0000487842	2149	F2R	1.78059
TRCN0000491384	3156	HMGCR	1.77963
TRCN0000474390	23635	SSBP2	1.77908
TRCN0000468461	10084	PQBP1	1.77617
TRCN0000467603	10050	SLC17A4	1.77614
TRCN0000491588	259285	TAS2R39	1.7755
TRCN0000489510	4973	OLR1	1.77535
TRCN0000466836	147948	ZNF582	1.77461
TRCN0000476312	340485	ACER2	1.77383
TRCN0000469142	112714	TUBA3E	1.77329
TRCN0000489589	143503	OR51E1	1.7719
TRCN0000477352	440563	HNRNPCL2	1.7718
TRCN0000468085	84708	LNX1	1.77162
TRCN0000469888	7771	ZNF112	1.76948
TRCN0000489671	4598	MVK	1.76934
TRCN0000466619	8665	EIF3F	1.769
TRCN0000488920	4137	MAPT	1.76717
TRCN0000468236	80177	MYCT1	1.76613
TRCN0000474907	132851	SPATA4	1.76602
TRCN0000491682	9675	TTI1	1.76538
TRCN0000481096	399886	LOC399886	1.76469
TRCN0000475123	54751	FBLIM1	1.76286
TRCN0000472633	280	AMY2B	1.76257
TRCN0000471340	1650	DDOST	1.76254
TRCN0000472652	11030	RBPMS	1.76011
TRCN0000488572	354	KLK3	1.75781
TRCN0000465536	9639	ARHGEF10	1.75732
TRCN0000477146	201164	PLD6	1.75677
TRCN0000491613	339403	RXFP4	1.75598
TRCN0000492244	26985	AP3M1	1.75306
TRCN0000465863	55788	LMBRD1	1.75237
TRCN0000476052	283254	HARBI1	1.75231
TRCN0000491669	226	ALDOA	1.75215
TRCN0000481174	55174	INTS10	1.74985
TRCN0000478295	634	CEACAM1	1.74671
TRCN0000491598	23552	CDK20	1.74513
TRCN0000477207	84814	PPAPDC3	1.74471
TRCN0000480857	7528	YY1	1.74456
TRCN0000474651	2495	FTH1	1.74321
TRCN0000487767	5027	P2RX7	1.74299
TRCN0000477518	148870	CCDC27	1.74281
TRCN0000487862	4888	NPY6R	1.74184
TRCN0000479711	123	PLIN2	1.74019
TRCN0000480250	84838	ZNF496	1.73953
TRCN0000475779	79443	FYCO1	1.73948
TRCN0000472396	92667	MGME1	1.73788
TRCN0000470930	1615	DARS	1.73696
TRCN0000473057	51567	TDP2	1.73471
TRCN0000489515	4017	LOXL2	1.73375
TRCN0000469759	4047	LSS	1.73352
TRCN0000469823	8702	B4GALT4	1.73345
TRCN0000465420	83851	SYT16	1.73331
TRCN0000489881	98	ACYP2	1.73275
TRCN0000466951	83759	RBM4B	1.73162
TRCN0000476652	286187	PPP1R42	1.73161
TRCN0000489451	3351	HTR1B	1.73154
TRCN0000472954	6774	STAT3	1.7311
TRCN0000465563	55625	ZDHHC7	1.73064
TRCN0000474968	10509	SEMA4B	1.72816
TRCN0000488887	6554	SLC10A1	1.728
TRCN0000467835	3561	IL2RG	1.72787
TRCN0000478217	54921	CHTF8	1.72785
TRCN0000488992	2043	EPHA4	1.72647
TRCN0000466191	9324	HMGN3	1.72595
TRCN0000473755	54788	DNAJB12	1.72564
TRCN0000475054	55681	SCYL2	1.72513
TRCN0000467076	1750	DLX6	1.72415
TRCN0000469956	84873	GPR128	1.72412
TRCN0000465505	8877	SPHK1	1.72378
TRCN0000471883	3785	KCNQ2	1.7234
TRCN0000467038	6818	SULT1A3	1.72267
TRCN0000491499	57728	WDR19	1.72186
TRCN0000474789	10645	CAMKK2	1.7217
TRCN0000472203	338557	FFAR4	1.72133
TRCN0000474136	55151	TMEM38B	1.72131
TRCN0000477955	282770	OR10AG1	1.72004
TRCN0000465299	55012	PPP2R3C	1.71989
TRCN0000472980	9650	MTFR1	1.71975
TRCN0000467221	2939	GSTA2	1.71733
TRCN0000467447	9552	SPAG7	1.71553
TRCN0000477204	219873	OR10S1	1.71454
TRCN0000466218	64168	NECAB1	1.71281
TRCN0000468817	169270	ZNF596	1.71262
TRCN0000477167	55188	RIC8B	1.71251
TRCN0000479942	8406	SRPX	1.71229
TRCN0000491915	2140	EYA3	1.71212
TRCN0000467596	11275	KLHL2	1.7111
TRCN0000472267	23643	LY96	1.70986
TRCN0000477636	133923	ZNF474	1.70968
TRCN0000472925	4486	MST1R	1.70953
TRCN0000475468	9581	PREPL	1.7095
TRCN0000481511	5991	RFX3	1.70922
TRCN0000476402	5150	PDE7A	1.70906
TRCN0000491593	3434	IFIT1	1.70838
TRCN0000466646	130557	ZNF513	1.70802
TRCN0000467811	894	CCND2	1.70703
TRCN0000489899	23012	STK38L	1.70675
TRCN0000476600	54890	ALKBH5	1.70656
TRCN0000470240	27352	SGSM3	1.70578
TRCN0000469581	23200	ATP11B	1.70573
TRCN0000473297	25794	FSCN2	1.70395
TRCN0000467168	160298	C11orf42	1.70333
TRCN0000472457	143684	FAM76B	1.7031
TRCN0000467842	54433	GAR1	1.70248
TRCN0000470130	3593	IL12B	1.70238
TRCN0000488490	1230	CCR1	1.70171
TRCN0000491479	2264	FGFR4	1.70171
TRCN0000475488	3080	CFHR2	1.70162
TRCN0000480198	55679	LIMS2	1.70085
TRCN0000469240	8027	STAM	1.70069
TRCN0000477367	90809	TMEM55B	1.7002
TRCN0000473206	55702	CCDC94	1.6998
TRCN0000470940	22827	PUF60	1.69978
TRCN0000470257	10488	CREB3	1.69965
TRCN0000467386	146433	IL34	1.69937
TRCN0000469308	284297	SSC5D	1.699
TRCN0000476350	395	ARHGAP6	1.69896
TRCN0000474824	64407	RGS18	1.69802
TRCN0000487867	6196	RPS6KA2	1.6972
TRCN0000468804	257068	PLCXD2	1.69652
TRCN0000476325	5463	POU6F1	1.69508
TRCN0000466378	54811	ZNF562	1.69423
TRCN0000467472	2820	GPD2	1.69409
TRCN0000470292	311	ANXA11	1.69384
TRCN0000466779	9061	PAPSS1	1.69382
TRCN0000467007	1436	CSF1R	1.69148
TRCN0000465393	5747	PTK2	1.69138
TRCN0000477890	84528	RHOXF2	1.69114
TRCN0000473529	26065	LSM14A	1.69024
TRCN0000480930	1359	CPA3	1.68998
TRCN0000473397	29789	OLA1	1.68765
TRCN0000491595	1191	CLU	1.68739
TRCN0000475651	54861	SNRK	1.68639
TRCN0000478382	8403	SOX14	1.68472
TRCN0000480611	54474	KRT20	1.68418
TRCN0000481541	23381	SMG5	1.68311
TRCN0000473043	3029	HAGH	1.68236
TRCN0000491986	5580	PRKCD	1.68226
TRCN0000476734	55998	NXF5	1.68087
TRCN0000488744	55507	GPRC5D	1.6808
TRCN0000474723	79723	SUV39H2	1.68079
TRCN0000478140	219484	OR5M8	1.68019
TRCN0000478092	4958	OMD	1.68012
TRCN0000472079	57805	CCAR2	1.6787
TRCN0000467613	84072	HORMAD1	1.67868
TRCN0000491739	5218	CDK14	1.67678
TRCN0000491489	6827	SUPT4H1	1.67651
TRCN0000476809	8600	TNFSF11	1.67626
TRCN0000478285	1719	DHFR	1.67599
TRCN0000475734	5971	RELB	1.67482
TRCN0000466010	8837	CFLAR	1.67471
TRCN0000474225	7627	ZNF75A	1.67434
TRCN0000477393	51209	RAB9B	1.67415
TRCN0000465942	124590	USH1G	1.67248
TRCN0000473746	27089	UQCRQ	1.67031
TRCN0000475186	5617	PRL	1.66952
TRCN0000472910	6045	RNF2	1.66928
TRCN0000475874	553115	PEF1	1.66569
TRCN0000474217	65260	COA7	1.66464
TRCN0000466742	163882	CNST	1.66434
TRCN0000478400	149483	CCDC17	1.66421
TRCN0000466372	54946	SLC41A3	1.66394
TRCN0000469372	23201	FAM168A	1.66265
TRCN0000471514	64122	FN3K	1.66263
TRCN0000477988	203190	LGI3	1.66259
TRCN0000475117	51241	COX16	1.66254
TRCN0000473441	11103	KRR1	1.66218
TRCN0000469666	222962	SLC29A4	1.66152
TRCN0000474053	5689	PSMB1	1.66149
TRCN0000478042	673	BRAF	1.66056
TRCN0000488660	1812	DRD1	1.66031
TRCN0000481156	9922	IQSEC1	1.65966
TRCN0000492155	8843	HCAR3	1.65822
TRCN0000476403	1468	SLC25A10	1.65811
TRCN0000466348	132158	GLYCTK	1.65805
TRCN0000488962	11221	DUSP10	1.65778
TRCN0000492341	6502	SKP2	1.65735
TRCN0000481297	414918	DENND6B	1.65676
TRCN0000468707	100134934	TEN1	1.65629
TRCN0000470599	84897	TBRG1	1.65597
TRCN0000488031	200909	HTR3D	1.6557
TRCN0000478345	64170	CARD9	1.65511
TRCN0000476755	55363	HEMGN	1.65393
TRCN0000466228	3352	HTR1D	1.65344
TRCN0000471288	51311	TLR8	1.65254
TRCN0000467619	25932	CLIC4	1.6522
TRCN0000466121	254528	MEIOB	1.65123
TRCN0000471167	25818	KLK5	1.65079
TRCN0000466382	7627	ZNF75A	1.65018
TRCN0000470350	9861	PSMD6	1.64947
TRCN0000476663	338917	VSX2	1.64631
TRCN0000491503	3500	IGHG1	1.64552
TRCN0000474866	11100	HNRNPUL1	1.645
TRCN0000477429	27198	HCAR1	1.64458
TRCN0000476840	91750	LIN52	1.64439
TRCN0000475319	6774	STAT3	1.64432
TRCN0000489607	554	AVPR2	1.64251
TRCN0000488679	55681	SCYL2	1.64158
TRCN0000466430	5611	DNAJC3	1.64105
TRCN0000470186	5682	PSMA1	1.63964
TRCN0000477166	5427	POLE2	1.6396
TRCN0000492019	51141	INSIG2	1.63917
TRCN0000477812	57184	FAM219B	1.63816
TRCN0000478450	199223	TTC21A	1.63807
TRCN0000469780	9796	PHYHIP	1.63781
TRCN0000473417	7053	TGM3	1.63764
TRCN0000467985	5583	PRKCH	1.63705
TRCN0000481041	26054	SENP6	1.63605
TRCN0000473721	57192	MCOLN1	1.63475
TRCN0000475519	9521	EEF1E1	1.6344
TRCN0000468787	7434	VIPR2	1.63419
TRCN0000473846	90410	IFT20	1.63413
TRCN0000474059	84978	FRMD5	1.63402
TRCN0000466196	84272	YIPF4	1.63359
TRCN0000479302	23170	TTLL12	1.6335
TRCN0000489865	2913	GRM3	1.6325
TRCN0000471726	93273	LEMD1	1.63221
TRCN0000471996	81570	CLPB	1.63125
TRCN0000467626	728642	CDK11A	1.63052
TRCN0000476474	1633	DCK	1.62988
TRCN0000479205	11213	IRAK3	1.62861
TRCN0000469434	10212	DDX39A	1.62842
TRCN0000467318	55274	PHF10	1.62819
TRCN0000488295	2052	EPHX1	1.62817
TRCN0000481437	80790	CMIP	1.62811
TRCN0000468852	84695	LOXL3	1.62739
TRCN0000467441	23174	ZCCHC14	1.62558
TRCN0000468376	199990	C1orf86	1.62489
TRCN0000480873	2139	EYA2	1.62308
TRCN0000473472	51075	TMX2	1.62269
TRCN0000475838	54552	GNL3L	1.62254
TRCN0000489266	84978	FRMD5	1.62213
TRCN0000492037	60561	RINT1	1.62135
TRCN0000466599	23293	SMG6	1.61959
TRCN0000481500	283459	GATC	1.61902
TRCN0000465909	11318	GPR182	1.61837
TRCN0000475634	27006	FGF22	1.61834
TRCN0000469231	7341	SUMO1	1.61826
TRCN0000471231	10202	DHRS2	1.61785
TRCN0000465634	137868	SGCZ	1.61758
TRCN0000492268	10558	SPTLC1	1.61717
TRCN0000476435	151835	CPNE9	1.61713
TRCN0000465491	10969	EBNA1BP2	1.61632
TRCN0000472232	64145	ZFYVE20	1.61617
TRCN0000487961	94032	CAMK2N2	1.61601
TRCN0000489179	2214	FCGR3A	1.61587
TRCN0000473936	222235	FBXL13	1.61547
TRCN0000465483	4731	NDUFV3	1.61503
TRCN0000491437	25912	C1orf43	1.61458
TRCN0000466627	3507	IGHM	1.61452
TRCN0000471186	124583	CANT1	1.61321
TRCN0000468213	80194	TMEM134	1.61237
TRCN0000475861	222553	SLC35F1	1.61201
TRCN0000481363	92335	STRADA	1.61191
TRCN0000487716	369	ARAF	1.61187
TRCN0000480993	27350	APOBEC3C	1.6118
TRCN0000480476	10245	TIMM17B	1.61138
TRCN0000476308	6319	SCD	1.61116
TRCN0000471695	9112	MTA1	1.61106
TRCN0000478355	81888	HYI	1.61071
TRCN0000466220	148413	LOC148413	1.61053
TRCN0000465518	9775	EIF4A3	1.61036
TRCN0000491585	80216	ALPK1	1.60997
TRCN0000478892	6143	RPL19	1.60989
TRCN0000488853	53836	GPR87	1.60724
TRCN0000469260	54961	SSH3	1.6067
TRCN0000476146	23517	SKIV2L2	1.60626
TRCN0000492156	5599	MAPK8	1.6062
TRCN0000475487	90268	OTULIN	1.60564
TRCN0000489578	1196	CLK2	1.60469
TRCN0000465754	4239	MFAP4	1.60435
TRCN0000476590	2199	FBLN2	1.60393
TRCN0000479409	143888	KDELC2	1.60225
TRCN0000471015	84307	ZNF397	1.60196
TRCN0000476916	864	RUNX3	1.60164
TRCN0000476479	23439	ATP1B4	1.60132
TRCN0000474358	6570	SLC18A1	1.60064
TRCN0000475752	283464	GXYLT1	1.60048
TRCN0000468343	51493	RTCB	1.6002
TRCN0000475047	57823	SLAMF7	1.59975
TRCN0000480349	104	ADARB1	1.59971
TRCN0000474705	253980	KCTD13	1.59963
TRCN0000474025	57408	LRTM1	1.59834
TRCN0000480388	81792	ADAMTS12	1.59764
TRCN0000467849	55337	C19orf66	1.59762
TRCN0000479881	823	CAPN1	1.59749
TRCN0000479514	29997	GLTSCR2	1.59645
TRCN0000476165	144715	RAD9B	1.59634
TRCN0000476229	339541	C1orf228	1.59541
TRCN0000469591	6102	RP2	1.59528
TRCN0000469189	162394	SLFN5	1.59456
TRCN0000474927	79170	PRR15L	1.59451
TRCN0000480874	1571	CYP2E1	1.59448
TRCN0000466871	387628	KGFLP1	1.59436
TRCN0000479180	4205	MEF2A	1.59364
TRCN0000472985	145447	ABHD12B	1.59361
TRCN0000487723	8111	GPR68	1.59326
TRCN0000474878	254268	AKNAD1	1.59318
TRCN0000489422	284111	SLC13A5	1.59306
TRCN0000468130	54898	ELOVL2	1.59298
TRCN0000478014	343069	HNRNPCL1	1.59149
TRCN0000466110	6206	RPS12	1.59141
TRCN0000472516	1215	CMA1	1.5901
TRCN0000481583	338599	DUPD1	1.58997
TRCN0000475214	4501	MT1X	1.58942
TRCN0000477272	164284	APCDD1L	1.58941
TRCN0000489373	7422	VEGFA	1.58806
TRCN0000467848	9034	CCRL2	1.58763
TRCN0000492098	11035	RIPK3	1.58742
TRCN0000467708	8703	B4GALT3	1.58713
TRCN0000471920	5634	PRPS2	1.58644
TRCN0000466038	1241	LTB4R	1.58554
TRCN0000465294	4354	MPP1	1.5855
TRCN0000473566	55777	MBD5	1.585
TRCN0000487689	4705	NDUFA10	1.585
TRCN0000470932	80318	GKAP1	1.58495
TRCN0000476920	1734	DIO2	1.58488
TRCN0000467353	1877	E4F1	1.5842
TRCN0000469902	2782	GNB1	1.58361
TRCN0000468198	115939	TSR3	1.5821
TRCN0000488413	1152	CKB	1.58148
TRCN0000466420	84449	ZNF333	1.58142
TRCN0000489055	5897	RAG2	1.58133
TRCN0000476891	25975	EGFL6	1.58127
TRCN0000466520	79739	TTLL7	1.58107
TRCN0000478971	158866	ZDHHC15	1.58081
TRCN0000467608	8576	STK16	1.58069
TRCN0000477984	55805	LRP2BP	1.58048
TRCN0000488248	5600	MAPK11	1.58046
TRCN0000478673	51292	GMPR2	1.58005
TRCN0000488703	11072	DUSP14	1.5798
TRCN0000471777	55143	CDCA8	1.57953
TRCN0000489847	1841	DTYMK	1.57922
TRCN0000468227	26167	PCDHB5	1.57876
TRCN0000465902	5433	POLR2D	1.57853
TRCN0000469404	3838	KPNA2	1.57683
TRCN0000477478	23197	FAF2	1.57676
TRCN0000465340	5026	P2RX5	1.57651
TRCN0000469527	6369	CCL24	1.57481
TRCN0000479951	3728	JUP	1.57464
TRCN0000471792	79865	TREML2	1.57459
TRCN0000474572	1933	EEF1B2	1.57393
TRCN0000476379	79931	TNIP3	1.57376
TRCN0000479702	54039	PCBP3	1.57368
TRCN0000474208	9751	SNPH	1.57333
TRCN0000479068	79017	GGCT	1.57282
TRCN0000472580	51172	NAGPA	1.57147
TRCN0000476492	10628	TXNIP	1.57088
TRCN0000475941	284697	BTBD8	1.57021
TRCN0000489107	1395	CRHR2	1.56815
TRCN0000472412	5917	RARS	1.56786
TRCN0000478704	54778	RNF111	1.56721
TRCN0000478988	7050	TGIF1	1.56706
TRCN0000469559	27430	MAT2B	1.56677
TRCN0000492179	10585	POMT1	1.56667
TRCN0000471041	8774	NAPG	1.56662
TRCN0000491631	26246	OR2L2	1.56653
TRCN0000469945	10956	OS9	1.56543
TRCN0000472373	245812	CNPY4	1.56506
TRCN0000480348	4100	MAGEA1	1.56403
TRCN0000470076	5272	SERPINB9	1.5634
TRCN0000475873	147965	FAM98C	1.56319
TRCN0000471123	57216	VANGL2	1.56315
TRCN0000489804	4158	MC2R	1.56229
TRCN0000476991	123096	SLC25A29	1.56162
TRCN0000481184	388753	COA6	1.56148
TRCN0000488221	3363	HTR7	1.56056
TRCN0000478392	64149	C17orf75	1.5605
TRCN0000470575	1551	CYP3A7	1.55886
TRCN0000479404	10618	TGOLN2	1.55763
TRCN0000473588	132204	SYNPR	1.5574
TRCN0000479192	653519	GPR89A	1.55731
TRCN0000465727	1419	CRYGB	1.55575
TRCN0000465453	203076	C8orf74	1.55537
TRCN0000476780	23566	LPAR3	1.55413
TRCN0000468468	26094	DCAF4	1.55404
TRCN0000488725	83756	TAS1R3	1.55361
TRCN0000470625	65078	RTN4R	1.55264
TRCN0000489207	376497	SLC27A1	1.55252
TRCN0000471223	5270	SERPINE2	1.55231
TRCN0000473409	5631	PRPS1	1.55156
TRCN0000492175	5608	MAP2K6	1.55118
TRCN0000471530	10681	GNB5	1.55022
TRCN0000475833	403313	PPAPDC2	1.55014
TRCN0000467841	9094	UNC119	1.54969
TRCN0000470637	63931	MRPS14	1.54949
TRCN0000473810	56658	TRIM39	1.54939
TRCN0000477300	10758	TRAF3IP2	1.54825
TRCN0000477201	643008	SMIM5	1.54792
TRCN0000487882	64781	CERK	1.54785
TRCN0000479112	90693	CCDC126	1.54731
TRCN0000491334	7852	CXCR4	1.5471
TRCN0000466045	55515	ASIC4	1.5452
TRCN0000467807	6117	RPA1	1.54451
TRCN0000479789	5546	PRCC	1.5445
TRCN0000491450	2139	EYA2	1.54418
TRCN0000465372	259239	WFDC11	1.54358
TRCN0000474296	8331	HIST1H2AJ	1.54302
TRCN0000479272	64800	EFCAB6	1.54296
TRCN0000470520	166863	RBM46	1.54184
TRCN0000466915	550	AUP1	1.5418
TRCN0000470569	10772	SRSF10	1.54127
TRCN0000473791	83440	ADPGK	1.54041
TRCN0000468911	54932	EXD3	1.53985
TRCN0000468950	5995	RGR	1.53915
TRCN0000476641	57010	CABP4	1.53896
TRCN0000478621	8503	PIK3R3	1.53886
TRCN0000492049	8501	SLC43A1	1.53803
TRCN0000472017	3491	CYR61	1.53799
TRCN0000481094	3676	ITGA4	1.53774
TRCN0000476966	605	BCL7A	1.53716
TRCN0000473870	51422	PRKAG2	1.53669
TRCN0000475608	55163	PNPO	1.5362
TRCN0000476796	339318	ZNF181	1.53616
TRCN0000474919	1176	AP3S1	1.53616
TRCN0000468731	8412	BCAR3	1.53583
TRCN0000488215	2912	GRM2	1.53442
TRCN0000473998	64778	FNDC3B	1.53246
TRCN0000475574	10803	CCR9	1.53229
TRCN0000465314	85002	FAM86B1	1.53134
TRCN0000466174	196483	FAM86A	1.53125
TRCN0000477093	55055	ZWILCH	1.53074
TRCN0000465219	132200	C3orf49	1.53053
TRCN0000469745	91608	RASL10B	1.53039
TRCN0000473670	7412	VCAM1	1.52984
TRCN0000466347	54955	C1orf109	1.52913
TRCN0000465446	343070	PRAMEF9	1.52815
TRCN0000488630	4593	MUSK	1.52745
TRCN0000470752	51522	TMEM14C	1.52631
TRCN0000471624	51426	POLK	1.52606
TRCN0000480180	51086	TNNI3K	1.52524
TRCN0000476137	56160	NDNL2	1.5251
TRCN0000489447	151	ADRA2B	1.5238
TRCN0000487984	10922	FASTK	1.52335
TRCN0000476599	30832	ZNF354C	1.52219
TRCN0000489963	10663	CXCR6	1.52212
TRCN0000468794	93974	ATPIF1	1.52172
TRCN0000477614	3766	KCNJ10	1.52092
TRCN0000492071	2358	FPR2	1.52076
TRCN0000480693	347487	CXorf66	1.52058
TRCN0000467707	55652	SLC48A1	1.5203
TRCN0000471172	84324	SARNP	1.51944
TRCN0000470419	126823	KLHDC9	1.51904
TRCN0000466456	4069	LYZ	1.51823
TRCN0000468610	8574	AKR7A2	1.51783
TRCN0000489591	51367	POP5	1.51599
TRCN0000492305	259296	TAS2R50	1.51575
TRCN0000487928	190	NR0B1	1.51477
TRCN0000472393	80097	MZT2B	1.51449
TRCN0000468167	80059	LRRTM4	1.51357
TRCN0000468433	4059	BCAM	1.51329
TRCN0000479429	388389	CCDC103	1.51316
TRCN0000475845	283694	OR4N4	1.5123
TRCN0000472318	25937	WWTR1	1.51172
TRCN0000474488	80145	THOC7	1.51161
TRCN0000481632	55065	SLC52A1	1.51075
TRCN0000491778	11011	TLK2	1.51052
TRCN0000470650	23136	EPB41L3	1.51015
TRCN0000489398	92	ACVR2A	1.50972
TRCN0000472304	164395	TTLL9	1.5097
TRCN0000466329	1573	CYP2J2	1.50776
TRCN0000471730	10559	SLC35A1	1.50733
TRCN0000476231	10529	NEBL	1.50628
TRCN0000487978	55206	SBNO1	1.50525
TRCN0000470832	51528	JKAMP	1.50501
TRCN0000468412	3190	HNRNPK	1.50495
TRCN0000466342	2274	FHL2	1.50473
TRCN0000474124	56673	C11orf16	1.50367
TRCN0000473110	11060	WWP2	1.50269
TRCN0000471651	9942	XYLB	1.50197
TRCN0000468618	401296	LOC401296	1.50197
TRCN0000479739	10855	HPSE	1.50169
TRCN0000487843	10087	COL4A3BP	1.50121
TRCN0000481431	197259	MLKL	1.5009
TRCN0000481277	285268	ZNF621	1.49855
TRCN0000465377	657	BMPR1A	1.49847
TRCN0000477340	1300	COL10A1	1.4969
TRCN0000492182	5568	PRKACG	1.49668
TRCN0000488901	5610	EIF2AK2	1.49629
TRCN0000466757	91860	CALML4	1.49597
TRCN0000481159	55859	BEX1	1.49591
TRCN0000478536	29940	DSE	1.49575
TRCN0000478011	54928	IMPAD1	1.49541
TRCN0000467017	5568	PRKACG	1.49442
TRCN0000472111	440700	LOC440700	1.49349
TRCN0000476352	7187	TRAF3	1.49344
TRCN0000489050	4137	MAPT	1.49329
TRCN0000472527	528	ATP6V1C1	1.49301
TRCN0000467269	113251	LARP4	1.49295
TRCN0000492269	6487	ST3GAL3	1.49094
TRCN0000474990	8562	DENR	1.49009
TRCN0000471198	1198	CLK3	1.49001
TRCN0000479067	257019	FRMD3	1.48973
TRCN0000471846	4488	MSX2	1.48972
TRCN0000471812	7266	DNAJC7	1.48971
TRCN0000489561	11054	OGFR	1.48936
TRCN0000478996	79956	ERMP1	1.48926
TRCN0000468372	50717	DCAF8	1.48916
TRCN0000466185	132321	C4orf33	1.48832
TRCN0000479851	55872	PBK	1.48721
TRCN0000478905	255167	LINC01018	1.4864
TRCN0000474266	22803	XRN2	1.48615
TRCN0000481409	3188	HNRNPH2	1.48512
TRCN0000467264	51312	SLC25A37	1.4844
TRCN0000472351	84433	CARD11	1.48272
TRCN0000473774	219790	RTKN2	1.48272
TRCN0000472577	9906	SLC35E2	1.48265
TRCN0000475269	340277	FAM221A	1.48254
TRCN0000469391	123970	C16orf78	1.48241
TRCN0000480245	80167	C4orf29	1.48205
TRCN0000476644	196335	OR56B4	1.48201
TRCN0000466711	221421	RSPH9	1.48184
TRCN0000479523	55898	UNC45A	1.4815
TRCN0000469475	51398	WDR83OS	1.48142
TRCN0000466746	6122	RPL3	1.48126
TRCN0000489410	6733	SRPK2	1.4806
TRCN0000467795	80317	ZKSCAN3	1.48049
TRCN0000488391	1956	EGFR	1.48045
TRCN0000470573	148231	LINC00905	1.47936
TRCN0000489251	9706	ULK2	1.47847
TRCN0000489843	1408	CRY2	1.47829
TRCN0000480413	389090	OR6B2	1.4779
TRCN0000469605	56904	SH3GLB2	1.47668
TRCN0000469234	8945	BTRC	1.47657
TRCN0000466381	90233	ZNF551	1.47643
TRCN0000487968	10887	PROKR1	1.47595
TRCN0000469400	80863	PRRT1	1.47513
TRCN0000469156	8341	HIST1H2BN	1.47503
TRCN0000471945	79961	DENND2D	1.47472
TRCN0000481081	53630	BCO1	1.47435
TRCN0000470810	10620	ARID3B	1.47336
TRCN0000491836	8237	USP11	1.47286
TRCN0000472710	9659	PDE4DIP	1.47194
TRCN0000468403	259290	TAS2R31	1.47136
TRCN0000491520	2263	FGFR2	1.4712
TRCN0000489918	54986	ULK4	1.46967
TRCN0000488009	2534	FYN	1.46932
TRCN0000488532	117194	MRGPRX2	1.46896
TRCN0000466069	58492	ZNF77	1.46798
TRCN0000489573	57105	CYSLTR2	1.46776
TRCN0000469621	116123	FMO9P	1.46731
TRCN0000488150	344561	GPR148	1.46708
TRCN0000488928	4929	NR4A2	1.46656
TRCN0000480351	51702	PADI3	1.46561
TRCN0000481199	10317	B3GALT5	1.46544
TRCN0000466188	57003	CCDC47	1.46496
TRCN0000488013	10221	TRIB1	1.46486
TRCN0000471961	83787	ARMC10	1.46387
TRCN0000480892	2823	GPM6A	1.46301
TRCN0000470058	28959	TMEM176B	1.46283
TRCN0000474381	221150	SKA3	1.4628
TRCN0000488680	10110	SGK2	1.46251
TRCN0000466987	80320	SP6	1.46239
TRCN0000480590	3921	RPSA	1.46225
TRCN0000491686	23421	ITGB3BP	1.46217
TRCN0000476560	4674	NAP1L2	1.46139
TRCN0000478980	57325	CSRP2BP	1.46103
TRCN0000470096	29803	REPIN1	1.46093
TRCN0000468066	56983	POGLUT1	1.46041
TRCN0000471443	83544	DNAL1	1.46038
TRCN0000488505	9934	P2RY14	1.45995
TRCN0000478649	10438	C1D	1.45822
TRCN0000470272	5739	PTGIR	1.45817
TRCN0000469606	9630	GNA14	1.45798
TRCN0000470662	10948	STARD3	1.45712
TRCN0000480332	79718	TBL1XR1	1.45672
TRCN0000472348	5891	MOK	1.45578
TRCN0000481133	1534	CYB561	1.45525
TRCN0000478026	79774	GRTP1	1.45476
TRCN0000487735	2838	GPR15	1.45388
TRCN0000479398	89910	UBE3B	1.45367
TRCN0000480521	10634	GAS2L1	1.45158
TRCN0000475593	23463	ICMT	1.45149
TRCN0000474697	22953	P2RX2	1.45073
TRCN0000473866	1543	CYP1A1	1.4507
TRCN0000480458	85414	SLC45A3	1.45036
TRCN0000487687	4882	NPR2	1.45023
TRCN0000465750	10083	USH1C	1.4494
TRCN0000466702	401565	FAM166A	1.44937
TRCN0000476068	23133	PHF8	1.44852
TRCN0000468533	4189	DNAJB9	1.44811
TRCN0000473803	394	ARHGAP5	1.4473
TRCN0000479217	51299	NRN1	1.4465
TRCN0000474809	6402	SELL	1.44624
TRCN0000471710	2577	GAGE5	1.44514
TRCN0000471005	126070	ZNF440	1.44405
TRCN0000488397	1528	CYB5A	1.44344
TRCN0000474362	81605	URM1	1.44267
TRCN0000465840	200420	ALMS1P	1.44196
TRCN0000473730	144402	CPNE8	1.44178
TRCN0000469271	786	CACNG1	1.44175
TRCN0000467966	165530	CLEC4F	1.44116
TRCN0000474674	120065	OR5P2	1.44078
TRCN0000471116	1739	DLG1	1.44022
TRCN0000481577	80196	RNF34	1.44018
TRCN0000481350	79922	MRM1	1.4388
TRCN0000476187	6975	TECTB	1.43853
TRCN0000465567	79023	NUP37	1.43843
TRCN0000474169	8407	TAGLN2	1.43834
TRCN0000467035	6192	RPS4Y1	1.4382
TRCN0000481374	80723	SLC35G2	1.43674
TRCN0000481123	121214	SDR9C7	1.43633
TRCN0000487834	10365	KLF2	1.43603
TRCN0000476496	403282	OR6C65	1.43543
TRCN0000470015	29950	SERTAD1	1.43537
TRCN0000471281	7307	U2AF1	1.43508
TRCN0000478674	84518	CNFN	1.43507
TRCN0000476711	54853	WDR55	1.43506
TRCN0000489080	9231	DLG5	1.43474
TRCN0000470493	158	ADSL	1.43471
TRCN0000489052	79608	RIC3	1.43265
TRCN0000491676	1241	LTB4R	1.43251
TRCN0000465787	5029	P2RY2	1.43105
TRCN0000470174	2794	GNL1	1.43083
TRCN0000469384	26275	HIBCH	1.43057
TRCN0000474764	4496	MT1H	1.42948
TRCN0000472502	55781	RIOK2	1.42769
TRCN0000469862	2931	GSK3A	1.42752
TRCN0000470498	1181	CLCN2	1.4271
TRCN0000465760	9061	PAPSS1	1.42667
TRCN0000471814	27342	RABGEF1	1.4257
TRCN0000476747	2063	NR2F6	1.4251
TRCN0000491657	8749	ADAM18	1.42509
TRCN0000481194	360132	FKBP9P1	1.42461
TRCN0000475599	388468	POTEC	1.42425
TRCN0000474345	493911	PHOSPHO2	1.42388
TRCN0000480735	11033	ADAP1	1.42354
TRCN0000471568	6175	RPLP0	1.42331
TRCN0000487853	6732	SRPK1	1.42326
TRCN0000474468	962	CD48	1.42311
TRCN0000479304	23357	ANGEL1	1.42286
TRCN0000476914	253558	LCLAT1	1.42275
TRCN0000472380	284415	VSTM1	1.42249
TRCN0000469242	6723	SRM	1.42221
TRCN0000467728	151112	ZSWIM2	1.42184
TRCN0000467522	30968	STOML2	1.4218
TRCN0000475930	27091	CACNG5	1.42088
TRCN0000474284	10476	ATP5H	1.42045
TRCN0000469751	914	CD2	1.42044
TRCN0000479597	5595	MAPK3	1.42004
TRCN0000469385	5500	PPP1CB	1.4197
TRCN0000488549	23620	NTSR2	1.41957
TRCN0000468942	3290	HSD11B1	1.41897
TRCN0000468596	10610	ST6GALNAC2	1.41895
TRCN0000471988	54221	SNTG2	1.41892
TRCN0000488562	3313	HSPA9	1.41744
TRCN0000465987	93627	TBCK	1.41739
TRCN0000480029	11252	PACSIN2	1.41684
TRCN0000489533	6850	SYK	1.41656
TRCN0000478702	6181	RPLP2	1.41655
TRCN0000479327	9833	MELK	1.41611
TRCN0000477990	3551	IKBKB	1.41581
TRCN0000475072	25859	PART1	1.41544
TRCN0000480193	53831	GPR84	1.41538
TRCN0000466081	286075	ZNF707	1.4144
TRCN0000477500	51741	WWOX	1.4143
TRCN0000489449	3357	HTR2B	1.41424
TRCN0000471776	85409	NKD2	1.41358
TRCN0000467166	80345	ZSCAN16	1.41352
TRCN0000481056	26224	FBXL3	1.41302
TRCN0000479492	23350	U2SURP	1.41299
TRCN0000481021	29889	GNL2	1.41283
TRCN0000477019	4697	NDUFA4	1.41268
TRCN0000466172	51491	NOP16	1.41253
TRCN0000471835	4063	LY9	1.4125
TRCN0000473539	207	AKT1	1.41195
TRCN0000469558	23313	KIAA0930	1.41179
TRCN0000467427	4149	MAX	1.41157
TRCN0000489850	2359	FPR3	1.41014
TRCN0000466872	7541	ZBTB14	1.40941
TRCN0000480677	940	CD28	1.40919
TRCN0000489137	10384	BTN3A3	1.40841
TRCN0000489029	63940	GPSM3	1.4084
TRCN0000478608	55722	CEP72	1.4078
TRCN0000491678	941	CD80	1.4078
TRCN0000466233	339302	CPLX4	1.40737
TRCN0000489156	8382	NME5	1.40722
TRCN0000478767	471	ATIC	1.40604
TRCN0000466931	57489	ODF2L	1.40601
TRCN0000471319	256302	NATD1	1.4041
TRCN0000465671	2952	GSTT1	1.40365
TRCN0000475068	1209	CLPTM1	1.40352
TRCN0000468417	8933	FAM127A	1.40352
TRCN0000481241	11284	PNKP	1.40345
TRCN0000479674	4250	SCGB2A2	1.40255
TRCN0000489870	8444	DYRK3	1.40214
TRCN0000489304	4171	MCM2	1.40213
TRCN0000489687	8558	CDK10	1.40191
TRCN0000480914	146059	CDAN1	1.4015
TRCN0000467676	2252	FGF7	1.40129
TRCN0000480290	644096	SDHAF1	1.40053
TRCN0000466236	56941	HMCES	1.39911
TRCN0000491996	55216	C11orf57	1.39911
TRCN0000488486	816	CAMK2B	1.3988
TRCN0000467432	4162	MCAM	1.3986
TRCN0000472439	6279	S100A8	1.39845
TRCN0000478982	10410	IFITM3	1.39839
TRCN0000467792	64396	GMCL1P1	1.39751
TRCN0000489175	51206	GP6	1.39713
TRCN0000481090	9093	DNAJA3	1.39625
TRCN0000476390	641367	LOC641367	1.39583
TRCN0000477457	10413	YAP1	1.39574
TRCN0000479146	51804	SIX4	1.39447
TRCN0000474671	1892	ECHS1	1.39377
TRCN0000475846	90835	C16orf93	1.39369
TRCN0000468471	27343	POLL	1.39332
TRCN0000471794	112802	KRT71	1.39285
TRCN0000489621	2914	GRM4	1.39226
TRCN0000475855	5133	PDCD1	1.39166
TRCN0000488957	9512	PMPCB	1.39115
TRCN0000468589	10384	BTN3A3	1.39089
TRCN0000465230	284252	KCTD1	1.39082
TRCN0000474632	140612	ZFP28	1.39016
TRCN0000472256	25901	CCDC28A	1.39008
TRCN0000476282	1783	DYNC1LI2	1.38996
TRCN0000471161	10225	CD96	1.38939
TRCN0000479237	9236	CCPG1	1.38917
TRCN0000468229	6472	SHMT2	1.38909
TRCN0000465226	389336	C5orf46	1.38868
TRCN0000474422	283638	CEP170B	1.38862
TRCN0000488049	79971	WLS	1.3885
TRCN0000481605	130074	FAM168B	1.38844
TRCN0000488534	10221	TRIB1	1.38825
TRCN0000465261	55244	SLC47A1	1.38704
TRCN0000471473	113878	DTX2	1.38688
TRCN0000479186	220164	DOK6	1.38649
TRCN0000465561	51616	TAF9B	1.38646
TRCN0000481005	8383	OR1A1	1.38645
TRCN0000491997	54532	USP53	1.38582
TRCN0000477490	11227	GALNT5	1.38498
TRCN0000473519	80135	RPF1	1.38489
TRCN0000491253	26353	HSPB8	1.38486
TRCN0000473045	85363	TRIM5	1.3846
TRCN0000467362	47	ACLY	1.38392
TRCN0000471910	53407	STX18	1.38382
TRCN0000492152	51264	MRPL27	1.38338
TRCN0000489472	56670	SUCNR1	1.38331
TRCN0000489230	55681	SCYL2	1.38281
TRCN0000465783	10401	PIAS3	1.38266
TRCN0000471554	6660	SOX5	1.38238
TRCN0000488196	2914	GRM4	1.38226
TRCN0000469987	8798	DYRK4	1.38162
TRCN0000478197	163059	ZNF433	1.38142
TRCN0000488448	9975	NR1D2	1.38142
TRCN0000480570	645840	TXNRD3NB	1.3814
TRCN0000477615	10859	LILRB1	1.3811
TRCN0000476701	94103	ORMDL3	1.38064
TRCN0000481282	51649	MRPS23	1.37947
TRCN0000473369	23237	ARC	1.37931
TRCN0000467904	5054	SERPINE1	1.37875
TRCN0000491505	54819	ZCCHC10	1.37843
TRCN0000471165	170685	NUDT10	1.37821
TRCN0000474746	2108	ETFA	1.37814
TRCN0000480479	3993	LLGL2	1.37805
TRCN0000480481	390261	OR6M1	1.37659
TRCN0000478054	6929	TCF3	1.37631
TRCN0000467929	1595	CYP51A1	1.37618
TRCN0000467435	158584	FAAH2	1.3755
TRCN0000489824	2846	LPAR4	1.37483
TRCN0000475602	5612	PRKRIR	1.37482
TRCN0000481604	136332	LRGUK	1.37479
TRCN0000489672	79705	LRRK1	1.37433
TRCN0000474817	90316	TGIF2LX	1.37387
TRCN0000468486	9340	GLP2R	1.37386
TRCN0000467027	2923	PDIA3	1.37308
TRCN0000476561	7433	VIPR1	1.37278
TRCN0000466149	84525	HOPX	1.37243
TRCN0000470570	149233	IL23R	1.37128
TRCN0000488965	79966	SCD5	1.37097
TRCN0000474826	8650	NUMB	1.37082
TRCN0000465539	10229	COQ7	1.37074
TRCN0000475597	8324	FZD7	1.37034
TRCN0000472401	112869	CCDC101	1.37033
TRCN0000471804	11104	KATNA1	1.37029
TRCN0000478518	26013	L3MBTL1	1.37012
TRCN0000474254	51184	GPN3	1.37011
TRCN0000468674	8396	PIP4K2B	1.36963
TRCN0000478914	55610	CCDC132	1.36916
TRCN0000468679	66037	BOLL	1.3688
TRCN0000491767	5494	PPM1A	1.36813
TRCN0000465889	2524	FUT2	1.36753
TRCN0000492310	83861	RSPH3	1.36749
TRCN0000488228	55890	GPRC5C	1.36735
TRCN0000473615	3303	HSPA1A	1.36626
TRCN0000471594	408	ARRB1	1.36605
TRCN0000492276	119392	SFR1	1.36536
TRCN0000479769	80198	MUS81	1.36532
TRCN0000476522	59352	LGR6	1.36504
TRCN0000492171	1129	CHRM2	1.36484
TRCN0000487825	27202	C5AR2	1.36464
TRCN0000477341	84239	ATP13A4	1.36453
TRCN0000465774	8128	ST8SIA2	1.3645
TRCN0000481093	64854	USP46	1.36437
TRCN0000475607	347273	MURC	1.36418
TRCN0000489666	2918	GRM8	1.36346
TRCN0000474541	84332	DYDC2	1.36299
TRCN0000473218	338094	FAM151A	1.36242
TRCN0000475183	1472	CST4	1.36241
TRCN0000466217	90121	TSR2	1.36224
TRCN0000467822	376693	RPS10P7	1.36214
TRCN0000492062	6514	SLC2A2	1.36185
TRCN0000467797	4176	MCM7	1.36084
TRCN0000466087	81853	TMEM14B	1.36048
TRCN0000466026	8537	BCAS1	1.35982
TRCN0000465269	5013	OTX1	1.35938
TRCN0000481468	51699	VPS29	1.35887
TRCN0000477901	23412	COMMD3	1.35786
TRCN0000470412	81892	SLIRP	1.35782
TRCN0000474693	259197	NCR3	1.35768
TRCN0000466924	3421	IDH3G	1.35762
TRCN0000474257	25977	NECAP1	1.35741
TRCN0000471228	6646	SOAT1	1.35724
TRCN0000479385	60496	AASDHPPT	1.35675
TRCN0000487896	3604	TNFRSF9	1.3554
TRCN0000480975	9677	PPIP5K1	1.35526
TRCN0000479695	80765	STARD5	1.35507
TRCN0000478993	51290	ERGIC2	1.35453
TRCN0000487822	1509	CTSD	1.3539
TRCN0000473440	59348	ZNF350	1.35316
TRCN0000468261	133482	SLCO6A1	1.35141
TRCN0000489087	23683	PRKD3	1.35075
TRCN0000475232	23521	RPL13A	1.35043
TRCN0000491995	2230	FDX1	1.35015
TRCN0000474637	51714	SELT	1.34995
TRCN0000468129	4302	MLLT6	1.3491
TRCN0000474720	27233	SULT1C4	1.34806
TRCN0000479953	4223	MEOX2	1.34785
TRCN0000481303	133060	OTOP1	1.34741
TRCN0000468384	114908	TMEM123	1.34694
TRCN0000469868	259232	NALCN	1.34687
TRCN0000469327	90	ACVR1	1.3468
TRCN0000474477	6418	SET	1.34667
TRCN0000468396	5367	PMCH	1.34579
TRCN0000478807	3215	HOXB5	1.34564
TRCN0000492161	57535	KIAA1324	1.34538
TRCN0000487989	8886	DDX18	1.34513
TRCN0000469447	51588	PIAS4	1.34477
TRCN0000466130	55791	LRIF1	1.34449
TRCN0000489846	2185	PTK2B	1.3439
TRCN0000488034	2852	GPER1	1.34353
TRCN0000474073	54627	MAP10	1.34244
TRCN0000471535	79879	CCDC134	1.34224
TRCN0000474838	57547	ZNF624	1.34082
TRCN0000479233	1088	CEACAM8	1.3403
TRCN0000479181	7341	SUMO1	1.33971
TRCN0000489838	182	JAG1	1.33957
TRCN0000481296	5468	PPARG	1.33929
TRCN0000477879	374383	NCR3LG1	1.33911
TRCN0000474744	832	CAPZB	1.33858
TRCN0000488188	84109	QRFPR	1.33829
TRCN0000469547	267012	DAOA	1.3378
TRCN0000466567	51602	NOP58	1.33749
TRCN0000481162	1454	CSNK1E	1.3371
TRCN0000466691	2653	GCSH	1.33656
TRCN0000474250	54629	FAM63B	1.33615
TRCN0000475545	112755	STX1B	1.33585
TRCN0000473531	4942	OAT	1.33536
TRCN0000471224	162963	ZNF610	1.33472
TRCN0000476745	10568	SLC34A2	1.33436
TRCN0000488781	127933	UHMK1	1.3341
TRCN0000468991	9512	PMPCB	1.33393
TRCN0000472314	1545	CYP1B1	1.33391
TRCN0000475702	402117	VWC2L	1.33363
TRCN0000475399	79921	TCEAL4	1.33276
TRCN0000469851	29851	ICOS	1.33272
TRCN0000465913	4752	NEK3	1.33262
TRCN0000472178	29896	TRA2A	1.33245
TRCN0000488444	2642	GCGR	1.33213
TRCN0000481537	221786	FAM200A	1.33076
TRCN0000492287	414301	DDI1	1.33057
TRCN0000471942	28958	COA3	1.33044
TRCN0000480501	2130	EWSR1	1.33041
TRCN0000468183	65997	RASL11B	1.33039
TRCN0000465635	285194	TUSC7	1.33024
TRCN0000478398	83699	SH3BGRL2	1.32975
TRCN0000489641	59350	RXFP1	1.32821
TRCN0000475027	10577	NPC2	1.32808
TRCN0000472180	25972	UNC50	1.32776
TRCN0000471385	51601	LIPT1	1.32759
TRCN0000470206	79630	C1orf54	1.32758
TRCN0000471573	2524	FUT2	1.32741
TRCN0000465387	6278	S100A7	1.3272
TRCN0000470262	57761	TRIB3	1.3271
TRCN0000473148	29942	PURG	1.32705
TRCN0000488297	85002	FAM86B1	1.32659
TRCN0000488343	3845	KRAS	1.32651
TRCN0000489066	23620	NTSR2	1.32649
TRCN0000473932	22888	UBOX5	1.3253
TRCN0000470842	30835	CD209	1.32504
TRCN0000466574	79072	FASTKD3	1.32438
TRCN0000469351	10106	CTDSP2	1.32346
TRCN0000472669	27231	NMRK2	1.32325
TRCN0000468450	51360	MBTPS2	1.32299
TRCN0000481362	3451	IFNA17	1.32237
TRCN0000468365	93408	MYL10	1.32159
TRCN0000474535	339175	METTL2A	1.32141
TRCN0000473581	5899	RALB	1.32092
TRCN0000468128	57017	COQ9	1.32076
TRCN0000473178	83694	RPS6KL1	1.32045
TRCN0000470534	55559	HAUS7	1.32008
TRCN0000477876	8525	DGKZ	1.3195
TRCN0000466979	28987	NOB1	1.31941
TRCN0000477063	10929	SRSF8	1.31905
TRCN0000469198	148156	ZNF558	1.31783
TRCN0000488865	5579	PRKCB	1.31664
TRCN0000466917	57695	USP37	1.31659
TRCN0000470171	8940	TOP3B	1.3161
TRCN0000492261	5264	PHYH	1.31566
TRCN0000470711	80760	ITIH5	1.31564
TRCN0000477560	286262	TPRN	1.31564
TRCN0000479125	10772	SRSF10	1.31517
TRCN0000471435	1903	S1PR3	1.31513
TRCN0000475408	2173	FABP7	1.31417
TRCN0000481328	9389	SLC22A14	1.3134
TRCN0000466123	307	ANXA4	1.31311
TRCN0000474538	171489	SPANXE	1.31219
TRCN0000466426	54556	ING3	1.31165
TRCN0000471958	9075	CLDN2	1.31096
TRCN0000491693	56940	DUSP22	1.31084
TRCN0000469389	132789	GNPDA2	1.31081
TRCN0000488178	2263	FGFR2	1.3107
TRCN0000468940	6876	TAGLN	1.30992
TRCN0000477656	9662	CEP135	1.30985
TRCN0000474735	54762	GRAMD1C	1.30963
TRCN0000468206	2331	FMOD	1.30944
TRCN0000479111	25945	PVRL3	1.30888
TRCN0000469426	286827	TRIM59	1.30762
TRCN0000473295	5818	PVRL1	1.30739
TRCN0000491875	5136	PDE1A	1.30647
TRCN0000478087	345079	SOWAHB	1.30637
TRCN0000469365	55697	VAC14	1.30586
TRCN0000487844	10105	PPIF	1.30552
TRCN0000472878	51281	ANKMY1	1.3052
TRCN0000469856	9456	HOMER1	1.30488
TRCN0000470826	115817	DHRS1	1.30401
TRCN0000467282	1316	KLF6	1.30332
TRCN0000476873	1371	CPOX	1.3029
TRCN0000481126	2241	FER	1.30287
TRCN0000471066	64840	PORCN	1.30281
TRCN0000470045	11182	SLC2A6	1.30279
TRCN0000470618	86614	HSFY1	1.30247
TRCN0000480151	1410	CRYAB	1.30224
TRCN0000480520	9874	TLK1	1.30202
TRCN0000488055	1453	CSNK1D	1.30159
TRCN0000474598	8349	HIST2H2BE	1.30148
TRCN0000465640	84726	PRRC2B	1.30132
TRCN0000488655	8698	S1PR4	1.30124
TRCN0000477888	2830	GPR6	1.30048
TRCN0000475059	1528	CYB5A	1.30036
TRCN0000487941	10420	TESK2	1.30031
TRCN0000472970	8666	EIF3G	1.299
TRCN0000469815	79857	FLJ13224	1.29806
TRCN0000471452	10626	TRIM16	1.29775
TRCN0000465780	6232	RPS27	1.29762
TRCN0000492236	63924	CIDEC	1.29702
TRCN0000476913	55612	FERMT1	1.29698
TRCN0000488325	81788	NUAK2	1.29692
TRCN0000474016	10782	ZNF274	1.29679
TRCN0000487683	780	DDR1	1.29627
TRCN0000467274	9750	FAM65B	1.2953
TRCN0000477592	55627	SMPD4	1.29513
TRCN0000479928	55632	G2E3	1.29407
TRCN0000467794	64771	C6orf106	1.29362
TRCN0000472362	4282	MIF	1.29321
TRCN0000466865	9885	OSBPL2	1.29197
TRCN0000478085	255374	MBLAC1	1.29099
TRCN0000469235	331	XIAP	1.29023
TRCN0000468885	2319	FLOT2	1.2902
TRCN0000472091	51103	NDUFAF1	1.28987
TRCN0000475745	342527	SMTNL2	1.28983
TRCN0000466469	53905	DUOX1	1.28901
TRCN0000469797	10488	CREB3	1.28897
TRCN0000481484	7417	VDAC2	1.28875
TRCN0000474743	5678	PSG9	1.2881
TRCN0000492021	963	CD53	1.28786
TRCN0000488474	2052	EPHX1	1.28577
TRCN0000466325	8491	MAP4K3	1.28575
TRCN0000488138	57085	AGTRAP	1.28512
TRCN0000469002	51447	IP6K2	1.28512
TRCN0000479825	91584	PLXNA4	1.28468
TRCN0000474691	2760	GM2A	1.28423
TRCN0000469127	126789	PUSL1	1.2842
TRCN0000479175	92999	ZBTB47	1.28386
TRCN0000471970	51081	MRPS7	1.28334
TRCN0000492350	9287	TAAR2	1.28327
TRCN0000469031	22864	R3HDM2	1.28291
TRCN0000474458	26212	OR2B6	1.28284
TRCN0000479009	2957	GTF2A1	1.28274
TRCN0000465342	3718	JAK3	1.28223
TRCN0000469364	28973	MRPS18B	1.2815
TRCN0000468889	84688	C9orf24	1.28132
TRCN0000472680	51321	AMZ2	1.28101
TRCN0000474303	409	ARRB2	1.2806
TRCN0000481225	55198	APPL2	1.28054
TRCN0000480754	100506127	LOC100506127	1.28027
TRCN0000474226	1015	CDH17	1.27958
TRCN0000470531	1136	CHRNA3	1.27917
TRCN0000478075	25841	ABTB2	1.27862
TRCN0000474768	255180	GOLGA2P11	1.27804
TRCN0000475020	252983	STXBP4	1.27744
TRCN0000488705	5226	PGD	1.27639
TRCN0000479642	55113	XKR8	1.27636
TRCN0000489883	9833	MELK	1.27623
TRCN0000470163	4817	NIT1	1.27532
TRCN0000467543	94	ACVRL1	1.27521
TRCN0000489953	6259	RYK	1.27517
TRCN0000477268	25766	PRPF40B	1.27504
TRCN0000480169	283601	LINC00523	1.27479
TRCN0000487957	22904	SBNO2	1.27416
TRCN0000474325	85480	TSLP	1.27414
TRCN0000492070	7200	TRH	1.27398
TRCN0000473460	55753	OGDHL	1.2739
TRCN0000469707	25804	LSM4	1.27389
TRCN0000487810	3352	HTR1D	1.27362
TRCN0000479629	22863	ATG14	1.27336
TRCN0000473396	283078	MKX	1.27297
TRCN0000473873	10008	KCNE3	1.27222
TRCN0000473927	151258	SLC38A11	1.27171
TRCN0000465350	51129	ANGPTL4	1.27103
TRCN0000466384	4801	NFYB	1.27051
TRCN0000488463	259249	MRGPRX1	1.27019
TRCN0000467975	80321	CEP70	1.2679
TRCN0000466350	55831	EMC3	1.26748
TRCN0000477498	388364	TMIGD1	1.26707
TRCN0000468333	100507436	MICA	1.26681
TRCN0000475916	80342	TRAF3IP3	1.26591
TRCN0000470222	10653	SPINT2	1.26502
TRCN0000480004	26261	FBXO24	1.26495
TRCN0000470989	90417	KNSTRN	1.26471
TRCN0000477516	55729	ATF7IP	1.26449
TRCN0000475071	145447	ABHD12B	1.26436
TRCN0000465337	1058	CENPA	1.2643
TRCN0000477681	84560	MT4	1.26362
TRCN0000468631	220082	SPERT	1.26142
TRCN0000473498	10712	FAM189B	1.26106
TRCN0000475428	54494	C11orf71	1.25843
TRCN0000481545	84078	KBTBD7	1.25735
TRCN0000467865	7277	TUBA4A	1.25718
TRCN0000471153	84905	ZNF341	1.25708
TRCN0000475879	389524	GTF2IRD2B	1.25688
TRCN0000469149	51409	HEMK1	1.25673
TRCN0000473645	8612	PPAP2C	1.25656
TRCN0000476036	26507	CNNM1	1.25506
TRCN0000474807	7805	LAPTM5	1.25499
TRCN0000470760	64581	CLEC7A	1.25471
TRCN0000477971	50614	GALNT9	1.25449
TRCN0000465745	6137	RPL13	1.25392
TRCN0000478380	5450	POU2AF1	1.2527
TRCN0000474493	10254	STAM2	1.25263
TRCN0000492052	5625	PRODH	1.2526
TRCN0000481367	5579	PRKCB	1.2517
TRCN0000488735	7181	NR2C1	1.25109
TRCN0000466504	7572	ZNF24	1.25107
TRCN0000468777	4886	NPY1R	1.25104
TRCN0000478293	63915	BLOC1S5	1.251
TRCN0000473485	146456	TMED6	1.25064
TRCN0000473712	2257	FGF12	1.25012
TRCN0000465939	10121	ACTR1A	1.24977
TRCN0000477643	119764	OR4X2	1.24957
TRCN0000473549	129807	NEU4	1.24915
TRCN0000471472	158435	LOC158435	1.24791
TRCN0000476544	244	ANXA8L2	1.24659
TRCN0000475584	149837	LINC00654	1.24654
TRCN0000475058	133121	ENPP6	1.24652
TRCN0000489151	84539	MCHR2	1.24652
TRCN0000465793	124626	ZPBP2	1.2462
TRCN0000477836	10901	DHRS4	1.24546
TRCN0000470877	26505	CNNM3	1.24534
TRCN0000492257	55871	CBWD1	1.24527
TRCN0000488520	1312	COMT	1.24374
TRCN0000489693	7849	PAX8	1.24373
TRCN0000480750	1196	CLK2	1.24357
TRCN0000472716	221060	C10orf111	1.24315
TRCN0000468746	79763	ISOC2	1.24307
TRCN0000491397	51228	GLTP	1.24228
TRCN0000477752	162461	TMEM92	1.24196
TRCN0000491343	10110	SGK2	1.24153
TRCN0000468197	50943	FOXP3	1.24128
TRCN0000469532	7922	SLC39A7	1.2412
TRCN0000471788	64149	C17orf75	1.24118
TRCN0000489227	2191	FAP	1.24092
TRCN0000469347	915	CD3D	1.24085
TRCN0000469026	644619	INTS4P2	1.24035
TRCN0000470512	84108	PCGF6	1.23993
TRCN0000474893	1937	EEF1G	1.23899
TRCN0000476329	23553	HYAL4	1.23859
TRCN0000472507	339287	MSL1	1.23824
TRCN0000471042	2213	FCGR2B	1.23798
TRCN0000471218	4063	LY9	1.23738
TRCN0000466715	1025	CDK9	1.23706
TRCN0000465771	374659	HDDC3	1.23691
TRCN0000472975	4049	LTA	1.23686
TRCN0000472813	23071	ERP44	1.23663
TRCN0000478732	2149	F2R	1.23629
TRCN0000481645	4927	NUP88	1.23577
TRCN0000465284	57409	MIF4GD	1.23476
TRCN0000477187	632	BGLAP	1.23464
TRCN0000475353	84289	ING5	1.23462
TRCN0000479770	5609	MAP2K7	1.23435
TRCN0000470313	26150	RIBC2	1.23352
TRCN0000473654	857	CAV1	1.23273
TRCN0000474203	6139	RPL17	1.23248
TRCN0000469262	79644	SRD5A3	1.23242
TRCN0000476247	3617	IMPG1	1.23218
TRCN0000477069	11159	RABL2A	1.23194
TRCN0000481009	56899	ANKS1B	1.23189
TRCN0000491252	7010	TEK	1.23142
TRCN0000473464	122651	RNASE11	1.23106
TRCN0000470088	29956	CERS2	1.23102
TRCN0000478484	55269	PSPC1	1.23092
TRCN0000471084	84064	HDHD2	1.23076
TRCN0000492336	9477	MED20	1.23063
TRCN0000473732	10791	VAMP5	1.23017
TRCN0000476080	152579	SCFD2	1.22972
TRCN0000474352	5663	PSEN1	1.22895
TRCN0000465210	128414	NKAIN4	1.22893
TRCN0000491571	55002	TMCO3	1.22883
TRCN0000473046	54943	DNAJC28	1.2287
TRCN0000465620	2810	SFN	1.22858
TRCN0000492005	2648	KAT2A	1.22856
TRCN0000471008	2770	GNAI1	1.22848
TRCN0000467649	27286	SRPX2	1.22841
TRCN0000470976	283238	SLC22A24	1.22821
TRCN0000469665	375035	SFT2D2	1.22788
TRCN0000480943	9360	PPIG	1.22709
TRCN0000477701	3224	HOXC8	1.22673
TRCN0000473607	221264	AK9	1.22669
TRCN0000475055	345193	LRIT3	1.22633
TRCN0000466135	8334	HIST1H2AC	1.2261
TRCN0000469584	51451	LCMT1	1.22604
TRCN0000477665	90864	SPSB3	1.22604
TRCN0000479647	161829	EXD1	1.22604
TRCN0000471357	3416	IDE	1.22595
TRCN0000481264	9360	PPIG	1.22584
TRCN0000471180	130340	AP1S3	1.22499
TRCN0000474834	6391	SDHC	1.22413
TRCN0000469403	1725	DHPS	1.22411
TRCN0000467112	51077	FCF1	1.22383
TRCN0000466505	10239	AP3S2	1.22359
TRCN0000469316	85453	TSPYL5	1.22349
TRCN0000488778	269	AMHR2	1.22272
TRCN0000487933	552	AVPR1A	1.22255
TRCN0000465764	5149	PDE6H	1.22183
TRCN0000474845	9212	AURKB	1.22157
TRCN0000473322	132954	PDCL2	1.22132
TRCN0000472515	153579	BTNL9	1.22123
TRCN0000473395	55852	TEX2	1.22105
TRCN0000470604	89765	RSPH1	1.22089
TRCN0000475378	83858	ATAD3B	1.22076
TRCN0000469250	25886	POC1A	1.22002
TRCN0000478573	5250	SLC25A3	1.21942
TRCN0000465869	689	BTF3	1.21933
TRCN0000480543	6146	RPL22	1.21911
TRCN0000475057	23318	ZCCHC11	1.21894
TRCN0000466262	160777	CCDC60	1.21788
TRCN0000479218	23208	SYT11	1.21754
TRCN0000471609	91445	RNF185	1.2174
TRCN0000491288	1132	CHRM4	1.21731
TRCN0000469652	55907	CMAS	1.21721
TRCN0000472927	5156	PDGFRA	1.21639
TRCN0000467270	7113	TMPRSS2	1.21606
TRCN0000467242	256130	TMEM196	1.21593
TRCN0000468187	931	MS4A1	1.21575
TRCN0000469747	389458	RBAKDN	1.21501
TRCN0000491371	932	MS4A3	1.21447
TRCN0000467033	23172	FAM175B	1.21425
TRCN0000491605	5576	PRKAR2A	1.21378
TRCN0000465846	57717	PCDHB16	1.21361
TRCN0000468465	55114	ARHGAP17	1.21359
TRCN0000471881	5342	PLGLB2	1.21283
TRCN0000476989	389151	PRR23B	1.21271
TRCN0000472600	871	SERPINH1	1.2127
TRCN0000476772	4702	NDUFA8	1.21247
TRCN0000479405	119	ADD2	1.2123
TRCN0000470048	51603	METTL13	1.21215
TRCN0000474486	115825	WDFY2	1.21196
TRCN0000469255	9689	BZW1	1.2116
TRCN0000466284	6857	SYT1	1.21145
TRCN0000475470	56672	AKIP1	1.21088
TRCN0000466629	26128	KIAA1279	1.21057
TRCN0000491551	8566	PDXK	1.21046
TRCN0000473733	7307	U2AF1	1.21024
TRCN0000480327	3781	KCNN2	1.2097
TRCN0000468345	27304	MOCS3	1.20918
TRCN0000474491	51582	AZIN1	1.20908
TRCN0000469716	116039	OSR2	1.20867
TRCN0000469992	143098	MPP7	1.20856
TRCN0000479182	4723	NDUFV1	1.20826
TRCN0000469668	90070	LACRT	1.20823
TRCN0000480394	201299	RDM1	1.20748
TRCN0000480183	79152	FA2H	1.20723
TRCN0000470184	53836	GPR87	1.20694
TRCN0000465322	59353	TMEM35	1.20693
TRCN0000465582	208	AKT2	1.20668
TRCN0000472844	3606	IL18	1.20546
TRCN0000468061	390	RND3	1.20546
TRCN0000475178	5213	PFKM	1.20541
TRCN0000469315	7554	ZNF8	1.20535
TRCN0000467705	80704	SLC19A3	1.20514
TRCN0000474065	11083	DIDO1	1.20498
TRCN0000492151	57404	CYP20A1	1.20497
TRCN0000476178	146852	ODF4	1.20468
TRCN0000476806	79852	EPHX3	1.2045
TRCN0000489185	8851	CDK5R1	1.20265
TRCN0000465263	28966	SNX24	1.20214
TRCN0000478506	10677	AVIL	1.20178
TRCN0000477233	51057	WDPCP	1.20171
TRCN0000468842	51596	CUTA	1.20159
TRCN0000477727	401992	OR2T2	1.20155
TRCN0000467309	148254	ZNF555	1.20141
TRCN0000488934	221395	GPR116	1.20117
TRCN0000476849	660	BMX	1.20077
TRCN0000479014	54674	LRRN3	1.20064
TRCN0000470103	54776	PPP1R12C	1.20064
TRCN0000471826	10312	TCIRG1	1.20056
TRCN0000476922	285282	RABL3	1.19991
TRCN0000466371	257160	RNF214	1.19946
TRCN0000489894	2261	FGFR3	1.19915
TRCN0000491274	9052	GPRC5A	1.1991
TRCN0000479662	90139	TSPAN18	1.19835
TRCN0000465472	55773	TBC1D23	1.19825
TRCN0000466930	9673	SLC25A44	1.19824
TRCN0000488806	7444	VRK2	1.1978
TRCN0000465809	57106	NAT14	1.19739
TRCN0000465345	150483	TEKT4	1.197
TRCN0000475270	27068	PPA2	1.19636
TRCN0000477159	84561	SLC12A8	1.19622
TRCN0000476096	3445	IFNA8	1.19621
TRCN0000465927	7555	CNBP	1.1958
TRCN0000473695	51645	PPIL1	1.19547
TRCN0000466772	54540	FAM193B	1.19534
TRCN0000478757	3263	HPX	1.19494
TRCN0000471192	51292	GMPR2	1.19491
TRCN0000466436	1431	CS	1.19484
TRCN0000467658	55061	SUSD4	1.19446
TRCN0000470889	170692	ADAMTS18	1.19444
TRCN0000477245	6422	SFRP1	1.19438
TRCN0000467679	59	ACTA2	1.19355
TRCN0000470134	55038	CDCA4	1.19347
TRCN0000491273	259249	MRGPRX1	1.19338
TRCN0000492215	84750	FUT10	1.19321
TRCN0000468695	285141	ERICH2	1.19284
TRCN0000468008	84967	LSM10	1.19164
TRCN0000472988	26354	GNL3	1.19158
TRCN0000491596	22806	IKZF3	1.19155
TRCN0000471183	10204	NUTF2	1.19046
TRCN0000477564	3235	HOXD9	1.18982
TRCN0000488264	79865	TREML2	1.1894
TRCN0000470510	7705	ZNF146	1.18939
TRCN0000491892	9038	TAAR5	1.18908
TRCN0000473684	3790	KCNS3	1.1885
TRCN0000473757	338872	C1QTNF9	1.18836
TRCN0000478210	537	ATP6AP1	1.18803
TRCN0000470985	648152	LOC648152	1.18791
TRCN0000491409	929	CD14	1.18773
TRCN0000488387	2865	FFAR3	1.18714
TRCN0000469664	541473	LOC541473	1.18672
TRCN0000471780	84945	ABHD13	1.18596
TRCN0000475543	148137	PROSER3	1.18582
TRCN0000474453	9692	KIAA0391	1.18565
TRCN0000480757	79029	SPATA5L1	1.1854
TRCN0000468683	84449	ZNF333	1.18484
TRCN0000466696	6895	TARBP2	1.18479
TRCN0000474920	8793	TNFRSF10D	1.18405
TRCN0000467980	9686	VGLL4	1.18384
TRCN0000480602	25945	PVRL3	1.18282
TRCN0000489019	387129	NPSR1	1.18209
TRCN0000481658	7766	ZNF223	1.18195
TRCN0000479314	23526	HMHA1	1.18158
TRCN0000478804	4478	MSN	1.18157
TRCN0000472266	23338	JADE2	1.18138
TRCN0000487988	255738	PCSK9	1.18135
TRCN0000473602	494143	CHAC2	1.18022
TRCN0000477824	168620	BHLHA15	1.17893
TRCN0000468121	255025	LINC00879	1.17876
TRCN0000477386	6658	SOX3	1.17856
TRCN0000481072	10494	STK25	1.17849
TRCN0000480537	5318	PKP2	1.17846
TRCN0000472645	2487	FRZB	1.17846
TRCN0000468212	83844	USP26	1.1784
[truncated: 15,005 more rows]
