# Supplementary material for: An alternative splicing switch in FLNB promotes the mesenchymal cell state in human breast cancer
Source: eLife. 2018 Jul 30;7:e37184. doi: 10.7554/eLife.37184 (PMC6103745; doi:10.7554/eLife.37184)
Supplement: Figure 3—source data 1. [file elife-37184-fig3-data1.xlsx]

## Sheet: QKI A3SS
Supplementary Table S2. Summary of RNA-seq rMATS analysis for QKI ORF overexpression
Alternative 3' splice sites (A3SS)
GeneID	geneSymbol	chr	strand	longExonStart_0base	longExonEnd	shortES	shortEE	flankingES	flankingEE	rMATS_ID	IC_QKI	SC_QKI	IC_EGFP	SC_EGFP	IncFormLen	SkipFormLen	PValue	FDR	IncLevel_QKI	IncLevel_EGFP	IncLevelDifference
ENSG00000100316.11	RPL3	chr22	-	39712710	39713026	39712710	39712846	39713465	39713634	1369	501522	37363648	375159395	865255466208	279	99	0	0	0.045,0.048	0.015,0.01,0.022	0.031
ENSG00000088833.13	NSFL1C	chr20	-	1426310	1426794	1426310	1426475	1433137	1433275	2744	94108	196177	16,15,25	331157245	418	99	0	0	0.102,0.126	0.011,0.022,0.024	0.095
ENSG00000112531.12	QKI	chr6	+	163986977	163987827	163987752	163987827	163984451	163984751	3753	190205	32723400	57,43,48	136,85,124	874	99	0	0	0.007,0.007	0.045,0.054,0.042	-0.04
ENSG00000109046.10	WSB1	chr17	+	25634769	25636298	25636125	25636298	25633807	25633908	4210	355266	103131	619432922	69,46,98	1455	99	0	0	0.19,0.121	0.379,0.39,0.39	-0.231
ENSG00000111799.16	COL12A1	chr6	-	75794041	75796273	75794041	75795081	75797292	75797463	5082	339328	129119	293917402049	4,7,6	1291	99	0	0	0.168,0.174	0.983,0.95,0.963	-0.794
ENSG00000101365.16	IDH3B	chr20	-	2639040	2639483	2639040	2639168	2640170	2640231	5505	864793	57,49	12367501023	4,2,2	414	99	0	0	0.784,0.795	0.987,0.989,0.992	-0.2
ENSG00000115414.14	FN1	chr2	-	216236631	216237098	216236631	216237023	216238044	216238134	5637	37933665	15491422	482619754179	274123265	174	99	0	0	0.582,0.595	0.909,0.901,0.9	-0.315
ENSG00000168036.12	CTNNB1	chr3	+	41281150	41281934	41281309	41281934	41279506	41279567	6134	205191	57,34	392221380	0,0,0	258	99	0	0	0.58,0.683	1.0,1.0,1.0	-0.369
ENSG00000197223.7	C1D	chr2	-	68273119	68273542	68273119	68273175	68274304	68274451	6339	92,68	28,29	95,47,96	0,0,0	466	99	0	0	0.411,0.333	1.0,1.0,1.0	-0.628
ENSG00000183963.14	SMTN	chr22	+	31491837	31492883	31492718	31492883	31491519	31491595	7391	351428	89,77	73,23,171	123,64,122	980	99	0	0	0.285,0.36	0.057,0.035,0.124	0.251
ENSG00000066322.8	ELOVL1	chr1	-	43830598	43831047	43830598	43830679	43831234	43831294	7973	791739	5,5	591289581	44,15,38	467	99	0	0	0.971,0.969	0.74,0.803,0.764	0.201
ENSG00000198830.6	HMGN2	chr1	+	26800193	26800626	26800575	26800626	26799973	26800018	8078	386354	15,17	984539669	0,0,0	481	99	0	0	0.841,0.811	1.0,1.0,1.0	-0.174
ENSG00000137221.10	TJAP1	chr6	+	43470325	43471246	43471138	43471246	43470020	43470087	5129	29,19	23,36	1,1,3	68,29,55	912	99	5.88e-15	2.38e-12	0.12,0.054	0.002,0.004,0.006	0.083
ENSG00000085415.11	SEH1L	chr18	+	12985238	12987535	12986860	12987535	12984038	12984189	4080	636563	11,12	1012544953	0,0,0	1721	99	5.87e-14	2.2e-11	0.769,0.73	1.0,1.0,1.0	-0.25
ENSG00000134905.12	CARS2	chr13	-	111294661	111296529	111294661	111294868	111296731	111296830	3388	219248	78,68	118,82,97	128,66,97	1760	99	1.4e-13	4.89e-11	0.136,0.17	0.049,0.065,0.053	0.097
ENSG00000203965.8	EFCAB7	chr1	+	64033980	64036799	64036691	64036799	64027379	64027528	4919	51,74	9,3	71,38,68	0,0,0	2810	99	3.18e-13	1.04e-10	0.166,0.465	1.0,1.0,1.0	-0.684
ENSG00000089159.11	PXN	chr12	-	120652905	120653220	120652905	120653076	120653362	120653464	1274	137126	58,63	155130230	19,10,30	243	99	6.62e-13	2.05e-10	0.49,0.449	0.769,0.841,0.757	-0.32
ENSG00000068366.15	ACSL4	chrX	-	108926364	108926895	108926364	108926601	108939372	108939425	1639	96,75	3,5	18,22,20	16,10,14	393	99	1.33e-12	3.87e-10	0.89,0.791	0.221,0.357,0.265	0.56
ENSG00000068366.15	ACSL4	chrX	-	108926364	108926781	108926364	108926601	108939372	108939425	1637	69,49	3,5	12,12,15	16,10,14	279	99	1.61e-12	4.23e-10	0.891,0.777	0.21,0.299,0.275	0.573
ENSG00000115414.14	FN1	chr2	-	216236631	216237098	216236631	216236738	216238044	216238134	5638	102019586	600557	983040449005	300108237	459	99	1.61e-12	4.23e-10	0.786,0.788	0.876,0.89,0.891	-0.099
ENSG00000204256.8	BRD2	chr6	+	32945036	32945347	32945218	32945347	32944338	32944713	2282	170177	269313	55,44,88	325198298	281	99	2.25e-12	5.63e-10	0.182,0.166	0.056,0.073,0.094	0.1
ENSG00000099204.14	ABLIM1	chr10	-	116207638	116207785	116207638	116207779	116211382	116211430	2583	16,16	19,12	7,2,11	79,48,80	105	99	2.04e-11	4.65e-09	0.443,0.557	0.077,0.038,0.115	0.423
ENSG00000140416.15	TPM1	chr15	+	63335667	63336030	63335904	63336030	63334949	63335142	2025	44,63	1,0	16,7,37	10,5,10	336	99	2.91e-11	6.12e-09	0.928,1.0	0.32,0.292,0.522	0.586
ENSG00000197746.9	PSAP	chr10	-	73581632	73581770	73581632	73581764	73585593	73585650	2289	40,45	26512552	70,67,68	168812041626	105	99	4.13e-11	8.34e-09	0.014,0.016	0.038,0.05,0.038	-0.027
ENSG00000172765.12	TMCC1	chr3	-	129546645	129547351	129546645	129546920	129551616	129551669	1340	16,9	4,4	18,20,33	0,0,0	530	99	7.57e-11	1.47e-08	0.428,0.296	1.0,1.0,1.0	-0.638
ENSG00000164172.14	MOCS2	chr5	-	52396240	52397339	52396240	52396364	52397926	52398054	2398	237228	11,8	283160351	0,0,1	1074	99	9.24e-11	1.73e-08	0.665,0.724	1.0,1.0,0.97	-0.295
ENSG00000170889.9	RPS9	chr19	+	54710420	54711515	54711265	54711515	54710143	54710330	2716	433458	24642127	468251392	448527573674	944	99	3.93e-10	6.45e-08	0.018,0.022	0.011,0.009,0.011	0.01
ENSG00000071189.17	SNX13	chr7	-	17861131	17861304	17861131	17861271	17865644	17865714	3116	39,29	56,49	13,5,13	91,48,88	132	99	3.68e-10	6.45e-08	0.343,0.307	0.097,0.072,0.1	0.235
ENSG00000125124.7	BBS2	chr16	-	56532348	56532608	56532348	56532480	56533689	56533819	4394	14,16	13,26	7,2,3	76,44,41	227	99	3.83e-10	6.45e-08	0.32,0.212	0.039,0.019,0.031	0.236
ENSG00000145833.11	DDX46	chr5	+	134146910	134147535	134147385	134147535	134143437	134143631	3549	147204	8,9	222117198	0,0,0	574	99	5.82e-10	9.26e-08	0.76,0.796	1.0,1.0,1.0	-0.222
ENSG00000163584.13	RPL22L1	chr3	-	170585801	170585990	170585801	170585923	170586086	170586179	6431	106118	275206	157,83,121	777414619	166	99	7.75e-10	1.2e-07	0.187,0.255	0.108,0.107,0.104	0.115
ENSG00000139624.8	CERS5	chr12	-	50526744	50527851	50526744	50526847	50528328	50528485	4030	64,43	14,16	19,10,10	0,0,0	1103	99	2.77e-09	4.05e-07	0.291,0.194	1.0,1.0,1.0	-0.758
ENSG00000092531.5	SNAP23	chr15	+	42805152	42805645	42805596	42805645	42804030	42804101	6746	37,36	5,5	60,30,57	0,0,0	543	99	2.71e-09	4.05e-07	0.574,0.568	1.0,1.0,1.0	-0.429
ENSG00000099875.10	MKNK2	chr19	-	2037469	2039855	2037469	2037828	2040132	2040176	5470	16311688	32,30	14087501678	79,30,94	2126	99	3.09e-09	4.39e-07	0.704,0.724	0.454,0.538,0.454	0.232
ENSG00000102710.15	SUPT20H	chr13	-	37596147	37597181	37596147	37596454	37598171	37598330	8239	245223	2,1	158,82,169	10,14,13	826	99	4.3e-09	5.94e-07	0.936,0.964	0.654,0.412,0.609	0.392
ENSG00000118495.14	PLAGL1	chr6	-	144285923	144287367	144285923	144285955	144290043	144290115	2810	11,16	4,7	22,25,74	0,0,2	1511	99	7.19e-09	9.69e-07	0.153,0.13	1.0,1.0,0.708	-0.761
ENSG00000134905.12	CARS2	chr13	-	111296731	111296953	111296731	111296830	111298313	111298437	3389	39,26	101,93	12,12,9	155,97,133	222	99	9.75e-09	1.28e-06	0.147,0.111	0.033,0.052,0.029	0.091
ENSG00000112531.12	QKI	chr6	+	163984451	163984751	163984475	163984751	163983013	163983101	3751	44314321	9,14	106,58,94	8,7,3	123	99	2.32e-08	2.9e-06	0.997,0.996	0.914,0.87,0.962	0.081
ENSG00000152601.13	MBNL1	chr3	+	152165408	152165562	152165513	152165562	152163070	152163328	1927	114103	12,9	189128188	3,1,2	204	99	1.12e-07	1.34e-05	0.822,0.847	0.968,0.984,0.979	-0.142
ENSG00000155363.14	MOV10	chr1	+	113242079	113242432	113242306	113242432	113241336	113241411	250	71,71	107,87	34,5,30	126,65,66	326	99	2.13e-07	2.38e-05	0.168,0.199	0.076,0.023,0.121	0.11
ENSG00000197858.6	GPAA1	chr8	+	145139624	145140382	145140191	145140382	145139315	145139512	3625	413406	1,0	463288406	9,13,5	666	99	4.09e-07	4.3e-05	0.984,1.0	0.884,0.767,0.923	0.134
ENSG00000004897.7	CDC27	chr17	-	45232037	45232230	45232037	45232152	45234278	45234490	5176	21,19	169151	5,6,4	205131188	177	99	4.06e-07	4.3e-05	0.065,0.066	0.013,0.025,0.012	0.049
ENSG00000183258.7	DDX41	chr5	-	176942186	176942340	176942186	176942259	176942685	176942822	7273	23,27	117134	5,7,12	159114171	180	99	4.44e-07	4.57e-05	0.098,0.1	0.017,0.033,0.037	0.07
ENSG00000267740.1	AC024592.12	chr19	-	5896463	5896661	5896463	5896586	5896915	5897008	7929	49,39	370377	26,19,27	656385536	174	99	4.61e-07	4.66e-05	0.07,0.056	0.022,0.027,0.028	0.037
ENSG00000153551.9	CMTM7	chr3	+	32493557	32493965	32493883	32493965	32490945	32491044	1603	83,60	275312	38,17,50	411188384	425	99	4.71e-07	4.67e-05	0.066,0.043	0.021,0.021,0.029	0.031
ENSG00000188313.8	PLSCR1	chr3	-	146239330	146239840	146239330	146239492	146243391	146243434	5098	667698	18,17	432196330	1,3,0	447	99	5.35e-07	5.02e-05	0.891,0.901	0.99,0.935,1.0	-0.079
ENSG00000123136.10	DDX39A	chr19	-	14520553	14520793	14520553	14520685	14521027	14521146	6383	37,30	138147	21,17,27	299135367	207	99	5.33e-07	5.02e-05	0.114,0.089	0.032,0.057,0.034	0.061
ENSG00000198000.7	NOL8	chr9	-	95062171	95063092	95062171	95062298	95063832	95064104	2821	42,46	78,45	20,5,15	65,40,67	893	99	7.1e-07	6.54e-05	0.056,0.102	0.033,0.014,0.024	0.055
ENSG00000164934.9	DCAF13	chr8	+	104439324	104442917	104442839	104442917	104433202	104433310	3973	281294	3,8	271162285	0,0,1	3614	99	8.38e-07	7.59e-05	0.72,0.502	1.0,1.0,0.886	-0.351
ENSG00000121073.9	SLC35B1	chr17	-	47783565	47783696	47783565	47783671	47784326	47784430	6161	72,53	55,43	139,62,114	35,16,42	124	99	1.09e-06	9.72e-05	0.511,0.496	0.76,0.756,0.684	-0.23
ENSG00000046651.10	OFD1	chrX	+	13770822	13771560	13771486	13771560	13767545	13767652	4930	50,73	4,6	20,14,26	11,7,11	763	99	1.15e-06	0.000100951	0.619,0.612	0.191,0.206,0.235	0.405
ENSG00000099622.9	CIRBP	chr19	+	1270865	1271035	1270926	1271035	1269330	1269409	1819	16,19	33,26	4,3,4	45,18,37	160	99	1.19e-06	0.000102434	0.231,0.311	0.052,0.093,0.063	0.202
ENSG00000008838.13	MED24	chr17	-	38176037	38176263	38176037	38176186	38176525	38176606	780	24,13	137135	4,2,4	146,73,118	176	99	1.46e-06	0.000121828	0.09,0.051	0.015,0.015,0.019	0.054
ENSG00000182087.8	TMEM259	chr19	-	1011578	1011662	1011578	1011611	1011739	1011797	2297	267308	71,85	402256355	49,25,56	150	99	1.62e-06	0.000131016	0.713,0.705	0.844,0.871,0.807	-0.132
ENSG00000237289.5	CKMT1B	chr15	+	43889573	43890525	43890390	43890525	43888605	43888729	7547	65,86	14,16	63,27,64	51,21,28	916	99	1.73e-06	0.000138075	0.334,0.367	0.118,0.122,0.198	0.205
ENSG00000177054.9	ZDHHC13	chr11	+	19187848	19192115	19191957	19192115	19186598	19186692	3385	128116	0,0	142,83,117	3,1,3	4208	99	2.15e-06	0.00016859	1.0,1.0	0.527,0.661,0.478	0.445
ENSG00000054523.12	KIF1B	chr1	+	10342379	10342591	10342457	10342591	10338043	10338186	8167	13,17	18,13	3,6,5	29,25,34	177	99	2.54e-06	0.00019339	0.288,0.422	0.055,0.118,0.076	0.272
ENSG00000102710.15	SUPT20H	chr13	-	37596147	37597181	37596147	37596217	37598171	37598330	8237	282251	15,14	214104212	41,15,29	1063	99	2.74e-06	0.000205619	0.636,0.625	0.327,0.392,0.405	0.256
ENSG00000185324.17	CDK10	chr16	+	89760976	89761196	89761072	89761196	89760580	89760640	3467	33,36	28,24	26,8,16	58,34,34	195	99	2.79e-06	0.000206447	0.374,0.432	0.185,0.107,0.193	0.241
ENSG00000198467.9	TPM2	chr9	-	35681988	35682901	35681988	35682160	35684242	35684312	7680	38,14	116,81	27,18,21	359184210	840	99	2.89e-06	0.000210688	0.037,0.02	0.009,0.011,0.012	0.018
ENSG00000198818.5	SFT2D1	chr6	-	166736344	166738083	166736344	166736374	166739619	166739655	1180	279255	4,4	373178334	0,0,0	1808	99	3.32e-06	0.000238838	0.792,0.777	1.0,1.0,1.0	-0.216
ENSG00000204713.6	TRIM27	chr6	-	28870778	28876617	28870778	28872442	28879472	28879495	2969	95119	4,1	32,45,133	0,0,0	4274	99	4.41e-06	0.000312923	0.355,0.734	1.0,1.0,1.0	-0.456
ENSG00000099814.11	CEP170B	chr14	+	105355851	105356095	105355956	105356095	105352611	105354315	1317	66101	4,5	74,57,99	18,10,26	204	99	8.27e-06	0.000536568	0.889,0.907	0.666,0.734,0.649	0.215
ENSG00000110172.7	CHORDC1	chr11	-	89943703	89947343	89943703	89943762	89948341	89948398	4317	187118	3,2	192,60,275	0,0,0	3680	99	1.07e-05	0.000668751	0.626,0.613	1.0,1.0,1.0	-0.381
ENSG00000165525.13	NEMF	chr14	-	50295333	50295525	50295333	50295505	50295771	50295980	6657	73,42	6,8	46,35,59	1,0,1	119	99	1.14e-05	0.000706723	0.91,0.814	0.975,1.0,0.98	-0.123
ENSG00000146707.10	POMZP3	chr7	-	76247499	76247932	76247499	76247617	76254838	76255000	5761	28,11	42,40	9,8,10	85,54,68	414	99	1.2e-05	0.000733617	0.137,0.062	0.025,0.034,0.034	0.069
ENSG00000119402.12	FBXW2	chr9	-	123550046	123550556	123550046	123550464	123555426	123555535	7369	34,48	16,16	75,57,71	7,4,9	191	99	1.23e-05	0.000740435	0.524,0.609	0.847,0.881,0.803	-0.277
ENSG00000184009.5	ACTG1	chr17	-	79478213	79478829	79478213	79478652	79478928	79479168	3834	409394	83898173	347210399	11608709212318	276	99	1.41e-05	0.000831963	0.017,0.017	0.011,0.011,0.011	0.006
ENSG00000166801.11	FAM111A	chr11	+	58910969	58913329	58913299	58913329	58910555	58910777	1123	60,72	0,0	71,38,75	4,0,3	2429	99	1.55e-05	0.000902803	1.0,1.0	0.42,1.0,0.505	0.358
ENSG00000023191.12	RNH1	chr11	-	500483	500738	500483	500654	502061	502249	2838	36,22	257290	14,9,15	362222355	183	99	2.08e-05	0.00116312	0.07,0.039	0.02,0.021,0.022	0.034
ENSG00000140395.4	WDR61	chr15	-	78577602	78578066	78577602	78577681	78578382	78578475	3801	17,24	181126	4,3,12	223135196	484	99	2.08e-05	0.00116312	0.019,0.037	0.004,0.005,0.012	0.021
ENSG00000178038.12	ALS2CL	chr3	-	46717107	46717466	46717107	46717176	46717734	46717892	828	120120	86,97	100,53,118	168,89,140	389	99	2.16e-05	0.00119155	0.262,0.239	0.132,0.132,0.177	0.104
ENSG00000117682.12	DHDDS	chr1	+	26769198	26769364	26769221	26769364	26764658	26764775	5059	7,7	27,35	0,0,3	28,27,34	122	99	2.42e-05	0.00130811	0.174,0.14	0.0,0.0,0.067	0.135
ENSG00000168374.6	ARF4	chr3	-	57569624	57569759	57569624	57569734	57570110	57570191	2599	47,37	1060978	9,3,13	554313652	124	99	2.92e-05	0.00155124	0.034,0.029	0.013,0.008,0.016	0.019
ENSG00000105976.10	MET	chr7	+	116399390	116399544	116399444	116399544	116398512	116398674	597	5,10	65,86	1,1,2	155,70,83	153	99	4.11e-05	0.00207468	0.047,0.07	0.004,0.009,0.015	0.049
ENSG00000205581.6	HMGN1	chr21	-	40717755	40719218	40717755	40717884	40719304	40719409	3090	254236	0,0	387257540	4,5,6	1433	99	4.32e-05	0.00216309	1.0,1.0	0.87,0.78,0.861	0.163
ENSG00000177728.10	KIAA0195	chr17	+	73490707	73490889	73490790	73490889	73489779	73489997	7034	46,48	5,6	73,62,53	2,0,1	182	99	4.46e-05	0.00221118	0.833,0.813	0.952,1.0,0.966	-0.15
ENSG00000129351.13	ILF3	chr19	+	10795091	10796441	10795534	10796441	10794592	10794646	1316	575682	12,4	750442642	2,0,2	542	99	5.52e-05	0.00268722	0.897,0.969	0.986,1.0,0.983	-0.057
ENSG00000239672.3	NME1	chr17	+	49238458	49238633	49238520	49238633	49237340	49237442	3376	44,40	836676	36,14,33	12017001186	161	99	6.28e-05	0.00302827	0.031,0.035	0.018,0.012,0.017	0.017
ENSG00000119718.6	EIF2B2	chr14	+	75472543	75472664	75472599	75472664	75471439	75471603	1305	58,39	6,5	50,18,49	1,0,1	155	99	6.62e-05	0.00315928	0.861,0.833	0.97,1.0,0.969	-0.133
ENSG00000115368.5	WDR75	chr2	+	190313970	190315694	190315628	190315694	190313104	190313234	4614	25,19	53,42	18,2,8	85,74,90	1757	99	6.95e-05	0.00323132	0.026,0.025	0.012,0.002,0.005	0.019
ENSG00000175197.6	DDIT3	chr12	-	57911051	57911378	57911051	57911221	57911488	57911536	4856	66,56	92,87	18,9,37	9,6,17	256	99	6.93e-05	0.00323132	0.217,0.199	0.436,0.367,0.457	-0.212
ENSG00000153292.11	GPR110	chr6	-	46984352	46988233	46984352	46984504	46988466	46988525	635	103,62	27,24	22,11,22	26,11,10	3828	99	7.08e-05	0.00326432	0.09,0.063	0.021,0.025,0.054	0.043
ENSG00000137500.5	CCDC90B	chr11	-	82984993	82985783	82984993	82985035	82991183	82991303	403	40,15	3,1	26,18,19	0,0,0	847	99	7.45e-05	0.00337477	0.609,0.637	1.0,1.0,1.0	-0.377
ENSG00000130731.11	C16orf13	chr16	-	684888	685063	684888	684956	685280	685340	3034	65,80	78,95	70,21,64	161106112	206	99	7.65e-05	0.00342288	0.286,0.288	0.173,0.087,0.215	0.129
ENSG00000168385.13	2017-09-02	chr2	+	242275373	242275513	242275389	242275513	242274540	242274627	38	6,23	159156	6,3,14	304213314	115	99	7.8e-05	0.00342288	0.031,0.113	0.017,0.012,0.037	0.05
ENSG00000144591.13	GMPPA	chr2	+	220370416	220370483	220370436	220370483	220370179	220370277	5611	14,14	71,95	6,3,2	108,52,82	119	99	7.72e-05	0.00342288	0.141,0.109	0.044,0.046,0.02	0.088
ENSG00000175061.13	C17orf76-AS1	chr17	+	16342894	16343567	16343498	16343567	16342640	16342728	4679	531613	311277	643324587	568297371	703	99	8.72e-05	0.00375366	0.194,0.238	0.137,0.133,0.182	0.065
ENSG00000046651.10	OFD1	chrX	+	13770822	13771560	13771486	13771560	13769367	13769487	4931	55,80	19,11	23,15,29	22,20,17	763	99	9.12e-05	0.00389239	0.273,0.486	0.119,0.089,0.181	0.25
ENSG00000147533.12	GOLGA7	chr8	+	41364572	41364640	41364577	41364640	41363429	41363531	2201	13,14	148152	28,16,51	162,91,138	104	99	9.44e-05	0.00396612	0.077,0.081	0.141,0.143,0.26	-0.102
ENSG00000100711.9	ZFYVE21	chr14	+	104193895	104194251	104194082	104194251	104193128	104193179	6027	23,19	102107	5,8,11	136,77,129	286	99	9.68e-05	0.00403618	0.072,0.058	0.013,0.035,0.029	0.039
ENSG00000104774.8	MAN2B1	chr19	-	12763176	12763274	12763176	12763243	12766507	12766693	4975	132161	10,7	138,86,116	2,0,2	130	99	0.000114598	0.00459618	0.91,0.946	0.981,1.0,0.978	-0.058
ENSG00000183087.10	GAS6	chr13	-	114535606	114535854	114535606	114535725	114537523	114537645	4149	15,30	234221	6,8,24	341255377	228	99	0.000119589	0.00476002	0.027,0.056	0.008,0.013,0.027	0.026
ENSG00000184371.9	CSF1	chr1	+	110465787	110466812	110466681	110466812	110464468	110464616	2556	108,96	1,1	82,68,106	4,6,8	993	99	0.000148187	0.00576723	0.915,0.905	0.671,0.53,0.569	0.32
ENSG00000148459.11	PDSS1	chr10	+	27009063	27009288	27009146	27009288	26998566	26998697	2913	0,0	19,17	9,3,2	32,11,22	182	99	0.000156331	0.00599536	0.0,0.0	0.133,0.129,0.047	-0.103
ENSG00000123349.9	PFDN5	chr12	+	53690213	53691708	53691633	53691708	53689622	53689725	1874	237193	17,9	105,95,203	0,0,5	1519	99	0.000159216	0.00606174	0.476,0.583	1.0,1.0,0.726	-0.379
ENSG00000213983.7	AP1G2	chr14	-	24033254	24033430	24033254	24033368	24033541	24033597	367	45,44	92,86	30,25,43	152107147	161	99	0.000169437	0.00631365	0.231,0.239	0.108,0.126,0.152	0.106
ENSG00000115414.14	FN1	chr2	-	216236631	216237023	216236631	216236738	216238044	216238134	5636	79677354	600557	527821925091	300108237	384	99	0.000170979	0.00632623	0.774,0.773	0.819,0.84,0.847	-0.062
ENSG00000116698.16	SMG7	chr1	+	183486760	183486955	183486822	183486955	183485008	183485126	4851	30,37	50,35	17,8,14	57,29,52	161	99	0.000173691	0.00638163	0.27,0.394	0.155,0.145,0.142	0.185
ENSG00000183963.14	SMTN	chr22	+	31492983	31493324	31493254	31493324	31491519	31491595	7390	118122	45,38	25,11,46	17,15,35	370	99	0.000175063	0.00638737	0.412,0.462	0.282,0.164,0.26	0.202
ENSG00000140632.12	GLYR1	chr16	-	4863737	4863956	4863737	4863839	4864537	4864630	7313	21,19	37,34	10,4,22	64,36,81	216	99	0.000182338	0.00660691	0.206,0.204	0.067,0.048,0.111	0.13
ENSG00000204344.10	STK19	chr6	+	31947190	31948325	31948227	31948325	31946679	31946775	1851	143127	2,0	72,62,113	7,6,2	1136	99	0.000189969	0.00678977	0.862,1.0	0.473,0.474,0.831	0.338
ENSG00000119185.8	ITGB1BP1	chr2	-	9546789	9547727	9546789	9547034	9548241	9548334	7057	869684	42,19	609332648	39,27,72	792	99	0.000194752	0.0069137	0.721,0.818	0.661,0.606,0.529	0.171
ENSG00000011275.14	RNF216	chr7	-	5778906	5779252	5778906	5778983	5780603	5781275	56	15,20	26,28	0,6,4	25,19,12	368	99	0.000204649	0.00721629	0.134,0.161	0.0,0.078,0.082	0.094
ENSG00000130640.9	TUBGCP2	chr10	-	135113488	135114051	135113488	135113617	135116295	135116484	8133	30,31	102150	15,6,12	125,84,114	533	99	0.000207082	0.00725341	0.052,0.037	0.022,0.013,0.019	0.026
ENSG00000143499.9	SMYD2	chr1	+	214504292	214507651	214507542	214507651	214503510	214503621	2955	467465	1,0	497278605	2,5,5	3349	99	0.000220218	0.00766241	0.932,1.0	0.88,0.622,0.782	0.205
ENSG00000127957.12	PMS2P3	chr7	-	75143969	75144109	75143969	75144104	75145042	75145153	6572	20,17	3,6	16,15,14	0,0,2	104	99	0.000257136	0.00883002	0.864,0.73	1.0,1.0,0.87	-0.16
ENSG00000181126.9	HLA-V	chr6	+	29761127	29765588	29764969	29765588	29760213	29760483	2157	492419	0,0	210144244	2,1,3	3941	99	0.000264383	0.00901994	1.0,1.0	0.725,0.783,0.671	0.274
ENSG00000135632.7	SMYD5	chr2	+	73447079	73447318	73447178	73447318	73445988	73446097	4582	12,16	28,22	6,9,3	51,27,37	198	99	0.000291126	0.00986823	0.176,0.267	0.056,0.143,0.039	0.142
ENSG00000178950.12	GAK	chr4	-	843679	844197	843679	843856	844723	844872	3339	21,18	154123	6,5,2	115,50,108	440	99	0.000302455	0.0101865	0.03,0.032	0.012,0.022,0.004	0.018
ENSG00000205758.7	CRYZL1	chr21	-	34971455	34971591	34971455	34971554	34974539	34974651	2256	13,10	21,23	0,6,23	77,36,82	136	99	0.00032584	0.0107671	0.311,0.24	0.0,0.108,0.17	0.183
ENSG00000196323.7	ZBTB44	chr11	-	130108338	130108502	130108338	130108451	130109706	130109791	69	28,44	6,5	65,38,43	3,0,1	150	99	0.000330655	0.0108579	0.755,0.853	0.935,1.0,0.966	-0.163
ENSG00000102543.10	CDADC1	chr13	+	49833481	49833659	49833621	49833659	49829974	49830049	2350	32,31	12,9	41,24,33	0,3,4	239	99	0.000333721	0.0108905	0.525,0.588	1.0,0.768,0.774	-0.291
ENSG00000177963.8	RIC8A	chr11	+	209174	209318	209270	209318	208799	208938	2063	24,16	101,91	5,6,12	119,74,102	195	99	0.000336415	0.0109107	0.108,0.082	0.021,0.04,0.056	0.056
ENSG00000166801.11	FAM111A	chr11	+	58916176	58916426	58916269	58916426	58913299	58913329	1124	15,13	11,7	0,6,11	21,6,28	192	99	0.000347992	0.0110142	0.413,0.489	0.0,0.34,0.168	0.282
ENSG00000146067.11	FAM193B	chr5	-	176963358	176963746	176963358	176963487	176964873	176965108	1630	36,37	1,8	39,13,41	1,0,1	358	99	0.000346939	0.0110142	0.909,0.561	0.915,1.0,0.919	-0.21
ENSG00000110619.12	CARS	chr11	-	3062125	3062261	3062125	3062214	3063394	3063486	5198	23,18	57,78	2,7,10	49,29,104	146	99	0.000346956	0.0110142	0.215,0.135	0.027,0.141,0.061	0.099
ENSG00000106992.13	AK1	chr9	-	130630599	130630791	130630599	130630754	130634101	130634218	6616	146160	6,9	199116148	2,2,1	136	99	0.00034269	0.0110142	0.947,0.928	0.986,0.977,0.991	-0.047
ENSG00000140382.10	HMG20A	chr15	+	77759436	77759649	77759524	77759649	77756581	77756729	1074	35,34	3,3	40,29,52	0,0,0	187	99	0.000354591	0.0111558	0.861,0.857	1.0,1.0,1.0	-0.141
ENSG00000076928.13	ARHGEF1	chr19	+	42396095	42396444	42396401	42396444	42392822	42392936	2127	78,57	0,1	89,52,60	3,1,8	405	99	0.000462888	0.0139771	1.0,0.933	0.879,0.927,0.647	0.149
ENSG00000175061.13	C17orf76-AS1	chr17	+	16343424	16343567	16343498	16343567	16342640	16342728	4680	81,77	311277	96,40,62	568297371	173	99	0.000462273	0.0139771	0.13,0.137	0.088,0.072,0.087	0.051
ENSG00000070814.13	TCOF1	chr5	+	149767464	149767651	149767505	149767651	149759094	149759295	7536	78,72	4,5	164,77,149	0,1,2	140	99	0.000467634	0.0140397	0.932,0.911	1.0,0.982,0.981	-0.066
ENSG00000168610.10	STAT3	chr17	-	40468806	40468919	40468806	40468869	40469199	40469242	5214	136165	22,34	219147167	20,13,12	149	99	0.000494033	0.0145823	0.804,0.763	0.879,0.883,0.902	-0.104
ENSG00000109911.13	ELP4	chr11	+	31625311	31625454	31625314	31625454	31616316	31616448	6248	1,0	18,18	8,3,4	36,18,26	102	99	0.000499039	0.0146478	0.051,0.0	0.177,0.139,0.13	-0.123
ENSG00000110074.6	FOXRED1	chr11	+	126144821	126144916	126144825	126144916	126143230	126143349	7126	42,36	7,1	51,26,41	0,0,1	103	99	0.000542044	0.0157342	0.852,0.972	1.0,1.0,0.975	-0.08
ENSG00000101199.8	ARFGAP1	chr20	+	61917717	61917794	61917723	61917794	61917005	61917065	4378	68,58	6,8	62,26,67	2,0,2	105	99	0.000559002	0.0161374	0.914,0.872	0.967,1.0,0.969	-0.086
ENSG00000105705.11	SUGP1	chr19	-	19413073	19413252	19413073	19413197	19414156	19414257	754	8,5	28,29	0,0,5	41,17,43	154	99	0.000578362	0.016605	0.155,0.1	0.0,0.0,0.07	0.104
ENSG00000183258.7	DDX41	chr5	-	176942186	176942362	176942186	176942259	176942685	176942822	7274	20,21	117134	5,7,18	159114171	202	99	0.000627482	0.0179174	0.077,0.071	0.015,0.029,0.049	0.043
ENSG00000214655.6	ZSWIM8	chr10	+	75556510	75556772	75556531	75556772	75555296	75555421	1442	3,5	38,34	0,1,0	39,24,51	120	99	0.00064909	0.0184342	0.061,0.108	0.0,0.033,0.0	0.073
ENSG00000185624.10	P4HB	chr17	-	79813328	79813462	79813328	79813381	79817056	79817263	4399	20102077	18,18	200112551501	27,23,36	180	99	0.000660925	0.0186694	0.984,0.984	0.976,0.968,0.958	0.017
ENSG00000023191.12	RNH1	chr11	-	502061	502249	502061	502181	504823	504996	2837	95,91	7,8	115,59,85	20,10,33	167	99	0.00066631	0.0187208	0.889,0.871	0.773,0.778,0.604	0.162
ENSG00000240303.3	ACAD11	chr3	-	132297639	132297900	132297639	132297725	132298335	132298402	1890	13,30	13,15	7,9,9	23,14,21	274	99	0.000702367	0.0195251	0.265,0.419	0.099,0.188,0.134	0.202
ENSG00000172113.4	NME6	chr3	-	48337608	48337726	48337608	48337648	48338216	48338319	7316	12,11	33,19	1,5,2	34,12,25	177	99	0.000700739	0.0195251	0.169,0.245	0.016,0.189,0.043	0.124
ENSG00000000460.12	C1orf112	chr1	+	169773215	169773381	169773252	169773381	169772309	169772450	4786	11,16	0,1	31,16,30	8,2,5	136	99	0.00074839	0.020695	1.0,0.921	0.738,0.853,0.814	0.159
ENSG00000184470.15	TXNRD2	chr22	-	19864562	19864757	19864562	19864735	19865612	19865710	7413	109,99	6,4	89,50,83	0,0,0	121	99	0.000767532	0.0210032	0.937,0.953	1.0,1.0,1.0	-0.055
ENSG00000077232.12	DNAJC10	chr2	+	183582667	183583017	183582883	183583017	183581742	183581799	1896	186261	8,6	371210332	4,0,3	315	99	0.000798661	0.0217418	0.88,0.932	0.967,1.0,0.972	-0.074
ENSG00000100284.16	TOM1	chr22	+	35729167	35729490	35729396	35729490	35728973	35729007	474	12,4	36,19	3,0,3	34,31,21	328	99	0.00082029	0.0221016	0.091,0.06	0.026,0.0,0.041	0.053
ENSG00000064961.14	HMG20B	chr19	+	3574367	3574584	3574380	3574584	3573689	3573798	4936	7,9	79,66	2,3,3	115,65,99	112	99	0.000831711	0.022295	0.073,0.108	0.015,0.039,0.026	0.064
ENSG00000109323.4	MANBA	chr4	-	103585841	103590206	103585841	103586009	103592437	103592555	6153	42,45	2,1	83,49,52	0,0,0	4296	99	0.00084933	0.0226517	0.326,0.509	1.0,1.0,1.0	-0.583
ENSG00000100239.11	PPP6R2	chr22	+	50878126	50878286	50878129	50878286	50877027	50877191	1343	10,5	33,32	1,3,3	48,31,48	102	99	0.000873483	0.0230617	0.227,0.132	0.02,0.086,0.057	0.125
ENSG00000204852.11	TCTN1	chr12	+	111066571	111066723	111066601	111066723	111064166	111064297	3140	41,37	7,6	101,58,77	3,2,4	129	99	0.000892353	0.0234421	0.818,0.826	0.963,0.957,0.937	-0.13
ENSG00000137274.8	BPHL	chr6	+	3138274	3140743	3140619	3140743	3137595	3137727	6051	39,24	14,15	32,20,25	46,15,32	2444	99	0.000938483	0.0245313	0.101,0.061	0.027,0.051,0.031	0.045
ENSG00000107819.9	SFXN3	chr10	+	102796423	102796565	102796479	102796565	102796242	102796318	5169	14,6	88,69	1,1,7	73,33,128	155	99	0.000966985	0.0251512	0.092,0.053	0.009,0.019,0.034	0.052
ENSG00000197555.5	SIPA1L1	chr14	+	72171437	72172057	72171938	72172057	72169097	72169222	5012	18,22	31,24	22,7,7	48,40,40	600	99	0.00099753	0.0255826	0.087,0.131	0.07,0.028,0.028	0.067
ENSG00000198931.6	APRT	chr16	-	88875876	88876248	88875876	88876114	88876477	88876556	4307	11131069	125120	168510231434	251172263	233	99	0.00107276	0.0271928	0.791,0.791	0.74,0.716,0.698	0.073
ENSG00000028528.10	SNX1	chr15	+	64422071	64422228	64422114	64422228	64419929	64420005	6640	11,9	186152	3,0,6	211116171	142	99	0.00107653	0.0271928	0.04,0.04	0.01,0.0,0.024	0.029
ENSG00000155275.14	TRMT44	chr4	+	8451395	8451615	8451424	8451615	8448202	8448317	5608	10,19	7,2	18,14,23	0,2,1	128	99	0.00110521	0.0277836	0.525,0.88	1.0,0.844,0.947	-0.228
ENSG00000182173.8	TSEN54	chr17	+	73517435	73517591	73517489	73517591	73515075	73515128	174	0,0	43,36	8,3,2	59,26,43	153	99	0.00111171	0.027814	0.0,0.0	0.081,0.069,0.029	-0.06
ENSG00000178038.12	ALS2CL	chr3	-	46712977	46713258	46712977	46713074	46713373	46713523	827	125116	76,98	107,67,131	177,86,119	283	99	0.00112712	0.0280658	0.365,0.293	0.175,0.214,0.278	0.107
ENSG00000073111.9	MCM2	chr3	+	127323719	127323999	127323738	127323999	127323450	127323626	7669	2,3	8,9	1,1,0	33,30,19	118	99	0.00114984	0.0284965	0.173,0.219	0.025,0.027,0.0	0.179
ENSG00000214078.7	CPNE1	chr20	-	34214488	34214748	34214488	34214725	34215201	34215335	5528	17,26	363353	13,8,11	526283381	122	99	0.00119593	0.0294996	0.037,0.056	0.02,0.022,0.023	0.025
ENSG00000185627.13	PSMD13	chr11	+	244040	244216	244160	244216	238997	239076	4058	320277	13,17	426231444	7,3,12	219	99	0.00125839	0.0306092	0.918,0.88	0.965,0.972,0.944	-0.061
ENSG00000214087.4	ARL16	chr17	-	79649063	79649705	79649063	79649179	79650042	79650156	6599	123107	13,19	87,60,89	31,18,29	625	99	0.00125785	0.0306092	0.6,0.471	0.308,0.346,0.327	0.209
ENSG00000221968.4	FADS3	chr11	-	61643830	61644435	61643830	61643927	61644982	61645059	2033	739660	0,2	644371937	8,4,5	607	99	0.00130758	0.03137	1.0,0.982	0.929,0.938,0.968	0.046
ENSG00000122515.10	ZMIZ2	chr7	+	44796545	44796748	44796641	44796748	44796023	44796138	769	32,28	2,0	33,19,47	5,3,8	195	99	0.00131949	0.0315117	0.89,1.0	0.77,0.763,0.749	0.184
ENSG00000106628.6	POLD2	chr7	-	44155713	44155871	44155713	44155808	44156028	44156109	6348	222249	8,9	375223422	2,1,8	162	99	0.00137206	0.0321	0.944,0.944	0.991,0.993,0.97	-0.041
ENSG00000161526.10	SAP30BP	chr17	+	73701690	73702172	73702087	73702172	73700835	73700894	6996	52,51	186198	13,11,39	140120164	496	99	0.00137438	0.0321	0.053,0.049	0.018,0.018,0.045	0.024
ENSG00000138688.11	KIAA1109	chr4	+	123145652	123145832	123145655	123145832	123141487	123141625	3283	14,7	3,5	13,13,14	1,0,2	102	99	0.00139299	0.0323839	0.819,0.576	0.927,1.0,0.872	-0.235
ENSG00000127054.14	CPSF3L	chr1	-	1249111	1249485	1249111	1249301	1249680	1249745	2333	23,29	106110	14,5,22	143,98,120	283	99	0.00143543	0.0330778	0.071,0.084	0.033,0.018,0.06	0.041
ENSG00000110203.4	FOLR3	chr11	+	71849878	71850193	71850006	71850193	71846992	71847166	3697	12,10	101,84	5,3,5	5,7,7	227	99	0.00144997	0.0331224	0.049,0.049	0.304,0.157,0.238	-0.184
ENSG00000119616.7	FCF1	chr14	+	75182523	75182802	75182653	75182802	75181574	75181646	4578	10,11	23,7	3,3,4	20,17,22	229	99	0.00144796	0.0331224	0.158,0.405	0.061,0.071,0.073	0.213
ENSG00000126214.16	KLC1	chr14	+	104145645	104145855	104145720	104145855	104143751	104143860	7523	82,99	237176	62,29,65	258137196	174	99	0.00148079	0.03368	0.164,0.242	0.12,0.107,0.159	0.074
ENSG00000148343.14	FAM73B	chr9	+	131830297	131830611	131830476	131830611	131830051	131830150	2444	8,3	18,20	0,0,4	22,15,25	278	99	0.00151468	0.0342087	0.137,0.051	0.0,0.0,0.054	0.076
ENSG00000100911.9	PSME2	chr14	-	24614918	24615105	24614918	24614981	24615416	24615449	8087	37,45	75,73	33,11,33	122,57,88	223	99	0.00151706	0.0342087	0.18,0.215	0.107,0.079,0.143	0.088
ENSG00000196839.8	ADA	chr20	-	43251469	43251719	43251469	43251571	43252842	43252970	5231	55,75	3,1	114,64,67	9,12,8	247	99	0.00154285	0.0346415	0.88,0.968	0.835,0.681,0.77	0.162
ENSG00000148444.11	COMMD3	chr10	+	22607200	22607642	22607581	22607642	22607033	22607097	4498	147,88	5,4	138,65,142	0,1,2	480	99	0.0015984	0.0357361	0.858,0.819	1.0,0.931,0.936	-0.117
ENSG00000090372.10	STRN4	chr19	-	47230708	47230824	47230708	47230803	47231150	47231264	6861	15,17	36,50	11,3,16	81,50,74	120	99	0.00160708	0.035778	0.256,0.219	0.101,0.047,0.151	0.138
ENSG00000158669.7	AGPAT6	chr8	+	41470304	41470479	41470363	41470479	41469698	41469792	527	10,4	119100	0,3,0	90,54,130	158	99	0.00163151	0.0361686	0.05,0.024	0.0,0.034,0.0	0.026
ENSG00000135919.8	SERPINE2	chr2	-	224845027	224845117	224845027	224845114	224847397	224847498	4382	54,44	336308	46,19,107	185,68,415	102	99	0.00165285	0.0364876	0.135,0.122	0.194,0.213,0.2	-0.074
ENSG00000148985.15	PGAP2	chr11	+	3846025	3846358	3846249	3846358	3845499	3845606	674	20,32	28,20	24,8,18	52,33,37	323	99	0.00171462	0.0376929	0.18,0.329	0.124,0.069,0.13	0.147
ENSG00000095059.11	DHPS	chr19	-	12786830	12786919	12786830	12786892	12788104	12788210	3484	25,22	0,0	45,22,28	4,2,3	126	99	0.00180414	0.0392284	1.0,1.0	0.898,0.896,0.88	0.109
ENSG00000100908.9	EMC9	chr14	-	24608753	24608998	24608753	24608823	24610097	24610174	5200	51,48	23,37	42,34,53	79,37,57	274	99	0.00181935	0.0393369	0.445,0.319	0.161,0.249,0.251	0.162
ENSG00000025434.14	NR1H3	chr11	+	47283097	47283569	47283469	47283569	47282791	47283000	1590	30,36	1,0	26,17,22	3,0,4	471	99	0.00184314	0.0394335	0.863,1.0	0.646,1.0,0.536	0.204
ENSG00000131236.12	CAP1	chr1	+	40525005	40525130	40525008	40525130	40507100	40507165	7779	24,34	8,15	25,6,19	20,9,26	102	99	0.00184633	0.0394335	0.744,0.687	0.548,0.393,0.415	0.264
ENSG00000129197.10	RPAIN	chr17	+	5329290	5331531	5331390	5331531	5326088	5326149	6122	189130	6,8	146119146	0,3,1	2199	99	0.00189476	0.0403039	0.586,0.422	1.0,0.641,0.868	-0.332
ENSG00000137804.8	NUSAP1	chr15	+	41643185	41643327	41643188	41643327	41641295	41641439	1884	105,67	5,2	150,87,118	26,7,10	102	99	0.00199069	0.0420043	0.953,0.97	0.848,0.923,0.92	0.065
ENSG00000124508.12	BTN2A2	chr6	+	26392602	26395102	26394525	26395102	26391030	26391057	1229	352349	3,2	231162181	0,0,0	2022	99	0.00212185	0.0443979	0.852,0.895	1.0,1.0,1.0	-0.127
ENSG00000158850.10	B4GALT3	chr1	-	161145597	161145885	161145597	161145864	161146223	161146369	6291	16,10	9,11	10,3,14	35,13,26	120	99	0.00211894	0.0443979	0.595,0.429	0.191,0.16,0.308	0.292
ENSG00000104529.13	EEF1D	chr8	-	144663455	144663876	144663455	144663498	144668388	144668460	8000	95103	950898	65,45,70	1108588915	477	99	0.00212948	0.0443979	0.02,0.023	0.012,0.016,0.016	0.007
ENSG00000102103.11	PQBP1	chrX	+	48759509	48760072	48760008	48760072	48759206	48759319	1159	523528	3,4	444251461	6,9,10	598	99	0.00218719	0.0447491	0.967,0.956	0.925,0.822,0.884	0.085
ENSG00000167118.6	URM1	chr9	+	131140273	131140385	131140314	131140385	131133639	131133694	1252	23,16	26,22	16,6,14	54,24,32	140	99	0.00218891	0.0447491	0.385,0.34	0.173,0.15,0.236	0.176
ENSG00000100425.14	BRD1	chr22	-	50181037	50181535	50181037	50181142	50187681	50187942	3114	58,53	6,10	44,52,66	21,19,24	492	99	0.00218216	0.0447491	0.66,0.516	0.297,0.355,0.356	0.252
ENSG00000166012.10	TAF1D	chr11	-	93471274	93471665	93471274	93471606	93472402	93472497	6090	290286	11,8	265186289	2,2,4	158	99	0.00219904	0.0447821	0.943,0.957	0.988,0.983,0.978	-0.033
ENSG00000148343.14	FAM73B	chr9	+	131830273	131830611	131830476	131830611	131830051	131830150	2446	10,4	18,20	0,0,6	22,15,25	302	99	0.00222969	0.0452308	0.154,0.062	0.0,0.0,0.073	0.084
ENSG00000065029.10	ZNF76	chr6	+	35260316	35260564	35260330	35260564	35259334	35259514	6676	8,2	34,39	1,2,0	36,16,30	113	99	0.0023135	0.0467505	0.171,0.043	0.024,0.099,0.0	0.066
ENSG00000130640.9	TUBGCP2	chr10	-	135096581	135096725	135096581	135096688	135097385	135097506	8134	260284	2,12	309183286	2,0,1	136	99	0.00237849	0.0473355	0.99,0.945	0.991,1.0,0.995	-0.028
ENSG00000156482.6	RPL30	chr8	-	99054872	99055003	99054872	99054946	99057170	99057316	4900	74935958	214119	853857698099	133100145	156	99	0.00245142	0.0480754	0.957,0.969	0.976,0.973,0.973	-0.011
ENSG00000140983.9	RHOT2	chr16	+	718352	718411	718357	718411	718150	718236	646	26,23	0,1	31,9,24	4,2,3	104	99	0.00246142	0.0480754	1.0,0.956	0.881,0.811,0.884	0.119
ENSG00000125734.9	GPR108	chr19	-	6730997	6731122	6730997	6731065	6731209	6731293	7108	315318	5,6	305189196	10,17,6	156	99	0.00245766	0.0480754	0.976,0.971	0.951,0.876,0.954	0.047
ENSG00000113645.9	WWC1	chr5	+	167894844	167894969	167894847	167894969	167891715	167891967	2067	19,23	42,28	37,31,26	35,11,14	102	99	0.002522	0.0489267	0.305,0.444	0.506,0.732,0.643	-0.253
ENSG00000122515.10	ZMIZ2	chr7	+	44796573	44796748	44796641	44796748	44796023	44796138	771	14,11	2,0	19,9,15	5,3,8	167	99	0.00262076	0.0504376	0.806,1.0	0.693,0.64,0.526	0.283
ENSG00000135164.14	DMTF1	chr7	+	86811332	86811653	86811543	86811653	86810624	86810657	430	26,22	21,18	15,5,11	35,10,18	310	99	0.00264255	0.0506713	0.283,0.281	0.12,0.138,0.163	0.142
ENSG00000149428.14	HYOU1	chr11	-	118919729	118920082	118919729	118919915	118920267	118920347	1706	12,11	140161	5,1,4	151,76,163	266	99	0.00273585	0.052007	0.031,0.025	0.012,0.005,0.009	0.019
ENSG00000102317.13	RBM3	chrX	+	48433948	48434807	48434701	48434807	48433555	48433671	2831	729668	1,1	9165691000	7,5,5	852	99	0.0027419	0.052007	0.988,0.987	0.938,0.93,0.959	0.045
ENSG00000198363.11	ASPH	chr8	-	62550880	62550922	62550880	62550919	62555944	62555992	5569	25,22	6,0	13,14,11	0,0,0	102	99	0.00272898	0.052007	0.802,1.0	1.0,1.0,1.0	-0.099
ENSG00000217930.3	PAM16	chr16	-	4391368	4391673	4391368	4391505	4393207	4393292	3052	46,65	105,85	25,19,37	127,55,75	267	99	0.00276521	0.0522604	0.14,0.221	0.068,0.114,0.155	0.068
ENSG00000157601.9	MX1	chr21	+	42803957	42804102	42803976	42804102	42802459	42802535	2775	52,42	435398	2,1,1	23,15,44	118	99	0.00285452	0.0528085	0.091,0.081	0.068,0.053,0.019	0.039
ENSG00000116497.13	S100PBP	chr1	+	33293593	33293682	33293596	33293682	33291698	33292531	2786	9,18	1,1	28,30,14	9,8,6	102	99	0.00283615	0.0528085	0.897,0.946	0.751,0.784,0.694	0.178
ENSG00000102081.9	FMR1	chrX	+	147026388	147026571	147026424	147026571	147024650	147024846	4163	19,27	0,1	37,26,40	1,5,5	135	99	0.00284191	0.0528085	1.0,0.952	0.964,0.792,0.854	0.106
ENSG00000142396.6	ERVK3-1	chr19	+	58823531	58823828	58823562	58823828	58817453	58817582	4877	123,92	2,7	137,75,140	1,1,0	130	99	0.00281968	0.0528085	0.979,0.909	0.991,0.983,1.0	-0.047
ENSG00000106992.13	AK1	chr9	-	130635304	130635459	130635304	130635340	130636889	130636928	6615	4,4	10,21	3,0,1	38,18,25	218	99	0.00287994	0.053092	0.154,0.08	0.035,0.0,0.018	0.099
ENSG00000129566.8	TEP1	chr14	-	20837502	20837735	20837502	20837713	20837832	20837938	8232	49,32	1,1	23,9,15	5,4,0	121	99	0.00296601	0.0544874	0.976,0.963	0.79,0.648,1.0	0.157
ENSG00000080189.10	SLC35C2	chr20	-	44983711	44983918	44983711	44983880	44984440	44984513	7843	11,8	61,37	4,4,6	96,44,75	137	99	0.00300823	0.0550705	0.115,0.135	0.029,0.062,0.055	0.076
ENSG00000111912.14	NCOA7	chr6	+	126210084	126211127	126210117	126211127	126206304	126206489	414	49,47	2,3	29,22,47	8,10,3	132	99	0.00304368	0.055106	0.948,0.922	0.731,0.623,0.922	0.176
ENSG00000168487.13	BMP1	chr8	+	22053693	22054353	22054192	22054353	22052974	22053100	7986	29,40	107119	27,11,23	172102101	598	99	0.00305212	0.055106	0.043,0.053	0.025,0.018,0.036	0.022
ENSG00000172183.10	ISG20	chr15	+	89195340	89195541	89195400	89195541	89182573	89182825	4793	130127	19,9	28,17,55	2,1,1	159	99	0.00311432	0.0558453	0.81,0.898	0.897,0.914,0.972	-0.074
ENSG00000058453.12	CROCC	chr1	+	17279796	17280852	17280717	17280852	17273255	17273486	5159	16,17	0,1	17,9,17	5,2,0	1020	99	0.00317653	0.0565745	1.0,0.623	0.248,0.304,1.0	0.294
ENSG00000179889.14	PDXDC1	chr16	+	15092196	15092262	15092199	15092262	15091609	15091683	5213	35,34	2,1	32,30,37	7,3,8	102	99	0.00330639	0.0584663	0.944,0.971	0.816,0.907,0.818	0.111
ENSG00000113761.7	ZNF346	chr5	+	176477703	176477937	176477751	176477937	176471389	176471534	5720	15,19	26,35	3,5,4	24,16,18	147	99	0.00331613	0.0584663	0.28,0.268	0.078,0.174,0.13	0.147
ENSG00000087365.10	SF3B2	chr11	+	65835416	65835516	65835419	65835516	65831098	65831200	7772	761812	14,21	616358567	26,14,27	102	99	0.00333315	0.0585697	0.981,0.974	0.958,0.961,0.953	0.02
ENSG00000092199.13	HNRNPC	chr14	-	21731469	21731988	21731469	21731495	21737456	21737601	4227	117132	500502	97103118	792425705	592	99	0.00338103	0.0588196	0.038,0.042	0.02,0.039,0.027	0.011
ENSG00000091136.9	LAMB1	chr7	-	107572618	107572938	107572618	107572822	107575859	107576101	427	18,19	87,90	12,10,18	183114119	215	99	0.00339215	0.0588196	0.087,0.089	0.029,0.039,0.065	0.044
ENSG00000108384.10	RAD51C	chr17	+	56809841	56809905	56809844	56809905	56801400	56801461	8245	0,1	69,35	5,2,6	70,47,74	102	99	0.00336448	0.0588196	0.0,0.027	0.065,0.04,0.073	-0.046
ENSG00000004059.6	ARF5	chr7	+	127229538	127230191	127230119	127230191	127229136	127229217	7177	403381	2,0	630337500	6,3,7	680	99	0.00345256	0.0596702	0.967,1.0	0.939,0.942,0.912	0.053
ENSG00000172053.10	QARS	chr3	-	49141295	49141531	49141295	49141405	49141756	49141904	3369	14,17	122140	9,6,8	171,93,188	225	99	0.00348739	0.0600746	0.048,0.051	0.023,0.028,0.018	0.026
ENSG00000100908.9	EMC9	chr14	-	24608753	24609025	24608753	24608823	24610097	24610174	5202	47,40	23,37	42,24,51	79,37,57	301	99	0.0035124	0.0603076	0.402,0.262	0.149,0.176,0.227	0.148
ENSG00000213672.3	NCKIPSD	chr3	-	48720335	48720474	48720335	48720445	48723069	48723360	6321	4,2	17,15	2,0,0	21,11,15	128	99	0.00357805	0.0608844	0.154,0.093	0.069,0.0,0.0	0.1
ENSG00000066926.6	FECH	chr18	-	55238623	55238835	55238623	55238772	55240477	55240597	8109	3,4	13,11	3,0,2	35,30,40	162	99	0.00372032	0.0624936	0.124,0.182	0.05,0.0,0.03	0.126
ENSG00000129255.10	MPDU1	chr17	+	7490009	7490589	7490478	7490589	7489263	7489396	7291	244217	1,0	221142184	4,1,4	568	99	0.00389671	0.0647889	0.977,1.0	0.906,0.961,0.889	0.07
ENSG00000234741.3	GAS5	chr1	-	173833394	173834420	173833394	173833442	173834608	173834685	5396	19221668	3,5	211413372556	10,4,22	1077	99	0.00393837	0.0650698	0.983,0.968	0.951,0.968,0.914	0.031
ENSG00000100395.10	L3MBTL2	chr22	+	41609854	41610030	41609896	41610030	41605699	41605937	3951	5,1	11,23	2,0,0	31,20,32	141	99	0.00396969	0.0653816	0.242,0.03	0.043,0.0,0.0	0.122
ENSG00000089006.12	SNX5	chr20	-	17934639	17934867	17934639	17934761	17936008	17936119	5686	29,33	162195	29,23,40	404231319	205	99	0.00400458	0.0657502	0.08,0.076	0.034,0.046,0.057	0.032
ENSG00000131748.11	STARD3	chr17	+	37813162	37813338	37813260	37813338	37809733	37810003	3013	6,4	57,47	1,0,2	85,30,58	197	99	0.00403781	0.0660893	0.05,0.041	0.006,0.0,0.017	0.038
ENSG00000172932.10	ANKRD13D	chr11	+	67066528	67067082	67067000	67067082	67059461	67059651	7933	68,93	3,2	97,57,108	15,8,6	571	99	0.00416315	0.0677188	0.797,0.89	0.529,0.553,0.757	0.231
ENSG00000197114.7	ZGPAT	chr20	+	62365996	62366176	62366056	62366176	62364938	62365091	517	31,11	74,59	9,6,3	61,34,41	159	99	0.00428698	0.0695178	0.207,0.104	0.084,0.099,0.044	0.08
ENSG00000174365.15	SNHG11	chr20	+	37078904	37079090	37078978	37079090	37077304	37077373	4810	38,50	66,51	20,14,16	52,25,61	173	99	0.00443399	0.0716805	0.248,0.359	0.18,0.243,0.131	0.119
ENSG00000164062.8	APEH	chr3	+	49713488	49713948	49713810	49713948	49713323	49713399	1005	266261	2,6	382217370	1,1,1	421	99	0.00446356	0.0719373	0.969,0.911	0.989,0.981,0.989	-0.046
ENSG00000111271.10	ACAD10	chr12	+	112186814	112187007	112186976	112187007	112186120	112186279	1405	19,10	11,25	5,1,12	34,17,26	261	99	0.00449842	0.072057	0.396,0.132	0.053,0.022,0.149	0.189
ENSG00000123136.10	DDX39A	chr19	-	14521800	14521984	14521800	14521948	14522317	14522410	6384	197206	0,5	412206398	13,6,17	135	99	0.00451745	0.0721419	1.0,0.968	0.959,0.962,0.945	0.029
ENSG00000141959.12	PFKL	chr21	+	45745614	45745943	45745843	45745943	45745035	45745147	503	44,60	385373	35,15,57	537277444	328	99	0.00454226	0.0723182	0.033,0.046	0.019,0.016,0.037	0.015
ENSG00000126088.8	UROD	chr1	+	45479246	45479463	45479265	45479463	45478807	45479026	4070	25,29	216231	10,11,12	190149188	118	99	0.00464245	0.0734682	0.089,0.095	0.042,0.058,0.051	0.042
ENSG00000198301.7	SDAD1	chr4	-	76902524	76902698	76902524	76902623	76903085	76903190	6573	42,36	85,93	20,7,28	86,45,97	174	99	0.00470536	0.0740178	0.219,0.18	0.117,0.081,0.141	0.087
ENSG00000178904.14	DPY19L3	chr19	+	32958379	32959719	32959636	32959719	32955633	32955690	2517	31,41	3,3	4,13,40	8,5,4	1356	99	0.00476194	0.0742411	0.43,0.499	0.035,0.16,0.422	0.259
ENSG00000092199.13	HNRNPC	chr14	-	21731469	21731741	21731469	21731495	21737456	21737584	4228	53,44	500502	38,27,49	792425705	345	99	0.00475316	0.0742411	0.03,0.025	0.014,0.018,0.02	0.01
ENSG00000108679.8	LGALS3BP	chr17	-	76969051	76969425	76969051	76969304	76970769	76970901	8064	35,27	658680	10,8,4	347250328	220	99	0.00474212	0.0742411	0.023,0.018	0.013,0.014,0.005	0.01
ENSG00000102858.8	MGRN1	chr16	+	4736259	4740973	4738796	4740973	4733843	4733933	185	101106	8,21	42,35,75	23,7,20	2636	99	0.00488028	0.075861	0.322,0.159	0.064,0.158,0.123	0.126
ENSG00000085644.9	ZNF213	chr16	+	3188354	3188542	3188418	3188542	3187166	3187680	5800	7,7	4,6	4,4,3	8,13,12	163	99	0.00490281	0.0759863	0.515,0.415	0.233,0.157,0.132	0.291
ENSG00000176261.11	ZBTB8OS	chr1	-	33099551	33099711	33099551	33099673	33100368	33100393	1221	40,38	31,42	33,18,35	43,33,91	137	99	0.00495209	0.0763911	0.483,0.395	0.357,0.283,0.217	0.153
ENSG00000151923.13	TIAL1	chr10	-	121341970	121342120	121341970	121342069	121347663	121347760	8059	107144	53,64	113,58,155	94,70,92	150	99	0.00495801	0.0763911	0.571,0.598	0.442,0.354,0.527	0.144
ENSG00000131503.16	ANKHD1	chr5	+	139866542	139866645	139866590	139866645	139865173	139865317	2613	97,87	6,12	136,50,73	6,1,2	147	99	0.00504376	0.0772592	0.916,0.83	0.939,0.971,0.961	-0.084
ENSG00000142864.10	SERBP1	chr1	-	67889882	67890005	67889882	67889960	67890570	67890660	601	362365	558551	574305525	11136721094	144	99	0.00518066	0.0791255	0.308,0.313	0.262,0.238,0.248	0.061
ENSG00000189362.7	TMEM194B	chr2	-	191383677	191383909	191383677	191383748	191389988	191390104	1707	38,36	10,7	75,39,93	3,5,8	260	99	0.00526301	0.0796527	0.591,0.662	0.905,0.748,0.816	-0.196
ENSG00000179335.14	CLK3	chr15	+	74912307	74912566	74912349	74912566	74911537	74911689	4542	0,1	59,60	4,2,4	33,24,55	141	99	0.00523224	0.0796527	0.0,0.012	0.078,0.055,0.049	-0.055
ENSG00000171566.7	PLRG1	chr4	-	155459120	155459260	155459120	155459234	155460256	155460365	6506	153142	5,5	378171268	0,0,1	125	99	0.00527582	0.0796527	0.96,0.957	1.0,1.0,0.995	-0.04
ENSG00000141503.11	MINK1	chr17	+	4794750	4795011	4794810	4795011	4794245	4794419	980	40,29	0,0	30,37,29	4,0,3	159	99	0.00526053	0.0796527	1.0,1.0	0.824,1.0,0.858	0.106
ENSG00000217930.3	PAM16	chr16	-	4391368	4391673	4391368	4391584	4393207	4393292	3053	30,42	1,1	15,12,25	6,1,2	188	99	0.0053272	0.0801914	0.94,0.957	0.568,0.863,0.868	0.182
ENSG00000198270.8	TMEM116	chr12	-	112371689	112374634	112371689	112371834	112374963	112375047	3548	33,18	0,3	32,13,11	1,0,0	2899	99	0.00541266	0.0807902	1.0,0.17	0.522,1.0,1.0	-0.256
ENSG00000134285.6	FKBP11	chr12	-	49317564	49317757	49317564	49317635	49318005	49318039	1761	7,4	64,58	3,1,1	111,77,80	221	99	0.0054728	0.0814563	0.047,0.03	0.012,0.006,0.006	0.03
ENSG00000143774.12	GUK1	chr1	+	228335315	228335400	228335321	228335400	228335106	228335245	6197	11091072	31,29	915507790	11,9,13	105	99	0.00549872	0.081611	0.971,0.972	0.987,0.982,0.983	-0.012
ENSG00000175931.8	UBE2O	chr17	-	74393879	74393972	74393879	74393969	74394335	74394464	8207	2,0	34,23	5,2,5	24,16,35	102	99	0.00560063	0.0828894	0.054,0.0	0.168,0.108,0.122	-0.106
ENSG00000140400.10	MAN2C1	chr15	-	75659851	75660318	75659851	75659975	75660413	75660539	3581	5,4	11,9	0,2,3	13,11,26	442	99	0.00569132	0.0838307	0.092,0.091	0.0,0.039,0.025	0.07
ENSG00000174953.9	DHX36	chr3	-	154013072	154013128	154013072	154013086	154017626	154017714	6994	68,60	0,0	48,59,82	2,3,4	141	99	0.00569615	0.0838307	1.0,1.0	0.944,0.932,0.935	0.063
ENSG00000142864.10	SERBP1	chr1	-	67889882	67890005	67889882	67889960	67890765	67890906	602	69,80	7,0	115,68,101	0,0,1	144	99	0.00581023	0.0852708	0.871,1.0	1.0,1.0,0.986	-0.06
ENSG00000064545.10	TMEM161A	chr19	-	19243160	19243317	19243160	19243242	19243465	19243563	469	94,51	1,0	76,49,57	2,2,5	174	99	0.00590301	0.0863911	0.982,1.0	0.956,0.933,0.866	0.073
ENSG00000148444.11	COMMD3	chr10	+	22607281	22607642	22607581	22607642	22607033	22607097	4497	21,21	5,4	21,14,13	0,1,2	399	99	0.00602932	0.0872674	0.51,0.566	1.0,0.776,0.617	-0.26
ENSG00000125944.14	HNRNPR	chr1	-	23644975	23645190	23644975	23645181	23648020	23648156	741	37,26	280339	52,37,74	358217407	108	99	0.00602775	0.0872674	0.108,0.066	0.118,0.135,0.143	-0.045
ENSG00000170889.9	RPS9	chr19	+	54710420	54711515	54711265	54711515	54705354	54705477	2714	308332	124119	374181318	84,50,90	944	99	0.0060836	0.0878112	0.207,0.226	0.318,0.275,0.27	-0.071
ENSG00000225190.4	PLEKHM1	chr17	-	43516842	43517000	43516842	43516943	43517528	43517592	4081	84,86	1,6	47,23,54	0,0,0	156	99	0.0061367	0.0883349	0.982,0.901	1.0,1.0,1.0	-0.058
ENSG00000106077.14	ABHD11	chr7	-	73151550	73151721	73151550	73151690	73151891	73152065	5715	61,67	4,8	94,39,77	2,3,1	130	99	0.00634548	0.0908424	0.921,0.864	0.973,0.908,0.983	-0.062
ENSG00000131503.16	ANKHD1	chr5	+	139916922	139917174	139916973	139917174	139907768	139909381	2611	36,41	1,1	36,19,24	4,2,4	150	99	0.00642794	0.0916223	0.96,0.964	0.856,0.862,0.798	0.123
ENSG00000186654.16	PRR5	chr22	+	45127558	45127701	45127609	45127701	45122456	45122514	5782	4,3	41,19	2,0,0	28,16,32	150	99	0.00643484	0.0916223	0.06,0.094	0.045,0.0,0.0	0.062
ENSG00000121892.10	PDS5A	chr4	-	39868480	39868635	39868480	39868617	39871013	39871082	1110	0,0	53,67	7,6,1	136,54,100	117	99	0.00664668	0.0941284	0.0,0.0	0.042,0.086,0.008	-0.045
ENSG00000175197.6	DDIT3	chr12	-	57911051	57911325	57911051	57911221	57911488	57911536	4857	45,44	92,87	10,6,21	9,6,17	203	99	0.00667442	0.0942557	0.193,0.198	0.351,0.328,0.376	-0.156
ENSG00000160948.9	VPS28	chr8	-	145652291	145652674	145652291	145652362	145653871	145653927	487	27,26	5,3	25,11,21	13,3,13	411	99	0.00669155	0.0942557	0.565,0.676	0.317,0.469,0.28	0.265
ENSG00000197343.6	ZNF655	chr7	+	99159510	99160117	99159990	99160117	99158155	99158318	1022	67,86	3,4	116,79,123	23,7,13	579	99	0.0067583	0.0949414	0.792,0.786	0.463,0.659,0.618	0.209
ENSG00000079432.3	CIC	chr19	+	42796717	42797011	42796720	42797011	42796451	42796618	5235	18,15	6,5	26,8,30	1,4,0	102	99	0.00680072	0.0950204	0.744,0.744	0.962,0.66,1.0	-0.13
ENSG00000108819.9	PPP1R9B	chr17	-	48217457	48217724	48217457	48217593	48218633	48218738	7201	11,12	33,37	7,2,3	35,24,35	230	99	0.00681093	0.0950204	0.125,0.122	0.079,0.035,0.036	0.074
ENSG00000008952.12	SEC62	chr3	+	169700424	169700699	169700494	169700699	169694733	169694839	8122	12,6	192149	2,3,1	111,91,133	169	99	0.00683626	0.0950204	0.035,0.023	0.01,0.019,0.004	0.018
ENSG00000123154.7	WDR83	chr19	+	12781508	12781635	12781524	12781635	12781376	12781425	1777	49,49	4,3	38,29,31	0,2,0	115	99	0.00700688	0.0971349	0.913,0.934	1.0,0.926,1.0	-0.052
ENSG00000105705.11	SUGP1	chr19	-	19414532	19414852	19414532	19414656	19416657	19416885	755	19,19	24,21	11,1,9	19,17,23	295	99	0.00720803	0.0996605	0.21,0.233	0.163,0.019,0.116	0.122
ENSG00000267748.2	CTB-102L5.4	chr19	+	38795204	38795326	38795263	38795326	38795014	38795130	3885	242199	463427	342179281	504230462	158	99	0.00733675	0.100384	0.247,0.226	0.298,0.328,0.276	-0.064
ENSG00000163702.14	IL17RC	chr3	+	9960183	9960293	9960218	9960293	9959606	9959759	6351	24,31	4,4	16,23,24	1,0,2	134	99	0.00732117	0.100384	0.816,0.851	0.922,1.0,0.899	-0.107
ENSG00000133794.13	ARNTL	chr11	+	13398091	13398275	13398186	13398275	13397158	13397309	6404	5,4	46,54	0,1,1	41,46,80	194	99	0.00732884	0.100384	0.053,0.036	0.0,0.011,0.006	0.039
ENSG00000170322.10	NFRKB	chr11	-	129754639	129754777	129754639	129754741	129755329	129755504	1251	25,18	16,17	11,6,24	26,26,26	135	99	0.00737831	0.10069	0.534,0.437	0.237,0.145,0.404	0.224
ENSG00000116957.8	TBCE	chr1	+	235582731	235582876	235582787	235582876	235577747	235577933	831	3,8	29,19	1,2,4	56,25,32	155	99	0.00744908	0.101392	0.062,0.212	0.011,0.049,0.074	0.092
ENSG00000090372.10	STRN4	chr19	-	47231150	47231383	47231150	47231264	47231874	47232034	6859	11,6	71,58	3,3,6	91,67,92	218	99	0.00769827	0.104244	0.066,0.045	0.015,0.02,0.029	0.034
ENSG00000133226.12	SRRM1	chr1	+	24977899	24978103	24977989	24978103	24976461	24976577	6715	202147	2,1	126,91,159	3,2,8	189	99	0.00772994	0.104404	0.981,0.987	0.957,0.96,0.912	0.041
ENSG00000109113.13	RAB34	chr17	-	27042212	27042294	27042212	27042232	27042473	27042525	8039	553542	13,5	991615811	2,3,9	161	99	0.00790318	0.10647	0.963,0.985	0.997,0.992,0.982	-0.016
ENSG00000127054.14	CPSF3L	chr1	-	1247605	1247881	1247605	1247748	1247972	1248080	2331	189163	5,3	198,97,158	1,0,1	232	99	0.00794809	0.106529	0.942,0.959	0.988,1.0,0.985	-0.041
ENSG00000145901.10	TNIP1	chr5	-	150409509	150410308	150409509	150410234	150411847	150411944	7368	555589	17,34	629329391	56,20,26	173	99	0.00793723	0.106529	0.949,0.908	0.865,0.904,0.896	0.04
ENSG00000165119.14	HNRNPK	chr9	-	86582998	86584355	86582998	86584295	86585076	86585246	256	11261009	390374	15847591289	743353624	159	99	0.00810221	0.107497	0.643,0.627	0.57,0.572,0.563	0.067
ENSG00000172663.4	TMEM134	chr11	-	67232526	67232738	67232526	67232571	67234782	67234859	6770	29,17	104104	21,12,10	167,104,99	266	99	0.00816777	0.108094	0.094,0.057	0.045,0.041,0.036	0.035
ENSG00000105825.7	TFPI2	chr7	-	93516572	93516743	93516572	93516667	93518346	93518535	5727	16331281	26,11	21836412079	51,11,45	175	99	0.00820598	0.108327	0.973,0.985	0.96,0.971,0.963	0.014
ENSG00000071564.10	TCF3	chr19	-	1615283	1615519	1615283	1615514	1615684	1615820	2648	27,31	0,0	48,40,48	1,1,7	104	99	0.00822698	0.108332	1.0,1.0	0.979,0.974,0.867	0.06
ENSG00000245694.4	CRNDE	chr16	-	54954209	54954322	54954209	54954239	54957496	54957562	2439	69,68	5,6	118,80,126	19,21,19	182	99	0.00831795	0.108649	0.882,0.86	0.772,0.675,0.783	0.128
ENSG00000123562.12	MORF4L2	chrX	-	102933426	102933579	102933426	102933548	102940098	102940188	2948	137149	6,4	120,78,114	10,8,10	130	99	0.00834108	0.108649	0.946,0.966	0.901,0.881,0.897	0.063
ENSG00000111665.7	CDCA3	chr12	-	6958486	6958593	6958486	6958577	6958728	6959022	4247	72,49	7,6	160,78,134	8,4,1	115	99	0.00831305	0.108649	0.899,0.875	0.945,0.944,0.991	-0.073
ENSG00000159363.13	ATP13A2	chr1	-	17330826	17330906	17330826	17330903	17331186	17331316	5926	33,15	5,5	19,10,18	10,7,12	102	99	0.00835078	0.108649	0.865,0.744	0.648,0.581,0.593	0.197
ENSG00000080822.12	CLDND1	chr3	-	98234326	98235723	98234326	98234676	98235895	98236033	1247	600657	1,2	15257601275	5,12,8	1146	99	0.00864105	0.111823	0.981,0.966	0.963,0.845,0.932	0.06
ENSG00000011295.11	TTC19	chr17	+	15905970	15906145	15906106	15906145	15905228	15905339	2009	9,5	94,99	3,2,1	114,89,109	235	99	0.00885106	0.113147	0.039,0.021	0.011,0.009,0.004	0.022
ENSG00000167535.3	CACNB3	chr12	+	49220027	49220301	49220149	49220301	49219442	49219552	212	7,10	23,28	4,4,2	39,33,13	221	99	0.00876745	0.113147	0.12,0.138	0.044,0.052,0.064	0.076
ENSG00000102125.11	TAZ	chrX	+	153647881	153648433	153648370	153648433	153641818	153641904	3234	73,68	3,3	105,69,79	2,0,1	588	99	0.00884536	0.113147	0.804,0.792	0.898,1.0,0.93	-0.145
ENSG00000152061.17	RABGAP1L	chr1	+	174221581	174221728	174221617	174221728	174219612	174219770	4209	2,3	20,13	0,0,1	26,11,18	135	99	0.00880392	0.113147	0.068,0.145	0.0,0.0,0.039	0.093
ENSG00000131051.16	RBM39	chr20	-	34317233	34317287	34317233	34317284	34317383	34317449	5962	199173	2,4	174114242	5,10,9	102	99	0.00900236	0.114802	0.99,0.977	0.971,0.917,0.963	0.033
ENSG00000123562.12	MORF4L2	chrX	-	102933426	102933579	102933426	102933528	102940098	102940188	2947	176185	104,63	153105150	157,60,123	150	99	0.00909384	0.115688	0.528,0.66	0.391,0.536,0.446	0.136
ENSG00000089006.12	SNX5	chr20	-	17934639	17934875	17934639	17934761	17936008	17936119	5687	28,28	162195	25,24,37	404231319	213	99	0.00914267	0.116028	0.074,0.063	0.028,0.046,0.051	0.027
ENSG00000119718.6	EIF2B2	chr14	+	75472568	75472664	75472599	75472664	75471439	75471603	1307	238171	6,5	180,96,182	1,0,1	130	99	0.00937969	0.118749	0.968,0.963	0.993,1.0,0.993	-0.03
ENSG00000130717.8	UCK1	chr9	-	134404874	134404971	134404874	134404943	134405872	134406032	6046	69,75	7,7	65,45,65	3,2,1	127	99	0.00962464	0.121266	0.885,0.893	0.944,0.946,0.981	-0.068
ENSG00000186654.16	PRR5	chr22	+	45127609	45127701	45127614	45127701	45122456	45122514	5781	42,21	6,4	28,16,32	1,3,0	104	99	0.00965615	0.121309	0.87,0.833	0.964,0.835,1.0	-0.082
ENSG00000204642.9	HLA-F	chr6	+	29693223	29693340	29693228	29693340	29692807	29693083	4389	178170	5,8	96,61,88	1,1,1	104	99	0.00971629	0.121546	0.971,0.953	0.989,0.983,0.988	-0.025
ENSG00000166140.13	ZFYVE19	chr15	+	41105520	41105615	41105535	41105615	41102846	41102955	2734	4,3	19,27	1,1,1	25,16,29	114	99	0.0099203	0.123803	0.155,0.088	0.034,0.051,0.029	0.083
ENSG00000092531.5	SNAP23	chr15	+	42805371	42805645	42805596	42805645	42805152	42805194	6743	1,2	35,45	4,7,8	65,29,50	324	99	0.0100297	0.124578	0.009,0.013	0.018,0.069,0.047	-0.034
ENSG00000105223.14	PLD3	chr19	+	40872290	40872417	40872325	40872417	40871624	40871837	2943	12,10	25,19	12,2,6	39,26,36	134	99	0.0100826	0.124938	0.262,0.28	0.185,0.054,0.11	0.155
ENSG00000149499.7	EML3	chr11	-	62370230	62370361	62370230	62370251	62370620	62370719	3658	73,94	7,4	204111134	5,2,2	209	99	0.0102063	0.126174	0.832,0.918	0.951,0.963,0.969	-0.086
ENSG00000135297.11	MTO1	chr6	+	74191751	74191967	74191762	74191967	74190397	74190528	7710	3,0	44,39	9,3,6	64,26,62	110	99	0.0102745	0.126422	0.058,0.0	0.112,0.094,0.08	-0.066
ENSG00000245694.4	CRNDE	chr16	-	54954209	54954322	54954209	54954250	54957496	54957562	2440	68,68	2,0	118,79,125	8,3,5	171	99	0.0103577	0.126852	0.952,1.0	0.895,0.938,0.935	0.053
ENSG00000100211.6	CBY1	chr22	+	39066771	39066994	39066888	39066994	39064021	39064137	2920	9,8	40,46	4,3,1	52,21,35	216	99	0.0104511	0.127698	0.093,0.074	0.034,0.061,0.013	0.047
ENSG00000104738.12	MCM4	chr8	+	48874612	48874776	48874637	48874776	48874075	48874240	3618	92102	6,2	282209265	4,1,2	124	99	0.0104854	0.127819	0.924,0.976	0.983,0.994,0.991	-0.039
ENSG00000075391.12	RASAL2	chr1	+	178425834	178426034	178425855	178426034	178423581	178423783	2739	6,17	5,8	9,5,7	17,6,15	120	99	0.0106336	0.129326	0.497,0.637	0.304,0.407,0.278	0.237
ENSG00000173559.8	NABP1	chr2	+	192548015	192548530	192548454	192548530	192546671	192546743	5670	40,70	46,34	40,10,27	34,21,56	538	99	0.0106648	0.129407	0.138,0.275	0.178,0.081,0.081	0.093
ENSG00000083312.13	TNPO1	chr5	+	72147031	72147146	72147070	72147146	72144211	72144325	4171	1,0	61,61	6,5,3	105,50,93	138	99	0.0108072	0.130832	0.012,0.0	0.039,0.067,0.023	-0.037
ENSG00000127328.17	RAB3IP	chr12	+	70206557	70206813	70206743	70206813	70195388	70195501	1757	53,72	20,6	76,31,49	4,2,3	285	99	0.0108773	0.131378	0.479,0.807	0.868,0.843,0.85	-0.211
ENSG00000099622.9	CIRBP	chr19	+	1271119	1271245	1271138	1271245	1270926	1271035	1820	8,7	83,95	4,1,5	124,86,112	118	99	0.0109504	0.131721	0.075,0.058	0.026,0.01,0.036	0.043
ENSG00000159199.9	ATP5G1	chr17	+	46972517	46972696	46972544	46972696	46971733	46971811	6973	410355	5,2	497269369	13,6,8	126	99	0.0109559	0.131721	0.985,0.993	0.968,0.972,0.973	0.018
ENSG00000138867.12	GUCD1	chr22	-	24936405	24939068	24936405	24939065	24939809	24940051	3648	8,12	66,51	5,2,4	55,45,58	102	99	0.0110871	0.132995	0.105,0.186	0.081,0.041,0.063	0.084
ENSG00000114127.6	XRN1	chr3	-	142051216	142051376	142051216	142051266	142051808	142051931	2143	13,24	1,3	30,23,24	2,0,0	209	99	0.0111668	0.133645	0.86,0.791	0.877,1.0,1.0	-0.133
ENSG00000146733.9	PSPH	chr7	-	56099621	56099747	56099621	56099670	56101653	56101799	5166	65,53	0,2	51,33,47	6,2,2	176	99	0.0111927	0.133651	1.0,0.937	0.827,0.903,0.93	0.082
ENSG00000154380.12	ENAH	chr1	-	225704897	225705692	225704897	225705008	225706899	225707267	3722	30,21	3,6	63,60,77	45,30,44	783	99	0.0112671	0.134234	0.558,0.307	0.15,0.202,0.181	0.255
ENSG00000169683.3	LRRC45	chr17	+	79986894	79987061	79986968	79987061	79986488	79986559	1888	13,9	37,22	9,4,4	55,33,23	173	99	0.011407	0.135593	0.167,0.19	0.086,0.065,0.091	0.098
ENSG00000163482.7	STK36	chr2	+	219561249	219561324	219561312	219561324	219559247	219559358	7199	18,29	3,2	34,9,24	7,3,14	162	99	0.0114595	0.13591	0.786,0.899	0.748,0.647,0.512	0.207
ENSG00000147813.11	NAPRT1	chr8	-	144656954	144657515	144656954	144657263	144657592	144657695	6105	229219	3,4	324172288	0,0,2	351	99	0.0115313	0.136454	0.956,0.939	1.0,1.0,0.976	-0.044
ENSG00000004897.7	CDC27	chr17	-	45234278	45234490	45234278	45234349	45234595	45234750	5173	368363	1,3	475248348	5,8,5	240	99	0.0117718	0.138986	0.993,0.98	0.975,0.927,0.966	0.03
ENSG00000004975.7	DVL2	chr17	-	7130973	7131102	7130973	7131030	7131295	7131363	3785	104,76	10,1	123,90,99	4,1,1	171	99	0.0118344	0.1391	0.858,0.978	0.947,0.981,0.983	-0.052
ENSG00000104522.11	TSTA3	chr8	-	144696489	144696867	144696489	144696623	144696956	144697085	6871	320342	4,10	340194349	2,0,5	343	99	0.0119572	0.14023	0.958,0.908	0.98,1.0,0.953	-0.045
ENSG00000164855.11	TMEM184A	chr7	-	1589940	1590031	1589940	1590015	1590452	1590618	3365	21,24	7,4	36,12,32	2,2,2	115	99	0.0120274	0.14074	0.721,0.838	0.939,0.838,0.932	-0.124
ENSG00000103266.6	STUB1	chr16	+	732019	732076	732058	732076	731792	731880	1846	525521	4,3	578329554	15,1,11	138	99	0.01212	0.141508	0.989,0.992	0.965,0.996,0.973	0.013
ENSG00000114867.15	EIF4G1	chr3	+	184038630	184038781	184038714	184038781	184038417	184038510	7427	9,12	203205	4,3,10	232182342	183	99	0.0123583	0.14397	0.023,0.031	0.009,0.009,0.016	0.016
ENSG00000184216.7	IRAK1	chrX	-	153278493	153278884	153278493	153278794	153279492	153279729	6851	423361	32,25	295186372	31,28,41	189	99	0.0124147	0.144126	0.874,0.883	0.833,0.777,0.826	0.067
ENSG00000124207.12	CSE1L	chr20	+	47712712	47713489	47712885	47713489	47711268	47711500	5734	96,69	320293	110,38,147	652359522	272	99	0.0125017	0.144678	0.098,0.079	0.058,0.037,0.093	0.026
ENSG00000118058.16	KMT2A	chr11	+	118342376	118345030	118344893	118345030	118339489	118339559	2957	614575	0,1	682456588	3,2,2	2616	99	0.012625	0.145784	1.0,0.956	0.896,0.896,0.918	0.075
ENSG00000141458.8	NPC1	chr18	-	21136206	21136628	21136206	21136577	21137080	21137154	3204	14,19	36,29	12,3,10	35,27,46	150	99	0.0129707	0.148471	0.204,0.302	0.185,0.068,0.125	0.127
ENSG00000095059.11	DHPS	chr19	-	12786830	12786956	12786830	12786892	12788104	12788210	3483	95,69	0,0	120,66,89	4,2,3	163	99	0.0132329	0.15036	1.0,1.0	0.948,0.952,0.947	0.051
ENSG00000141994.11	DUS3L	chr19	-	5786759	5786930	5786759	5786856	5787071	5787182	4223	16,24	27,44	8,7,15	58,33,26	173	99	0.0132502	0.15036	0.253,0.238	0.073,0.108,0.248	0.103
ENSG00000131408.9	NR1H2	chr19	+	50882258	50882438	50882390	50882438	50881778	50882053	7618	334315	8,8	345170301	1,2,5	231	99	0.0132022	0.15036	0.947,0.944	0.993,0.973,0.963	-0.031
ENSG00000112742.5	TTK	chr6	+	80736094	80736231	80736097	80736231	80732040	80732189	7071	20,27	5,12	80,49,67	10,11,5	102	99	0.0134668	0.152161	0.795,0.686	0.886,0.812,0.929	-0.135
ENSG00000123473.11	STIL	chr1	-	47728574	47728788	47728574	47728785	47735306	47735538	4459	2,3	11,8	18,8,10	21,10,13	102	99	0.0137518	0.155047	0.15,0.267	0.454,0.437,0.427	-0.231
ENSG00000115652.10	UXS1	chr2	-	106781191	106781255	106781191	106781240	106782511	106782539	2649	12,7	36,22	0,5,3	22,15,28	114	99	0.0138872	0.155849	0.224,0.216	0.0,0.224,0.085	0.117
ENSG00000154719.9	MRPL39	chr21	-	26972110	26972178	26972110	26972148	26973679	26973779	8049	179147	11,11	198128234	6,4,7	129	99	0.0138995	0.155849	0.926,0.911	0.962,0.961,0.962	-0.043
ENSG00000105171.5	POP4	chr19	+	30101226	30101539	30101315	30101539	30099563	30099616	3735	3,0	19,33	3,3,9	25,11,42	188	99	0.014185	0.157583	0.077,0.0	0.059,0.126,0.101	-0.057
ENSG00000141140.12	MYO19	chr17	-	34859789	34861016	34859789	34859860	34861135	34861243	8219	29,32	36,35	43,28,54	89,66,104	1255	99	0.0142166	0.157583	0.06,0.067	0.037,0.032,0.039	0.027
ENSG00000138674.12	SEC31A	chr4	-	83803010	83803093	83803010	83803090	83812240	83812400	2351	28,9	10,9	19,10,16	4,0,4	102	99	0.0145245	0.159983	0.731,0.493	0.822,1.0,0.795	-0.26
ENSG00000173511.5	VEGFB	chr11	+	64004891	64005127	64004992	64005127	64004658	64004694	5989	38,37	2,2	41,40,55	12,2,10	200	99	0.0145804	0.160262	0.904,0.902	0.628,0.908,0.731	0.147
ENSG00000204387.8	C6orf48	chr6	+	31804075	31804294	31804200	31804294	31803187	31803228	2277	38,36	146123	12,10,17	106,68,67	224	99	0.0146672	0.16088	0.103,0.115	0.048,0.061,0.101	0.039
ENSG00000076944.10	STXBP2	chr19	+	7711057	7711230	7711134	7711230	7710082	7710192	1392	14,12	158141	6,4,5	175,91,100	176	99	0.0148932	0.162006	0.047,0.046	0.019,0.024,0.027	0.023
ENSG00000115282.15	TTC31	chr2	+	74720048	74721686	74720051	74721686	74719772	74719874	6297	31,46	0,1	47,28,32	3,1,4	102	99	0.0148088	0.162006	1.0,0.978	0.938,0.965,0.886	0.059
ENSG00000117640.13	MTFR1L	chr1	+	26155999	26156321	26156035	26156321	26153105	26153317	6538	58,48	10,12	62,33,50	8,0,5	135	99	0.014881	0.162006	0.81,0.746	0.85,1.0,0.88	-0.132
ENSG00000101752.7	MIB1	chr18	+	19371295	19371518	19371334	19371518	19359441	19359646	1778	2,4	23,34	0,3,0	40,35,50	138	99	0.0152476	0.165519	0.059,0.078	0.0,0.058,0.0	0.049
ENSG00000071889.12	FAM3A	chrX	-	153736804	153737142	153736804	153736928	153740180	153740204	1718	15,14	35,53	12,5,1	43,24,48	313	99	0.0154007	0.166493	0.119,0.077	0.081,0.062,0.007	0.048
ENSG00000113272.9	THG1L	chr5	+	157161583	157161753	157161678	157161753	157159875	157160052	374	54,60	1,0	124,70,94	4,1,5	194	99	0.0153927	0.166493	0.965,1.0	0.941,0.973,0.906	0.042
ENSG00000173559.8	NABP1	chr2	+	192548015	192548530	192548454	192548530	192547217	192547321	5669	51,78	15,7	43,12,28	12,12,16	538	99	0.0155977	0.167931	0.385,0.672	0.397,0.155,0.244	0.263
ENSG00000163946.9	FAM208A	chr3	-	56667071	56667994	56667071	56667871	56672733	56672793	3925	56,60	4,3	104,52,98	12,12,13	222	99	0.0157074	0.168381	0.862,0.899	0.794,0.659,0.771	0.139
ENSG00000124279.7	FASTKD3	chr5	-	7861695	7861886	7861695	7861765	7862935	7863110	6144	36,34	60,23	20,18,29	76,37,46	220	99	0.0157024	0.168381	0.213,0.399	0.106,0.18,0.221	0.137
ENSG00000090097.16	PCBP4	chr3	-	51994541	51994658	51994541	51994653	51994881	51994914	7821	31,32	2,0	86,72,54	10,5,4	104	99	0.0158185	0.168923	0.937,1.0	0.891,0.932,0.928	0.052
ENSG00000105393.11	BABAM1	chr19	+	17386585	17386634	17386609	17386634	17384915	17384994	2876	6,11	123113	4,5,5	180130161	123	99	0.01593	0.16977	0.038,0.073	0.018,0.03,0.024	0.031
ENSG00000151498.7	ACAD8	chr11	+	134131500	134131784	134131631	134131784	134131168	134131266	4236	7,4	30,35	3,0,3	41,15,48	230	99	0.0161759	0.172041	0.091,0.047	0.031,0.0,0.026	0.05
ENSG00000144320.9	KIAA1715	chr2	-	176856958	176857146	176856958	176857001	176860285	176860374	149	27,27	2,2	23,14,38	0,0,0	244	99	0.0163307	0.172987	0.846,0.846	1.0,1.0,1.0	-0.154
ENSG00000139436.16	GIT2	chr12	-	110385060	110386651	110385060	110385309	110388971	110389121	8244	20,25	17,32	54,26,71	30,21,38	1441	99	0.0163932	0.1733	0.075,0.051	0.11,0.078,0.114	-0.038
ENSG00000205531.8	NAP1L4	chr11	-	2993331	2993509	2993331	2993473	2997253	2997353	4700	34,25	75,83	31,11,27	133,67,114	135	99	0.016451	0.173562	0.249,0.181	0.146,0.107,0.148	0.081
ENSG00000142186.12	SCYL1	chr11	+	65305912	65306175	65305917	65306175	65305740	65305795	6952	129113	6,4	117,65,97	0,1,3	104	99	0.0165879	0.174306	0.953,0.964	1.0,0.984,0.969	-0.026
ENSG00000197345.8	MRPL21	chr11	-	68663982	68664306	68663982	68664146	68665394	68665480	1587	4,14	167128	5,0,6	281156211	259	99	0.0168127	0.174308	0.009,0.04	0.007,0.0,0.011	0.019
ENSG00000112237.8	CCNC	chr6	-	99997383	99997451	99997383	99997448	99998093	99998185	1979	281313	5,2	272199289	5,6,12	102	99	0.0166382	0.174308	0.982,0.993	0.981,0.97,0.959	0.017
ENSG00000188690.8	UROS	chr10	-	127477851	127478097	127477851	127477932	127483448	127483547	3919	46,39	6,19	14,10,24	21,9,11	264	99	0.0168129	0.174308	0.742,0.435	0.2,0.294,0.45	0.274
ENSG00000186318.12	BACE1	chr11	-	117164586	117164724	117164586	117164649	117165846	117166063	4131	73,70	2,2	78,70,69	9,4,5	174	99	0.0168021	0.174308	0.954,0.952	0.831,0.909,0.887	0.077
ENSG00000165792.13	METTL17	chr14	+	21460250	21460364	21460282	21460364	21458622	21458757	5421	49,52	70,79	45,34,36	96,82,90	131	99	0.0166582	0.174308	0.346,0.332	0.262,0.239,0.232	0.095
ENSG00000077463.10	SIRT6	chr19	-	4175024	4175148	4175024	4175108	4175676	4175757	5622	55,44	9,5	50,33,45	5,1,1	139	99	0.0168825	0.174308	0.813,0.862	0.877,0.959,0.97	-0.098
ENSG00000164134.8	NAA15	chr4	+	140305985	140306132	140305988	140306132	140299909	140300008	5958	83,78	12,9	104,80,135	30,15,32	102	99	0.0167267	0.174308	0.87,0.894	0.771,0.838,0.804	0.078
ENSG00000143353.7	LYPLAL1	chr1	+	219366423	219366593	219366471	219366593	219352488	219352588	6447	92,86	11,6	77,28,67	14,8,13	147	99	0.016828	0.174308	0.849,0.906	0.787,0.702,0.776	0.123
ENSG00000112031.11	MTRF1L	chr6	-	153316270	153316454	153316270	153316429	153319684	153319764	5138	20,22	24,23	29,15,29	14,3,21	124	99	0.0172812	0.177865	0.4,0.433	0.623,0.8,0.524	-0.233
ENSG00000125885.9	MCM8	chr20	+	5948475	5948671	5948523	5948671	5948081	5948233	6832	55,47	0,2	64,22,52	4,1,5	147	99	0.017299	0.177865	1.0,0.941	0.915,0.937,0.875	0.061
ENSG00000261740.1	RP11-345J4.5	chr16	-	29458122	29458347	29458122	29458243	29465336	29465434	6700	101,91	51,33	93,56,44	62,37,36	203	99	0.0173511	0.178053	0.491,0.574	0.422,0.425,0.373	0.126
ENSG00000182325.6	FBXL6	chr8	-	145579959	145580209	145579959	145580191	145580259	145580373	4702	13,12	64,68	9,4,7	91,55,77	117	99	0.017712	0.179418	0.147,0.13	0.077,0.058,0.071	0.07
ENSG00000160058.14	BSDC1	chr1	-	32849430	32849649	32849430	32849598	32852379	32852496	5036	14,10	44,27	5,3,5	21,16,50	150	99	0.0177055	0.179418	0.174,0.196	0.136,0.11,0.062	0.082
ENSG00000234741.3	GAS5	chr1	-	173833394	173833842	173833394	173833442	173834608	173834685	5397	619531	3,5	7554531105	10,4,22	499	99	0.0177823	0.179418	0.976,0.955	0.937,0.957,0.909	0.031
ENSG00000166167.13	BTRC	chr10	+	103221720	103221815	103221737	103221815	103190101	103190209	6514	3,1	7,10	1,1,0	16,10,13	116	99	0.0177701	0.179418	0.268,0.079	0.051,0.079,0.0	0.13
ENSG00000105699.12	LSR	chr19	+	35757738	35757870	35757741	35757870	35757581	35757641	1952	479384	69,77	452240286	109,52,75	102	99	0.0178406	0.179561	0.871,0.829	0.801,0.818,0.787	0.048
ENSG00000156504.12	FAM122B	chrX	-	133903596	133906313	133903596	133905384	133915850	133915947	6783	405326	2,3	415232362	7,7,5	1028	99	0.0178741	0.179561	0.951,0.913	0.851,0.761,0.875	0.103
ENSG00000140400.10	MAN2C1	chr15	-	75651668	75651779	75651668	75651766	75651960	75652116	3586	2,4	43,34	2,0,1	51,39,74	112	99	0.0179909	0.180046	0.039,0.094	0.034,0.0,0.012	0.051
ENSG00000130332.10	LSM7	chr19	-	2324123	2324195	2324123	2324191	2328385	2328476	8052	176155	49,40	277139270	46,20,55	103	99	0.0181849	0.181641	0.775,0.788	0.853,0.87,0.825	-0.068
ENSG00000166037.6	CEP57	chr11	+	95546067	95546275	95546115	95546275	95532395	95532552	1862	18,16	0,0	32,19,23	0,5,1	147	99	0.0187807	0.186529	1.0,1.0	1.0,0.719,0.939	0.114
ENSG00000156304.10	SCAF4	chr21	-	33057361	33057553	33057361	33057487	33057710	33057797	2513	25,43	1,5	57,46,75	12,9,17	165	99	0.0190071	0.188067	0.938,0.838	0.74,0.754,0.726	0.148
ENSG00000120008.11	WDR11	chr10	+	122665387	122666367	122666287	122666367	122664830	122664928	5374	193239	4,2	280169278	1,1,1	999	99	0.0191934	0.189553	0.827,0.922	0.965,0.944,0.965	-0.083
ENSG00000137269.10	LRRC1	chr6	+	53762082	53762157	53762086	53762157	53761626	53761690	2158	32,26	2,3	58,37,31	1,0,0	103	99	0.0194035	0.19091	0.939,0.893	0.982,1.0,1.0	-0.078
ENSG00000051108.10	HERPUD1	chr16	+	56969312	56969387	56969315	56969387	56969146	56969224	2371	196224	13,17	72,42,94	6,6,19	102	99	0.0194761	0.191234	0.936,0.927	0.921,0.872,0.828	0.058
ENSG00000198826.6	ARHGAP11A	chr15	+	32925179	32925309	32925263	32925309	32921795	32921963	3546	61,63	2,7	126,88,103	4,3,0	183	99	0.0195092	0.191234	0.943,0.83	0.945,0.941,1.0	-0.076
ENSG00000126453.5	BCL2L12	chr19	+	50170275	50170418	50170278	50170418	50169941	50170056	1007	17,33	6,3	73,41,56	6,1,2	102	99	0.0195769	0.191443	0.733,0.914	0.922,0.975,0.965	-0.131
ENSG00000106799.8	TGFBR1	chr9	+	101894778	101895021	101894790	101895021	101891136	101891382	1336	0,0	11,10	3,1,2	8,19,19	111	99	0.0196034	0.191443	0.0,0.0	0.251,0.045,0.086	-0.127
ENSG00000073060.11	SCARB1	chr12	-	125267228	125271049	125267228	125267357	125271951	125272003	1264	337332	0,0	281174406	0,5,0	3791	99	0.0196914	0.191946	1.0,1.0	1.0,0.476,1.0	0.175
ENSG00000157870.10	FAM213B	chr1	+	2520360	2520479	2520392	2520479	2519988	2520064	3328	14,23	9,9	29,12,18	26,19,21	131	99	0.0198578	0.192142	0.54,0.659	0.457,0.323,0.393	0.209
ENSG00000156531.12	PHF6	chrX	+	133547517	133547687	133547520	133547687	133527938	133527982	3692	1,3	20,12	7,5,8	18,12,23	102	99	0.019753	0.192142	0.046,0.195	0.274,0.288,0.252	-0.151
ENSG00000105171.5	POP4	chr19	+	30102768	30102846	30102774	30102846	30101315	30101539	3734	107113	7,4	105,52,106	3,2,0	105	99	0.0198392	0.192142	0.935,0.964	0.971,0.961,1.0	-0.028
ENSG00000133794.13	ARNTL	chr11	+	13393709	13393956	13393712	13393956	13391164	13391314	6402	19,20	16,23	26,14,36	9,10,16	102	99	0.0197978	0.192142	0.535,0.458	0.737,0.576,0.686	-0.17
ENSG00000196323.7	ZBTB44	chr11	-	130108338	130108502	130108338	130108448	130109706	130109791	70	28,46	4,2	65,39,45	10,7,14	153	99	0.0199503	0.192682	0.819,0.937	0.808,0.783,0.675	0.123
ENSG00000064961.14	HMG20B	chr19	+	3574338	3574584	3574380	3574584	3573689	3573798	4935	12,12	79,66	5,10,7	115,65,99	141	99	0.020053	0.192964	0.096,0.113	0.03,0.097,0.047	0.047
ENSG00000089053.8	ANAPC5	chr12	-	121766118	121766300	121766118	121766261	121768385	121768475	5253	184169	32,41	293177284	97,58,76	138	99	0.0200179	0.192964	0.805,0.747	0.684,0.686,0.728	0.077
ENSG00000213339.4	QTRT1	chr19	+	10818141	10818291	10818175	10818291	10817977	10818056	934	1,0	50,63	4,0,11	128,77,106	133	99	0.020099	0.193053	0.015,0.0	0.023,0.0,0.072	-0.024
ENSG00000126822.11	PLEKHG3	chr14	+	65198078	65198524	65198431	65198524	65197755	65197887	7255	46,52	2,2	81,40,79	0,0,0	452	99	0.0201431	0.193123	0.834,0.851	1.0,1.0,1.0	-0.157
ENSG00000124357.8	NAGK	chr2	+	71299955	71300724	71300611	71300724	71299770	71299881	7609	59,38	175166	24,3,26	145,69,79	755	99	0.0202383	0.193683	0.042,0.029	0.021,0.006,0.041	0.013
ENSG00000115486.7	GGCX	chr2	-	85785562	85785785	85785562	85785728	85786039	85786198	612	4,1	18,15	0,1,0	34,20,39	156	99	0.0202784	0.193714	0.124,0.041	0.0,0.031,0.0	0.072
ENSG00000136715.13	SAP130	chr2	-	128744358	128744536	128744358	128744533	128747137	128747440	7448	27,39	3,3	36,31,39	1,1,1	102	99	0.0204089	0.194606	0.897,0.927	0.972,0.968,0.974	-0.059
ENSG00000168036.12	CTNNB1	chr3	+	41281150	41281934	41281309	41281934	41278078	41278200	6133	197177	4,6	392223383	0,0,9	258	99	0.0204615	0.194755	0.95,0.919	1.0,1.0,0.942	-0.046
ENSG00000144579.3	CTDSP1	chr2	+	219266833	219266938	219266836	219266938	219266286	219266435	5562	27,25	24,21	29,30,55	75,49,62	102	99	0.0206053	0.195416	0.522,0.536	0.273,0.373,0.463	0.159
ENSG00000175166.12	PSMD2	chr3	+	184019558	184019859	184019634	184019859	184019324	184019446	1359	28,33	740569	14,5,25	533287695	175	99	0.0208223	0.197118	0.021,0.032	0.015,0.01,0.02	0.012
ENSG00000166411.9	IDH3A	chr15	+	78455811	78455951	78455848	78455951	78454575	78454709	5108	4,6	108103	1,0,3	119,58,133	136	99	0.0209516	0.197985	0.026,0.041	0.006,0.0,0.016	0.026
ENSG00000130811.6	EIF3G	chr19	-	10229763	10229931	10229763	10229847	10230329	10230376	7373	6,12	210202	4,1,2	178112147	183	99	0.0209971	0.198059	0.015,0.031	0.012,0.005,0.007	0.015
ENSG00000167925.11	GHDC	chr17	-	40344923	40345119	40344923	40345045	40345334	40345612	1615	1,0	20,16	3,1,4	27,16,19	173	99	0.0210826	0.198508	0.028,0.0	0.06,0.035,0.108	-0.054
ENSG00000196123.8	KIAA0895L	chr16	-	67211912	67212010	67211912	67212000	67212101	67212407	1002	19,24	2,2	14,9,17	0,1,0	109	99	0.0212323	0.199494	0.896,0.916	1.0,0.891,1.0	-0.058
ENSG00000111679.12	PTPN6	chr12	+	7069825	7070108	7069968	7070108	7069506	7069598	2486	14,8	63,63	8,0,4	62,37,46	242	99	0.0212671	0.199494	0.083,0.049	0.05,0.0,0.034	0.038
ENSG00000112031.11	MTRF1L	chr6	-	153312319	153312551	153312319	153312456	153313991	153314109	5139	19,17	51,42	8,4,19	62,35,56	194	99	0.0213183	0.199494	0.16,0.171	0.062,0.055,0.148	0.077
ENSG00000087152.11	ATXN7L3	chr17	-	42273401	42273468	42273401	42273447	42273763	42273786	552	6,6	17,27	7,2,3	44,34,47	120	99	0.0213391	0.199494	0.226,0.155	0.116,0.046,0.05	0.12
ENSG00000127540.7	UQCR11	chr19	-	1598047	1598325	1598047	1598214	1599410	1599559	6478	35,23	944727	29,7,13	952621847	210	99	0.021546	0.200714	0.017,0.015	0.014,0.005,0.007	0.007
ENSG00000088970.11	PLK1S1	chr20	+	21224882	21227260	21227116	21227260	21213371	21213468	1684	70,56	1,3	68,58,132	0,1,2	2333	99	0.021952	0.203773	0.748,0.442	1.0,0.711,0.737	-0.221
ENSG00000131653.8	TRAF7	chr16	+	2215857	2215937	2215879	2215937	2213883	2214002	3336	1,1	34,33	4,6,5	61,45,71	121	99	0.0219471	0.203773	0.023,0.024	0.051,0.098,0.054	-0.044
ENSG00000198589.6	LRBA	chr4	-	151242342	151242535	151242342	151242520	151246960	151247050	2751	1,3	18,19	12,7,7	36,24,31	114	99	0.0222885	0.206088	0.046,0.121	0.224,0.202,0.164	-0.113
ENSG00000128694.7	OSGEPL1	chr2	-	190611385	190612057	190611385	190611894	190615275	190615382	6521	13,19	3,5	39,19,37	5,2,0	262	99	0.022319	0.206088	0.621,0.589	0.747,0.782,1.0	-0.238
ENSG00000185619.13	PCGF3	chr4	+	727672	728816	728719	728816	727460	727578	6470	255183	42,44	118,69,116	28,19,48	1146	99	0.0224637	0.20706	0.344,0.264	0.267,0.239,0.173	0.078
ENSG00000131467.6	PSME3	chr17	+	40990708	40990816	40990747	40990816	40990109	40990222	960	11,8	217233	6,4,4	281167278	138	99	0.0227893	0.209327	0.035,0.024	0.015,0.017,0.01	0.016
ENSG00000120533.8	ENY2	chr8	+	110352672	110352792	110352717	110352792	110351548	110351619	878	40,23	366231	23,7,34	340192425	144	99	0.0229059	0.21003	0.07,0.064	0.044,0.024,0.052	0.027
ENSG00000100461.13	RBM23	chr14	-	23371395	23373399	23371395	23371591	23373469	23373535	6678	68,39	88,81	63,25,58	126,90,135	1907	99	0.0231439	0.211844	0.039,0.024	0.025,0.014,0.022	0.011
ENSG00000007384.11	RHBDF1	chr16	-	113584	113920	113584	113798	114696	114827	4203	5,3	19,20	2,0,4	37,28,35	221	99	0.023198	0.211969	0.105,0.063	0.024,0.0,0.049	0.06
ENSG00000007384.11	RHBDF1	chr16	-	108971	109347	108971	109125	109416	109492	4201	97,98	0,0	76,61,78	2,1,3	321	99	0.0232979	0.212252	1.0,1.0	0.921,0.95,0.889	0.08
ENSG00000135775.9	COG2	chr1	+	230824165	230824308	230824168	230824308	230823816	230823889	549	41,53	1,2	34,19,43	4,4,3	102	99	0.0233542	0.212252	0.975,0.963	0.892,0.822,0.933	0.087
ENSG00000119782.9	FKBP1B	chr2	+	24285888	24286551	24285933	24286551	24283683	24283796	5959	60,66	37,21	44,38,28	35,34,24	144	99	0.0233905	0.212252	0.527,0.684	0.464,0.435,0.445	0.158
ENSG00000104529.13	EEF1D	chr8	-	144662675	144662897	144662675	144662802	144663223	144663324	7992	36713337	42,40	377223283386	36,12,26	194	99	0.0233817	0.212252	0.978,0.977	0.982,0.99,0.985	-0.008
ENSG00000126602.6	TRAP1	chr16	-	3724339	3724598	3724339	3724495	3725324	3725398	1584	10,19	173168	6,5,13	226136179	202	99	0.0236318	0.213336	0.028,0.053	0.013,0.018,0.034	0.019
ENSG00000243364.3	EFNA4	chr1	+	155041474	155042014	155041494	155042014	155039847	155039916	5919	7,12	3,6	7,6,10	10,12,9	119	99	0.0237659	0.214178	0.66,0.625	0.368,0.294,0.48	0.262
ENSG00000197620.6	CXorf40A	chrX	+	148627147	148627429	148627313	148627429	148626913	148627046	3718	117105	0,0	67,31,61	5,0,1	265	99	0.0239008	0.215026	1.0,1.0	0.834,1.0,0.958	0.069
ENSG00000110075.10	PPP6R3	chr11	+	68355265	68355492	68355394	68355492	68350510	68350597	1198	8,12	34,35	1,6,8	33,27,55	228	99	0.0241379	0.216397	0.093,0.13	0.013,0.088,0.059	0.058
ENSG00000137802.9	MAPKBP1	chr15	+	42107456	42107997	42107821	42107997	42106747	42106937	4006	14,10	0,0	23,17,45	0,0,5	464	99	0.0241668	0.216397	1.0,1.0	1.0,1.0,0.658	0.114
ENSG00000173818.12	ENDOV	chr17	+	78399258	78399420	78399291	78399420	78398831	78398900	6666	6,0	44,32	0,0,1	33,21,27	132	99	0.0241768	0.216397	0.093,0.0	0.0,0.0,0.027	0.037
ENSG00000198612.6	COPS8	chr2	+	238002305	238002840	238002732	238002840	237998504	237998637	1	34,9	238237	11,3,21	317207318	526	99	0.0244176	0.217441	0.026,0.007	0.006,0.003,0.012	0.01
ENSG00000114745.9	GORASP1	chr3	-	39141795	39141994	39141795	39141945	39142237	39142368	5155	37,33	2,1	25,18,31	6,0,6	148	99	0.0244001	0.217441	0.925,0.957	0.736,1.0,0.776	0.104
ENSG00000096384.15	HSP90AB1	chr6	+	44216353	44216513	44216366	44216513	44214823	44214932	4353	28,26	10441056	22,9,16	12446621057	112	99	0.0244599	0.217449	0.023,0.021	0.015,0.012,0.013	0.009
ENSG00000149273.10	RPS3	chr11	+	75113347	75113490	75113395	75113490	75112683	75112777	5088	145105	44093676	175117138	826744925972	147	99	0.0245044	0.217477	0.022,0.019	0.014,0.017,0.015	0.005
ENSG00000266967.2	AARSD1	chr17	-	41108420	41108577	41108420	41108521	41109154	41109212	5788	86,71	3,3	119,85,116	1,0,2	155	99	0.0247333	0.218769	0.948,0.938	0.987,1.0,0.974	-0.044
ENSG00000148218.11	ALAD	chr9	-	116154398	116154615	116154398	116154449	116155726	116155914	6584	1,1	10,11	6,4,5	17,23,15	265	99	0.0247263	0.218769	0.036,0.033	0.116,0.061,0.111	-0.061
ENSG00000159593.10	NAE1	chr16	-	66857129	66857209	66857129	66857165	66857431	66857503	2175	129154	5,17	194107174	30,12,24	143	99	0.0251119	0.220371	0.947,0.862	0.817,0.861,0.834	0.067
ENSG00000154889.12	MPPE1	chr18	-	11886711	11886780	11886711	11886777	11886915	11887024	3048	13,8	31,18	3,6,1	23,13,22	102	99	0.0250409	0.220371	0.289,0.301	0.112,0.309,0.042	0.141
ENSG00000104728.11	ARHGEF10	chr8	+	1846598	1846691	1846601	1846691	1844498	1844615	6423	32,34	2,3	32,34,38	1,0,0	102	99	0.0251241	0.220371	0.94,0.917	0.969,1.0,1.0	-0.061
ENSG00000143801.12	PSEN2	chr1	+	227079443	227079545	227079446	227079545	227078978	227079062	8008	23,21	4,5	23,7,24	8,5,15	102	99	0.0250786	0.220371	0.848,0.803	0.736,0.576,0.608	0.185
ENSG00000204356.7	NELFE	chr6	-	31922331	31922669	31922331	31922654	31922835	31922873	5493	209173	21,24	247150184	45,26,37	114	99	0.0255071	0.223358	0.896,0.862	0.827,0.834,0.812	0.055
ENSG00000070367.11	EXOC5	chr14	-	57713428	57713576	57713428	57713545	57714335	57714430	208	80,69	0,0	63,61,77	5,2,1	130	99	0.0257613	0.224834	1.0,1.0	0.906,0.959,0.983	0.051
ENSG00000214655.6	ZSWIM8	chr10	+	75557538	75557828	75557693	75557828	75557134	75557363	1441	175209	2,5	158,83,136	0,0,2	254	99	0.0260019	0.226558	0.972,0.942	1.0,1.0,0.964	-0.031
ENSG00000123240.12	OPTN	chr10	+	13152179	13152476	13152273	13152476	13151111	13151288	7857	3,8	55,53	0,3,2	49,20,54	193	99	0.0263994	0.228882	0.027,0.072	0.0,0.071,0.019	0.019
ENSG00000166582.5	CENPV	chr17	-	16251929	16252647	16251929	16251999	16253244	16253343	1112	97,82	14,15	75,48,110	23,15,28	747	99	0.0265196	0.22915	0.479,0.42	0.302,0.298,0.342	0.136
ENSG00000170791.13	CHCHD7	chr8	+	57128947	57129090	57128991	57129090	57127156	57127226	683	52,44	102,90	49,47,62	81,49,77	143	99	0.0265612	0.22915	0.261,0.253	0.295,0.399,0.358	-0.094
ENSG00000095059.11	DHPS	chr19	-	12786830	12786956	12786830	12786919	12788104	12788210	3482	74,49	4,2	76,44,63	1,0,2	136	99	0.0272601	0.234027	0.931,0.947	0.982,1.0,0.958	-0.041
ENSG00000092199.13	HNRNPC	chr14	-	21702111	21702410	21702111	21702388	21737456	21737638	4226	16,14	104114	12,16,6	202115143	121	99	0.0275151	0.235447	0.112,0.091	0.046,0.102,0.033	0.041
ENSG00000137074.14	APTX	chr9	-	32987541	32987844	32987541	32987729	32988080	32988127	1828	100104	12,25	135,97,139	13,7,15	214	99	0.0277888	0.236755	0.794,0.658	0.828,0.865,0.811	-0.109
ENSG00000135164.14	DMTF1	chr7	+	86811371	86811653	86811543	86811653	86810624	86810657	428	17,17	21,18	15,2,10	35,10,18	271	99	0.0278032	0.236755	0.228,0.257	0.135,0.068,0.169	0.118
ENSG00000197070.9	ARRDC1	chr9	+	140507864	140507962	140507911	140507962	140507347	140507458	6814	29,25	100,92	21,18,32	160,97,155	146	99	0.0278002	0.236755	0.164,0.156	0.082,0.112,0.123	0.054
ENSG00000135945.5	REV1	chr2	-	100022786	100022952	100022786	100022893	100024490	100024593	5436	63,52	5,3	92,51,69	3,2,0	158	99	0.028036	0.238351	0.888,0.916	0.951,0.941,1.0	-0.062
ENSG00000100650.11	SRSF5	chr14	+	70236227	70237257	70237183	70237257	70235898	70235968	1692	566619	367335	448358808	534311366	1055	99	0.0282612	0.239878	0.126,0.148	0.073,0.097,0.172	0.023
ENSG00000136840.14	ST6GALNAC4	chr9	-	130672229	130672807	130672229	130672337	130674546	130674959	4808	17,5	37,23	48,22,18	65,35,33	569	99	0.028359	0.24032	0.074,0.036	0.114,0.099,0.087	-0.045
ENSG00000140395.4	WDR61	chr15	-	78584957	78585227	78584957	78585130	78585508	78585614	3799	4,11	81,75	3,6,5	136,76,132	196	99	0.0286022	0.24199	0.024,0.069	0.011,0.038,0.019	0.024
ENSG00000120708.12	TGFBI	chr5	+	135390363	135390550	135390404	135390550	135389631	135389769	2712	74,83	14411357	72,38,82	196612791430	140	99	0.0287432	0.242792	0.035,0.041	0.025,0.021,0.039	0.01
ENSG00000172932.10	ANKRD13D	chr11	+	67058062	67058992	67058946	67058992	67057792	67057917	7932	120106	46,37	112,48,131	62,42,54	983	99	0.0288105	0.24297	0.208,0.224	0.154,0.103,0.196	0.065
ENSG00000095485.12	CWF19L1	chr10	-	102020722	102020801	102020722	102020785	102021735	102021820	1677	18,26	1,12	40,36,26	2,2,4	115	99	0.0292093	0.245153	0.939,0.651	0.945,0.939,0.848	-0.116
ENSG00000110011.9	DNAJC4	chr11	+	63999865	64000086	63999901	64000086	63999349	63999436	5432	0,1	60,42	4,0,4	44,30,36	135	99	0.0291787	0.245153	0.0,0.017	0.063,0.0,0.075	-0.038
ENSG00000203705.6	TATDN3	chr1	+	212985568	212985670	212985589	212985670	212981077	212981190	489	4,5	17,11	3,0,2	16,15,13	120	99	0.029518	0.247348	0.163,0.273	0.134,0.0,0.113	0.136
ENSG00000164066.8	INTU	chr4	+	128606596	128609022	128608832	128609022	128605563	128605641	5691	46,61	2,1	27,12,27	3,1,3	2335	99	0.0296822	0.248328	0.494,0.721	0.276,0.337,0.276	0.311
ENSG00000138698.10	RAP1GDS1	chr4	+	99342405	99342545	99342408	99342545	99341169	99341295	6149	103,91	14,15	165,95,138	8,8,16	102	99	0.0298483	0.24853	0.877,0.855	0.952,0.92,0.893	-0.056
ENSG00000198301.7	SDAD1	chr4	-	76902524	76902667	76902524	76902623	76903085	76903190	6574	14,8	85,93	10,1,3	86,45,97	143	99	0.0298186	0.24853	0.102,0.056	0.075,0.015,0.021	0.042
ENSG00000086570.8	FAT2	chr5	-	150891725	150892167	150891725	150891909	150897180	150897326	393	117,95	1,0	325216249	3,4,4	357	99	0.0299452	0.24855	0.97,1.0	0.968,0.937,0.945	0.035
ENSG00000101624.6	CEP76	chr18	-	12698977	12699202	12698977	12699164	12699828	12699904	7322	21,14	0,2	20,15,18	3,1,5	137	99	0.0299356	0.24855	1.0,0.835	0.828,0.916,0.722	0.095
ENSG00000175221.10	MED16	chr19	-	890136	890423	890136	890244	890962	891149	400	6,1	24,25	1,2,2	47,44,38	278	99	0.0301399	0.249771	0.082,0.014	0.008,0.016,0.018	0.034
ENSG00000187742.10	SECISBP2	chr9	+	91940341	91940591	91940462	91940591	91934566	91934712	5300	96,84	4,1	95,47,89	8,7,2	220	99	0.0302183	0.250026	0.915,0.974	0.842,0.751,0.952	0.096
ENSG00000157800.13	SLC37A3	chr7	-	140051861	140051981	140051861	140051946	140055467	140055564	670	6,7	22,27	3,2,2	22,14,29	134	99	0.0304317	0.251396	0.168,0.161	0.092,0.095,0.048	0.086
ENSG00000011143.12	MKS1	chr17	-	56285465	56285611	56285465	56285535	56285873	56285944	5718	1,9	18,30	4,2,1	40,25,35	175	99	0.0304878	0.251464	0.03,0.145	0.054,0.043,0.016	0.05
ENSG00000138162.13	TACC2	chr10	+	123974905	123974966	123974917	123974966	123969911	123971223	2586	45,32	0,4	70,32,46	13,2,5	111	99	0.0305379	0.251483	1.0,0.877	0.828,0.935,0.891	0.054
ENSG00000161217.7	PCYT1A	chr3	-	195974237	195974514	195974237	195974389	195975077	195975194	1591	11,6	114,99	5,1,7	136,75,145	224	99	0.0306714	0.25189	0.041,0.026	0.016,0.006,0.021	0.019
ENSG00000113597.13	TRAPPC13	chr5	+	64956525	64960211	64960060	64960211	64954194	64954328	6899	102120	0,3	163107133	0,0,0	3634	99	0.0306862	0.25189	1.0,0.521	1.0,1.0,1.0	-0.24
ENSG00000181929.7	PRKAG1	chr12	-	49399244	49399375	49399244	49399326	49399525	49399635	3424	6,10	127,99	6,2,3	154,77,112	148	99	0.0309985	0.253291	0.031,0.063	0.025,0.017,0.018	0.027
ENSG00000117335.14	CD46	chr1	+	207958963	207959027	207959000	207959027	207958415	207958451	5094	266233	7,2	335222406	10,6,19	136	99	0.0312101	0.253455	0.965,0.988	0.961,0.964,0.94	0.021
ENSG00000196923.9	PDLIM7	chr5	-	176916771	176917032	176916771	176916833	176917870	176917907	5826	33,53	40,51	37,21,61	85,28,87	298	99	0.0312115	0.253455	0.215,0.257	0.126,0.199,0.189	0.065
ENSG00000107223.8	EDF1	chr9	-	139756570	139756948	139756570	139756797	139757357	139757451	7358	226188	612638	183122133	672427620	250	99	0.0310976	0.253455	0.128,0.104	0.097,0.102,0.078	0.024
ENSG00000100567.8	PSMA3	chr14	+	58727665	58727738	58727676	58727738	58724642	58724716	5780	690578	9,9	801471823	19,12,22	110	99	0.0314068	0.254255	0.986,0.983	0.974,0.972,0.971	0.012
ENSG00000005700.10	IBTK	chr6	-	82906014	82906163	82906014	82906118	82909857	82909970	7067	76,70	0,1	87,48,75	4,2,2	144	99	0.0322343	0.260152	1.0,0.98	0.937,0.943,0.963	0.042
ENSG00000025800.9	KPNA6	chr1	+	32626215	32626304	32626219	32626304	32625000	32625132	7862	47,58	2,0	65,38,66	3,1,6	103	99	0.0323709	0.260854	0.958,1.0	0.954,0.973,0.914	0.032
ENSG00000239900.7	ADSL	chr22	+	40757091	40757346	40757276	40757346	40756405	40756496	4622	9,15	201162	8,5,14	314180290	284	99	0.0331358	0.266609	0.015,0.031	0.009,0.01,0.017	0.011
ENSG00000167291.11	TBC1D16	chr17	-	77923515	77923664	77923515	77923622	77924209	77924393	1864	16,20	0,4	29,9,24	0,1,1	141	99	0.0339245	0.272121	1.0,0.778	1.0,0.863,0.944	-0.047
ENSG00000100949.10	RABGGTA	chr14	-	24740042	24740204	24740042	24740153	24740318	24740375	7397	5,4	53,33	5,10,10	45,26,33	150	99	0.0343148	0.274832	0.059,0.074	0.068,0.202,0.167	-0.079
ENSG00000060339.9	CCAR1	chr10	+	70502132	70502326	70502184	70502326	70496632	70496805	496	35,41	2,1	59,21,61	3,7,5	151	99	0.0343817	0.274949	0.92,0.964	0.928,0.663,0.889	0.115
ENSG00000061938.12	TNK2	chr3	-	195596984	195597275	195596984	195597076	195599146	195599341	3663	4,1	12,10	0,0,2	16,10,15	298	99	0.0345958	0.275821	0.1,0.032	0.0,0.0,0.042	0.052
ENSG00000151883.12	PARP8	chr5	+	50130675	50130849	50130764	50130849	50129812	50129882	7370	5,8	60,47	1,2,2	30,17,42	188	99	0.0347685	0.27636	0.042,0.082	0.017,0.058,0.024	0.029
ENSG00000049323.11	LTBP1	chr2	+	33482434	33482578	33482509	33482578	33477743	33477911	2473	3,6	14,14	15,20,13	20,24,24	174	99	0.0351195	0.278384	0.109,0.196	0.299,0.322,0.236	-0.133
ENSG00000111642.10	CHD4	chr12	-	6692363	6692544	6692363	6692541	6696549	6696725	985	175170	7,6	231151208	16,11,15	102	99	0.0351292	0.278384	0.96,0.965	0.933,0.93,0.931	0.031
ENSG00000163697.12	APBB2	chr4	-	40827903	40827987	40827903	40827984	40829148	40829236	3333	42,52	1,5	58,29,49	7,2,12	102	99	0.03533	0.279133	0.976,0.91	0.889,0.934,0.799	0.069
ENSG00000204386.6	NEU1	chr6	-	31827818	31828041	31827818	31827955	31828215	31828398	7526	230225	18,12	177,85,182	5,4,7	185	99	0.0352941	0.279133	0.872,0.909	0.95,0.919,0.933	-0.043
ENSG00000188321.9	ZNF559	chr19	+	9452370	9454521	9453976	9454521	9451777	9451860	4693	404421	4,7	361184336	1,1,3	1705	99	0.035788	0.282328	0.854,0.777	0.954,0.914,0.867	-0.096
ENSG00000141452.5	C18orf8	chr18	+	21110350	21110576	21110474	21110576	21110192	21110261	7323	141123	11,3	101,65,128	4,2,1	223	99	0.0360772	0.283918	0.851,0.948	0.918,0.935,0.983	-0.046
ENSG00000105705.11	SUGP1	chr19	-	19414532	19414721	19414532	19414656	19416657	19416885	756	12,12	24,21	6,3,6	19,17,23	164	99	0.0360977	0.283918	0.232,0.256	0.16,0.096,0.136	0.113
ENSG00000137822.8	TUBGCP4	chr15	+	43668652	43668823	43668700	43668823	43668295	43668424	3780	5,2	26,34	0,0,4	43,22,29	147	99	0.0361627	0.284004	0.115,0.038	0.0,0.0,0.085	0.048
ENSG00000058673.11	ZC3H11A	chr1	+	203771779	203772144	203772084	203772144	203770702	203770756	2051	112121	15,14	136,72,119	7,4,11	404	99	0.0367069	0.287419	0.647,0.679	0.826,0.815,0.726	-0.126
ENSG00000173039.14	RELA	chr11	-	65429157	65429306	65429157	65429290	65429407	65429559	3709	90,79	0,5	86,63,81	6,4,7	115	99	0.0366924	0.287419	1.0,0.932	0.925,0.931,0.909	0.044
ENSG00000048140.13	TSPAN17	chr5	+	176079779	176079914	176079812	176079914	176078754	176078901	2895	19,24	0,1	20,15,11	2,1,2	132	99	0.0370522	0.289691	1.0,0.947	0.882,0.918,0.805	0.105
ENSG00000131408.9	NR1H2	chr19	+	50882348	50882438	50882390	50882438	50881778	50882053	7620	81,74	8,8	81,27,57	1,2,5	141	99	0.0371116	0.289724	0.877,0.867	0.983,0.905,0.889	-0.054
ENSG00000204120.10	GIGYF2	chr2	+	233655407	233655625	233655425	233655625	233651859	233652039	110	42,46	0,4	66,26,59	8,4,5	117	99	0.037404	0.291574	1.0,0.907	0.875,0.846,0.909	0.077
ENSG00000205133.7	TRIQK	chr8	-	93897547	93898963	93897547	93898895	93904216	93904302	7833	21,19	0,0	55,18,44	2,3,1	167	99	0.0374922	0.291828	1.0,1.0	0.942,0.781,0.963	0.105
ENSG00000089006.12	SNX5	chr20	-	17934639	17934867	17934639	17934761	17937576	17937681	5689	24,26	4,2	22,18,34	6,7,9	205	99	0.0379995	0.295339	0.743,0.863	0.639,0.554,0.646	0.19
ENSG00000187531.9	SIRT7	chr17	-	79872169	79872578	79872169	79872406	79873315	79873388	1780	102,75	5,0	97,41,67	2,0,0	271	99	0.0382391	0.296325	0.882,1.0	0.947,1.0,1.0	-0.041
ENSG00000160014.12	CALM3	chr19	+	47111455	47111597	47111461	47111597	47109083	47109114	736	17,14	1,3	26,12,24	0,1,0	105	99	0.0382212	0.296325	0.941,0.815	1.0,0.919,1.0	-0.095
ENSG00000022840.11	RNF10	chr12	+	121001134	121001426	121001149	121001426	121000747	121000873	3155	35,39	226248	57,29,50	257142200	114	99	0.0384548	0.297008	0.119,0.12	0.162,0.151,0.178	-0.044
ENSG00000041988.11	THAP3	chr1	+	6692429	6692555	6692450	6692555	6690347	6690413	586	2,3	25,26	0,0,0	36,15,20	120	99	0.0386099	0.297008	0.062,0.087	0.0,0.0,0.0	0.074
ENSG00000170248.9	PDCD6IP	chr3	+	33870329	33870461	33870344	33870461	33867971	33868072	7642	6,8	170186	2,3,6	210154263	114	99	0.0385832	0.297008	0.03,0.036	0.008,0.017,0.019	0.018
ENSG00000123349.9	PFDN5	chr12	+	53691802	53691934	53691828	53691934	53691633	53691708	1875	12,23	914734	12,8,6	945561804	125	99	0.0387698	0.297802	0.01,0.024	0.01,0.011,0.006	0.008
ENSG00000084072.12	PPIE	chr1	+	40211046	40211170	40211085	40211170	40209495	40209596	1645	155160	17,16	156,80,135	7,7,8	138	99	0.0388832	0.298013	0.867,0.878	0.941,0.891,0.924	-0.046
ENSG00000163931.11	TKT	chr3	-	53271812	53271937	53271812	53271836	53274266	53274364	7269	20,16	7,8	25,23,28	6,5,2	200	99	0.039186	0.299249	0.586,0.497	0.673,0.695,0.874	-0.206
ENSG00000135452.5	TSPAN31	chr12	+	58140371	58140503	58140375	58140503	58139958	58140039	5254	45,39	1,5	71,45,74	1,2,1	103	99	0.0397181	0.302333	0.977,0.882	0.986,0.956,0.986	-0.046
ENSG00000160949.12	TONSL	chr8	-	145657667	145659142	145657667	145657843	145660193	145660272	5841	30,35	1,1	66,37,77	0,0,0	1398	99	0.0397624	0.302333	0.68,0.713	1.0,1.0,1.0	-0.303
ENSG00000185753.8	CXorf38	chrX	-	40498260	40499572	40498260	40498380	40506258	40506393	4487	14,22	48,46	4,5,2	30,12,10	1291	99	0.0399294	0.302726	0.022,0.035	0.01,0.031,0.015	0.01
ENSG00000139370.6	SLC15A4	chr12	-	129294487	129294656	129294487	129294598	129299319	129299615	4538	239206	7,4	148,97,140	6,8,7	157	99	0.0400451	0.302731	0.956,0.97	0.94,0.884,0.927	0.046
ENSG00000169696.11	ASPSCR1	chr17	+	79970031	79970159	79970106	79970159	79969418	79969481	5075	4,3	44,25	3,0,1	50,22,35	174	99	0.0400453	0.302731	0.049,0.064	0.033,0.0,0.016	0.04
ENSG00000124155.12	PIGT	chr20	+	44048112	44048230	44048143	44048230	44047934	44048035	359	10,5	236245	6,1,0	248128182	130	99	0.0401117	0.302797	0.031,0.015	0.018,0.006,0.0	0.015
ENSG00000154144.8	TBRG1	chr11	+	124501135	124501313	124501170	124501313	124500640	124500751	2151	2,6	90,63	0,0,3	59,31,60	134	99	0.0412726	0.311114	0.016,0.066	0.0,0.0,0.036	0.029
ENSG00000170581.9	STAT2	chr12	-	56749491	56749587	56749491	56749575	56749915	56750069	4301	36,37	6,15	8,12,16	2,2,1	111	99	0.0414771	0.312207	0.843,0.687	0.781,0.843,0.935	-0.088
ENSG00000105819.9	PMPCB	chr7	+	102944288	102944487	102944432	102944487	102940624	102940754	35	238218	2,7	440303361	2,0,6	243	99	0.0416441	0.313016	0.98,0.927	0.989,1.0,0.961	-0.03
ENSG00000113430.5	IRX4	chr5	-	1879617	1879984	1879617	1879946	1880838	1880948	1234	11,15	61,49	10,7,10	72,72,69	137	99	0.042541	0.316959	0.115,0.181	0.091,0.066,0.095	0.064
ENSG00000122008.11	POLK	chr5	+	74889702	74889874	74889790	74889874	74886168	74886265	307	29,30	8,2	70,32,57	5,0,4	187	99	0.042591	0.316959	0.657,0.888	0.881,1.0,0.883	-0.149
ENSG00000113282.9	CLINT1	chr5	-	157216370	157216575	157216370	157216521	157218710	157219003	3290	144163	87,80	122,86,138	118,55,94	153	99	0.0423785	0.316959	0.517,0.569	0.401,0.503,0.487	0.079
ENSG00000129255.10	MPDU1	chr17	+	7489973	7490095	7490009	7490095	7489268	7489396	7288	19,40	196170	13,9,17	150106128	135	99	0.0425135	0.316959	0.066,0.147	0.06,0.059,0.089	0.037
ENSG00000109736.10	MFSD10	chr4	-	2934832	2934936	2934832	2934904	2935293	2935390	866	199204	9,6	271192310	14,11,26	131	99	0.0426551	0.316987	0.944,0.963	0.936,0.93,0.9	0.031
ENSG00000161513.7	FDXR	chr17	-	72862905	72863020	72862905	72862998	72868160	72868258	6546	0,0	25,38	3,4,0	41,27,31	121	99	0.0427896	0.317537	0.0,0.0	0.056,0.108,0.0	-0.055
ENSG00000077713.14	SLC25A43	chrX	+	118585812	118586106	118585971	118586106	118544152	118544325	3515	7,4	26,27	1,3,7	56,27,54	258	99	0.0431451	0.31793	0.094,0.054	0.007,0.041,0.047	0.042
ENSG00000166788.5	SAAL1	chr11	-	18111721	18111863	18111721	18111837	18111980	18112040	3896	4,5	56,58	4,1,4	129,92,96	125	99	0.0430785	0.31793	0.054,0.064	0.024,0.009,0.032	0.037
ENSG00000256525.2	POLG2	chr17	-	62479035	62479116	62479035	62479091	62481844	62481985	7546	15,19	3,1	19,9,11	0,2,0	124	99	0.0429553	0.31793	0.8,0.938	1.0,0.782,1.0	-0.058
ENSG00000101166.11	SLMO2	chr20	-	57612245	57612354	57612245	57612335	57613520	57613689	4099	7,5	181186	7,1,1	333137209	118	99	0.0432725	0.318284	0.031,0.022	0.017,0.006,0.004	0.018
ENSG00000187838.12	TMEM256-PLSCR3	chr17	-	7293952	7294114	7293952	7294012	7296109	7296271	5279	274350	9,5	651432596	9,5,3	201	99	0.0437731	0.321207	0.937,0.972	0.973,0.977,0.99	-0.025
ENSG00000055483.15	USP36	chr17	-	76791734	76793984	76791734	76793961	76794481	76794633	4633	25,22	14,15	14,2,16	22,8,12	122	99	0.0441372	0.323426	0.592,0.543	0.341,0.169,0.52	0.224
ENSG00000063660.4	GPC1	chr2	+	241404251	241404392	241404272	241404392	241404032	241404163	3352	2,5	190194	7,10,16	325267316	120	99	0.0442716	0.323747	0.009,0.021	0.017,0.03,0.04	-0.014
ENSG00000150593.11	PDCD4	chr10	+	112640990	112641293	112641032	112641293	112635723	112635828	385	183196	21,18	220233270	49,36,29	141	99	0.0443041	0.323747	0.86,0.884	0.759,0.82,0.867	0.057
ENSG00000041802.6	LSG1	chr3	-	194369409	194369533	194369409	194369482	194371609	194371753	2456	138129	1,1	141,48,107	2,0,7	150	99	0.0445704	0.32524	0.989,0.988	0.979,1.0,0.91	0.025
ENSG00000125089.12	SH3TC1	chr4	+	8238004	8239397	8239200	8239397	8237159	8237282	1472	270222	4,7	282113217	4,1,1	1295	99	0.044742	0.325588	0.838,0.708	0.843,0.896,0.943	-0.121
ENSG00000100852.8	ARHGAP5	chr14	+	32586345	32586493	32586348	32586493	32559707	32563592	5838	40,25	3,1	36,18,29	3,7,4	102	99	0.0447087	0.325588	0.928,0.96	0.921,0.714,0.876	0.107
ENSG00000004897.7	CDC27	chr17	-	45199809	45199966	45199809	45199902	45206758	45206887	5175	48,63	2,3	72,30,52	0,0,0	163	99	0.0450222	0.326722	0.936,0.927	1.0,1.0,1.0	-0.069
ENSG00000149091.11	DGKZ	chr11	+	46400443	46400661	46400540	46400661	46400006	46400050	6645	35,29	77,73	25,7,30	86,58,81	196	99	0.0451305	0.327056	0.187,0.167	0.128,0.057,0.158	0.063
ENSG00000169855.15	ROBO1	chr3	-	78684922	78685258	78684922	78685093	78688893	78689048	167	31,19	0,2	69,45,56	5,4,4	264	99	0.0454379	0.327927	1.0,0.781	0.838,0.808,0.84	0.062
ENSG00000173418.7	NAA20	chr20	+	20006312	20006411	20006320	20006411	20003099	20003124	4880	7,6	154162	1,1,5	148,84,131	107	99	0.0454367	0.327927	0.04,0.033	0.006,0.011,0.034	0.02
ENSG00000157625.11	TAB3	chrX	-	30861082	30864761	30861082	30861166	30870894	30871055	7056	117,99	2,0	58,32,56	4,0,3	3694	99	0.0454138	0.327927	0.611,1.0	0.28,1.0,0.333	0.268
ENSG00000240344.4	PPIL3	chr2	-	201747064	201747158	201747064	201747105	201750420	201750495	6465	63,63	1,4	81,41,57	1,1,0	152	99	0.0456156	0.328758	0.976,0.911	0.981,0.964,1.0	-0.038
ENSG00000070669.12	ASNS	chr7	-	97483891	97484066	97483891	97483992	97484664	97484771	6219	19,15	186202	0,4,8	58,23,155	173	99	0.0458506	0.329547	0.055,0.041	0.0,0.091,0.029	0.008
ENSG00000162613.12	FUBP1	chr1	-	78414089	78414599	78414089	78414459	78414839	78414985	654	20,9	335282	7,8,13	391246415	239	99	0.0458037	0.329547	0.024,0.013	0.007,0.013,0.013	0.007
ENSG00000196954.8	CASP4	chr11	-	104822622	104822790	104822622	104822732	104825473	104825728	3651	10,8	149116	3,3,5	125,95,101	157	99	0.0460237	0.330053	0.041,0.042	0.015,0.02,0.03	0.02
ENSG00000168137.11	SETD5	chr3	+	9487303	9487424	9487340	9487424	9486731	9486984	7688	0,1	51,38	5,1,2	42,33,48	136	99	0.0466058	0.333606	0.0,0.019	0.08,0.022,0.029	-0.034
ENSG00000072778.15	ACADVL	chr17	+	7123782	7123995	7123922	7123995	7123440	7123516	2951	89,85	70,64	98,40,92	42,24,55	239	99	0.0471275	0.336684	0.345,0.355	0.491,0.408,0.409	-0.086
ENSG00000132781.13	MUTYH	chr1	-	45799084	45799236	45799084	45799169	45800062	45800183	4890	7,8	3,5	23,16,29	8,1,3	166	99	0.047164	0.336684	0.582,0.488	0.632,0.905,0.852	-0.261
ENSG00000120860.6	CCDC53	chr12	-	102433645	102433756	102433645	102433753	102437882	102437990	2114	76,92	15,25	118,68,141	27,6,14	102	99	0.0473276	0.336936	0.831,0.781	0.809,0.917,0.907	-0.072
ENSG00000156976.10	EIF4A2	chr3	+	186505267	186505373	186505283	186505373	186504915	186505053	6147	30,31	397404	27,12,50	747382591	115	99	0.0475214	0.337772	0.061,0.062	0.03,0.026,0.068	0.02
ENSG00000132361.12	CLUH	chr17	-	2599727	2599832	2599727	2599829	2600012	2600236	2853	18,25	15,21	34,26,39	13,17,15	102	99	0.0480141	0.34044	0.538,0.536	0.717,0.597,0.716	-0.14
ENSG00000102048.11	ASB9	chrX	-	15270375	15270526	15270375	15270439	15272858	15272966	2735	24,34	1,1	38,12,25	7,1,1	186	99	0.0481503	0.340946	0.927,0.948	0.743,0.865,0.93	0.091
ENSG00000175061.13	C17orf76-AS1	chr17	+	16343424	16343567	16343498	16343567	16342973	16343017	4683	99,86	936990	107,43,72	1380752880	173	99	0.0483043	0.341484	0.057,0.047	0.042,0.032,0.045	0.012
ENSG00000178719.12	GRINA	chr8	+	145066045	145066541	145066412	145066541	145065859	145065972	5735	696661	0,0	590455639	3,8,0	466	99	0.0485118	0.341484	1.0,1.0	0.977,0.924,1.0	0.033
ENSG00000115677.12	HDLBP	chr2	-	242194788	242194995	242194788	242194926	242195598	242195814	630	395335	7,14	370260425	16,16,19	168	99	0.0484951	0.341484	0.971,0.934	0.932,0.905,0.929	0.03
ENSG00000008382.11	MPND	chr19	+	4357947	4358169	4358079	4358169	4357511	4357582	7027	2,4	28,24	0,1,2	41,44,29	231	99	0.048439	0.341484	0.03,0.067	0.0,0.01,0.029	0.036
ENSG00000163463.7	KRTCAP2	chr1	-	155142266	155144965	155142266	155142333	155145040	155145368	5986	96,93	273219	49,32,106	297170289	2731	99	0.0486673	0.341842	0.013,0.015	0.006,0.007,0.013	0.005
ENSG00000183963.14	SMTN	chr22	+	31484439	31484592	31484498	31484592	31483950	31484099	7389	9,14	64,45	6,3,9	54,36,72	158	99	0.0488046	0.342349	0.081,0.163	0.065,0.05,0.073	0.059
ENSG00000102054.13	RBBP7	chrX	-	16876798	16876972	16876798	16876945	16881077	16881223	1284	477409	14,12	757480686	13,5,14	126	99	0.04902	0.343401	0.964,0.964	0.979,0.987,0.975	-0.016
ENSG00000130164.7	LDLR	chr19	+	11240126	11240346	11240188	11240346	11238683	11238761	1933	7,14	319330	2,3,8	200155458	161	99	0.0491679	0.343979	0.013,0.025	0.006,0.012,0.011	0.009
ENSG00000071889.12	FAM3A	chrX	-	153736804	153736983	153736804	153736928	153740180	153740204	1719	4,5	35,53	3,1,1	43,24,48	154	99	0.049334	0.344682	0.068,0.057	0.043,0.026,0.013	0.035
ENSG00000143537.9	ADAM15	chr1	+	155024992	155025253	155025146	155025253	155023791	155023941	2730	14,17	91,80	16,6,20	194,99,108	253	99	0.0494922	0.344902	0.057,0.077	0.031,0.023,0.068	0.026
ENSG00000105698.11	USF2	chr19	+	35761620	35761708	35761661	35761708	35760483	35760602	2167	56,65	1,0	66,49,59	1,3,3	140	99	0.0506051	0.351692	0.975,1.0	0.979,0.92,0.933	0.044
ENSG00000102100.10	SLC35A2	chrX	-	48762022	48762759	48762022	48762169	48763668	48763820	3684	449438	22,16	385237381	16,1,9	689	99	0.0510821	0.35407	0.746,0.797	0.776,0.971,0.859	-0.097
ENSG00000148334.10	PTGES2	chr9	-	130884640	130884925	130884640	130884758	130885212	130885413	6463	22,33	161164	23,8,28	246121166	266	99	0.0510241	0.35407	0.048,0.07	0.034,0.024,0.059	0.02
ENSG00000149547.10	EI24	chr11	+	125445146	125445304	125445200	125445304	125442353	125442465	327	266283	4,5	343228372	12,9,9	153	99	0.0513253	0.355287	0.977,0.973	0.949,0.943,0.964	0.023
ENSG00000160767.16	FAM189B	chr1	-	155221523	155221699	155221523	155221696	155223415	155223523	7788	3,1	30,27	5,2,12	38,38,31	102	99	0.0514103	0.355408	0.088,0.035	0.113,0.049,0.273	-0.084
ENSG00000186318.12	BACE1	chr11	-	117164586	117164724	117164586	117164649	117165978	117166063	4132	27,25	1,2	25,23,26	0,1,0	174	99	0.0518993	0.357846	0.939,0.877	1.0,0.929,1.0	-0.068
ENSG00000104522.11	TSTA3	chr8	-	144698275	144698610	144698275	144698390	144698736	144698893	6872	15,4	152144	3,3,5	166112140	319	99	0.052027	0.358257	0.03,0.009	0.006,0.008,0.011	0.011
ENSG00000204120.10	GIGYF2	chr2	+	233655967	233656156	233655970	233656156	233655717	233655880	107	52,21	4,1	48,28,44	1,0,2	102	99	0.0521902	0.35891	0.927,0.953	0.979,1.0,0.955	-0.038
ENSG00000128944.9	KNSTRN	chr15	+	40678562	40678695	40678605	40678695	40675428	40675523	837	69,60	2,0	112,71,108	2,5,4	142	99	0.0523246	0.359364	0.96,1.0	0.975,0.908,0.95	0.036
ENSG00000142657.16	PGD	chr1	+	10460432	10460629	10460449	10460629	10459685	10459761	5799	5,3	53,58	3,2,1	83,48,89	116	99	0.0526488	0.360647	0.075,0.042	0.03,0.034,0.009	0.034
ENSG00000155096.9	AZIN1	chr8	-	103862226	103862393	103862226	103862372	103870240	103870378	7503	0,2	44,37	3,2,2	21,25,37	120	99	0.0526385	0.360647	0.0,0.043	0.105,0.062,0.043	-0.048
ENSG00000175216.10	CKAP5	chr11	-	46772667	46772826	46772667	46772805	46772895	46773084	2436	2,6	131132	15,9,6	244111150	120	99	0.0529991	0.362317	0.012,0.036	0.048,0.063,0.032	-0.024
ENSG00000001631.10	KRIT1	chr7	-	91864716	91865856	91864716	91864960	91866980	91867073	2868	41,44	0,3	92,43,74	0,0,0	995	99	0.0536202	0.36351	1.0,0.593	1.0,1.0,1.0	-0.204
ENSG00000135164.14	DMTF1	chr7	+	86817354	86817617	86817407	86817617	86815144	86815296	431	2,1	17,32	6,2,4	31,19,23	152	99	0.053298	0.36351	0.071,0.02	0.112,0.064,0.102	-0.047
ENSG00000125731.8	SH2D3A	chr19	-	6754062	6754436	6754062	6754174	6754626	6754742	7807	84,86	2,2	129,65,141	1,0,1	361	99	0.0535265	0.36351	0.92,0.922	0.973,1.0,0.975	-0.062
ENSG00000119599.12	DCAF4	chr14	+	73412591	73412735	73412595	73412735	73409701	73409804	8076	16,18	1,3	20,17,25	0,0,0	103	99	0.0535823	0.36351	0.939,0.852	1.0,1.0,1.0	-0.105
ENSG00000130305.12	NSUN5	chr7	-	72718226	72718405	72718226	72718401	72718743	72718859	2710	79,83	4,5	86,52,65	4,1,0	103	99	0.0539319	0.365152	0.95,0.941	0.954,0.98,1.0	-0.033
ENSG00000119725.13	ZNF410	chr14	+	74363018	74363237	74363050	74363237	74360499	74360635	4445	71114	1,4	103,59,93	5,6,5	131	99	0.0544303	0.367579	0.982,0.956	0.94,0.881,0.934	0.051
ENSG00000067829.14	IDH3G	chrX	-	153051220	153051727	153051220	153051428	153051809	153051904	2638	241213	5,5	244145219	2,0,4	398	99	0.0547507	0.368593	0.923,0.914	0.968,1.0,0.932	-0.048
ENSG00000100003.13	SEC14L2	chr22	+	30805095	30805271	30805175	30805271	30803403	30803592	3442	21,9	230177	16,8,10	303253231	179	99	0.054677	0.368593	0.048,0.027	0.028,0.017,0.023	0.015
ENSG00000111144.5	LTA4H	chr12	-	96397615	96397759	96397615	96397698	96400091	96400187	4024	7,11	181176	12,5,8	458238277	160	99	0.0547908	0.368593	0.023,0.037	0.016,0.013,0.018	0.014
ENSG00000168724.10	DNAJC21	chr5	+	34945826	34945908	34945865	34945908	34944971	34945130	4279	1,1	40,21	1,3,8	49,36,65	138	99	0.055178	0.369365	0.018,0.033	0.014,0.056,0.081	-0.025
ENSG00000149743.9	TRPT1	chr11	-	63991571	63991682	63991571	63991634	63991756	63991813	6525	153,96	11,4	116,61,98	16,6,9	147	99	0.055156	0.369365	0.904,0.942	0.83,0.873,0.88	0.062
ENSG00000102078.11	SLC25A14	chrX	+	129498601	129499650	129499514	129499650	129492613	129492709	7683	47,46	1,2	54,36,48	0,0,0	1012	99	0.0551868	0.369365	0.821,0.692	1.0,1.0,1.0	-0.244
ENSG00000160408.10	ST6GALNAC6	chr9	-	130647600	130649067	130647600	130649063	130649762	130649870	5847	59,48	5,4	53,38,44	0,2,3	103	99	0.0554494	0.37065	0.919,0.92	1.0,0.948,0.934	-0.041
ENSG00000175061.13	C17orf76-AS1	chr17	+	16342841	16343017	16342894	16343017	16342640	16342728	4678	474525	82103	794356492	111,50,71	152	99	0.056729	0.377762	0.79,0.769	0.823,0.823,0.819	-0.042
ENSG00000145247.7	OCIAD2	chr4	-	48894788	48896070	48894788	48894906	48899820	48899874	6827	915668	7,7	785333688	1,3,4	1263	99	0.0570734	0.379574	0.911,0.882	0.984,0.897,0.931	-0.041
ENSG00000095787.17	WAC	chr10	+	28899627	28899750	28899639	28899750	28897114	28897360	1575	67,55	1,0	85,50,68	3,0,5	111	99	0.0571933	0.379891	0.984,1.0	0.962,1.0,0.924	0.03
ENSG00000203722.3	RAET1G	chr6	-	150239309	150239520	150239309	150239420	150240178	150240460	7205	31,36	45,53	106,65,30	101,35,43	199	99	0.0573875	0.380699	0.255,0.253	0.343,0.48,0.258	-0.106
ENSG00000110844.9	PRPF40B	chr12	+	50036709	50036799	50036712	50036799	50036362	50036458	3869	12,3	13,20	10,9,13	9,6,13	102	99	0.0577216	0.382433	0.473,0.127	0.519,0.593,0.493	-0.235
ENSG00000126254.7	RBM42	chr19	+	36123978	36124154	36123999	36124154	36122232	36122307	6841	4,1	53,20	1,0,0	24,13,23	120	99	0.0578837	0.383024	0.059,0.04	0.033,0.0,0.0	0.038
ENSG00000196517.7	SLC6A9	chr1	-	44466627	44466727	44466627	44466723	44466835	44466970	5512	41,45	1,1	39,26,34	4,0,4	103	99	0.0581219	0.383634	0.975,0.977	0.904,1.0,0.891	0.044
ENSG00000244187.3	TMEM141	chr9	+	139686398	139686810	139686702	139686810	139686162	139686229	1633	58,51	11,2	119,93,108	7,3,3	403	99	0.059014	0.387974	0.564,0.862	0.807,0.884,0.898	-0.15
ENSG00000158089.10	GALNT14	chr2	-	31146984	31147163	31146984	31147129	31147605	31147689	26	4,2	39,29	4,0,0	42,23,58	133	99	0.0591844	0.387974	0.071,0.049	0.066,0.0,0.0	0.038
ENSG00000089685.10	BIRC5	chr17	+	76212046	76212862	76212744	76212862	76210760	76210870	3530	8,7	99,67	33,20,19	225127131	797	99	0.0590886	0.387974	0.01,0.013	0.018,0.019,0.018	-0.007
ENSG00000176444.14	CLK2	chr1	-	155238498	155238586	155238498	155238583	155239278	155239504	6184	30,26	8,11	24,25,27	22,13,14	102	99	0.0594449	0.388946	0.784,0.696	0.514,0.651,0.652	0.134
ENSG00000186185.9	KIF18B	chr17	-	43005393	43005946	43005393	43005919	43006186	43006392	6308	14,12	2,0	25,11,33	3,6,1	126	99	0.0604323	0.393447	0.846,1.0	0.868,0.59,0.963	0.116
ENSG00000139641.8	ESYT1	chr12	+	56527863	56527965	56527893	56527965	56527564	56527657	2993	11,9	79,61	26,16,31	110,73,131	129	99	0.0606103	0.394117	0.097,0.102	0.154,0.144,0.154	-0.051
ENSG00000164466.8	SFXN1	chr5	+	174936034	174936205	174936063	174936205	174919097	174919270	7655	110118	6,6	166113134	2,5,3	128	99	0.0612203	0.397591	0.934,0.938	0.985,0.946,0.972	-0.032
ENSG00000070731.5	ST6GALNAC2	chr17	-	74569276	74569445	74569276	74569381	74570446	74570621	2596	137135	5,6	411274186	8,6,1	163	99	0.0615526	0.399256	0.943,0.932	0.969,0.965,0.991	-0.037
ENSG00000175166.12	PSMD2	chr3	+	184019581	184019859	184019634	184019859	184019324	184019446	1360	21,26	740569	11,5,20	533287695	152	99	0.0616486	0.399385	0.018,0.029	0.013,0.011,0.018	0.01
ENSG00000131748.11	STARD3	chr17	+	37814961	37815073	37814974	37815073	37814657	37814775	3012	8,1	47,64	4,0,1	58,38,42	112	99	0.0629002	0.405281	0.131,0.014	0.057,0.0,0.021	0.047
ENSG00000064419.9	TNPO3	chr7	-	128630014	128630256	128630014	128630154	128632052	128632144	4704	5,8	88,64	1,3,8	123,83,94	201	99	0.0628157	0.405281	0.027,0.058	0.004,0.017,0.04	0.022
ENSG00000100897.13	DCAF11	chr14	+	24586125	24586253	24586196	24586253	24584590	24584958	7652	86,74	1,4	93,52,59	1,1,0	170	99	0.0630159	0.405281	0.98,0.915	0.982,0.968,1.0	-0.036
ENSG00000117640.13	MTFR1L	chr1	+	26156035	26156321	26156108	26156321	26153105	26153317	6539	60,53	11,3	52,30,46	12,4,17	172	99	0.0634618	0.407116	0.758,0.91	0.714,0.812,0.609	0.122
ENSG00000039650.5	PNKP	chr19	-	50369655	50369785	50369655	50369702	50370310	50370474	7868	26,9	21,22	14,4,9	28,18,26	182	99	0.0640266	0.41003	0.402,0.182	0.214,0.108,0.158	0.132
ENSG00000083896.8	YTHDC1	chr4	-	69184407	69184471	69184407	69184447	69184543	69184580	2567	43,30	87130	45,34,46	96,63,81	123	99	0.0644309	0.410825	0.285,0.157	0.274,0.303,0.314	-0.076
ENSG00000134644.11	PUM1	chr1	-	31438828	31439125	31438828	31439044	31440013	31440157	4421	60,56	23,14	109,64,109	16,14,24	180	99	0.0642992	0.410825	0.589,0.688	0.789,0.715,0.714	-0.101
ENSG00000215041.5	NEURL4	chr17	-	7221587	7221993	7221587	7221675	7222368	7222527	7851	49,61	3,4	62,29,44	1,0,3	417	99	0.0643872	0.410825	0.795,0.784	0.936,1.0,0.777	-0.115
ENSG00000064545.10	TMEM161A	chr19	-	19243938	19244115	19243938	19244019	19245592	19245696	468	0,5	25,16	0,1,1	43,23,21	195	99	0.0647713	0.411996	0.0,0.137	0.0,0.022,0.024	0.053
ENSG00000154889.12	MPPE1	chr18	-	11886497	11886777	11886497	11886620	11886915	11887024	3049	35,23	2,6	29,15,25	9,9,6	256	99	0.0660238	0.419455	0.871,0.597	0.555,0.392,0.617	0.213
ENSG00000109065.7	NAT9	chr17	-	72768098	72768193	72768098	72768116	72768356	72768416	134	46,69	4,11	59,15,51	4,1,3	176	99	0.0661541	0.419489	0.866,0.779	0.892,0.894,0.905	-0.074
ENSG00000102858.8	MGRN1	chr16	+	4715099	4715152	4715102	4715152	4714709	4714776	184	6,0	21,32	1,2,1	44,13,42	102	99	0.0663335	0.419489	0.217,0.0	0.022,0.13,0.023	0.05
ENSG00000170004.12	CHD3	chr17	+	7811208	7811337	7811211	7811337	7810670	7810806	2367	0,4	23,15	1,0,0	25,12,23	102	99	0.0663486	0.419489	0.0,0.206	0.037,0.0,0.0	0.091
ENSG00000067365.10	METTL22	chr16	+	8722586	8722967	8722756	8722967	8719352	8719655	7070	89,77	0,0	80,63,111	2,2,2	269	99	0.0666831	0.420592	1.0,1.0	0.936,0.921,0.953	0.063
ENSG00000135074.11	ADAM19	chr5	-	156904311	156908010	156904311	156904743	156908798	156908951	234	43193590	8,4	354711202729	12,5,5	3366	99	0.0673834	0.423991	0.941,0.963	0.897,0.868,0.941	0.05
ENSG00000132376.15	INPP5K	chr17	-	1416746	1416855	1416746	1416848	1417165	1417273	4106	14,14	3,2	29,21,16	2,0,2	106	99	0.0677708	0.425918	0.813,0.867	0.931,1.0,0.882	-0.098
ENSG00000134243.7	SORT1	chr1	-	109888372	109888503	109888372	109888500	109890104	109890154	3291	10,9	8,7	19,11,12	9,4,2	102	99	0.0679078	0.42627	0.548,0.555	0.672,0.727,0.853	-0.199
ENSG00000104980.3	TIMM44	chr19	-	7998973	7999126	7998973	7999123	7999949	8000030	2872	3,2	42,36	3,0,0	38,26,44	102	99	0.0682483	0.427385	0.065,0.051	0.071,0.0,0.0	0.034
ENSG00000161847.9	RAVER1	chr19	-	10439317	10439787	10439317	10439728	10441135	10441202	7964	74,73	1,4	96,67,98	2,0,0	158	99	0.0683402	0.427451	0.979,0.92	0.968,1.0,1.0	-0.04
ENSG00000131748.11	STARD3	chr17	+	37814225	37814775	37814657	37814775	37814027	37814105	3009	72,62	1,0	91,34,79	2,0,3	531	99	0.0687878	0.429229	0.931,1.0	0.895,1.0,0.831	0.057
ENSG00000095970.12	TREM2	chr6	-	41126610	41126844	41126610	41126804	41127529	41127620	6299	7,4	52,61	12,3,2	168120124	139	99	0.0687779	0.429229	0.087,0.045	0.048,0.017,0.011	0.041
ENSG00000144357.12	UBR3	chr2	+	170929913	170930117	170929937	170930117	170917827	170917953	1823	2,2	18,13	0,0,1	28,16,23	123	99	0.0690022	0.429547	0.082,0.11	0.0,0.0,0.034	0.085
ENSG00000104064.12	GABPB1	chr15	-	50581679	50581865	50581679	50581862	50592985	50593099	5327	43,41	4,8	56,49,81	2,3,7	102	99	0.0689227	0.429547	0.913,0.833	0.965,0.941,0.918	-0.068
ENSG00000130023.11	ERMARD	chr6	+	170155378	170155518	170155383	170155518	170153959	170154128	3070	19,18	0,2	38,8,27	2,2,5	104	99	0.0695212	0.431245	1.0,0.895	0.948,0.792,0.837	0.089
ENSG00000155393.8	HEATR3	chr16	+	50118018	50118202	50118044	50118202	50117847	50117938	5464	0,1	51,28	0,3,4	50,15,43	125	99	0.0694515	0.431245	0.0,0.028	0.0,0.137,0.069	-0.055
ENSG00000105520.6	DKFZP761J1410	chr19	+	11470207	11470396	11470282	11470396	11468335	11468415	500	37,15	0,6	24,14,22	6,3,12	174	99	0.0702032	0.434911	1.0,0.587	0.695,0.726,0.511	0.149
ENSG00000166783.15	KIAA0430	chr16	-	15719228	15719657	15719228	15719654	15724188	15724361	6409	14,14	2,2	25,14,17	12,6,2	102	99	0.0702778	0.434911	0.872,0.872	0.669,0.694,0.892	0.12
ENSG00000030582.12	GRN	chr17	+	42426992	42427119	42427034	42427119	42426793	42426919	7562	19,17	497544	11,8,15	587441521	141	99	0.0705548	0.436112	0.026,0.021	0.013,0.013,0.02	0.008
ENSG00000196497.11	IPO4	chr14	-	24656872	24657019	24656872	24657002	24657421	24657463	6552	1,3	20,17	2,0,0	42,30,42	116	99	0.0710612	0.438211	0.041,0.131	0.039,0.0,0.0	0.073
ENSG00000135968.15	GCC2	chr2	+	109102890	109103104	109102966	109103104	109102286	109102364	3737	1,1	17,22	0,3,7	26,19,24	175	99	0.0715127	0.440478	0.032,0.025	0.0,0.082,0.142	-0.046
ENSG00000133112.12	TPT1	chr13	-	45911312	45911688	45911312	45911523	45912794	45912911	3130	547482	1740114380	428250459	203921331317091	264	99	0.0719185	0.441942	0.012,0.012	0.008,0.007,0.01	0.004
ENSG00000092098.12	RNF31	chr14	+	24620339	24620588	24620507	24620588	24619806	24620097	7122	100126	2,0	124,54,72	2,1,4	267	99	0.0724254	0.444536	0.949,1.0	0.958,0.952,0.87	0.048
ENSG00000140553.12	UNC45A	chr15	+	91479366	91479690	91479514	91479690	91479175	91479212	6023	3,7	28,28	2,0,8	41,31,61	247	99	0.0725389	0.444713	0.041,0.091	0.019,0.0,0.05	0.043
ENSG00000095319.10	NUP188	chr9	+	131752398	131752505	131752431	131752505	131750325	131750465	3544	53,53	0,1	85,76,90	0,3,5	132	99	0.0729341	0.446276	1.0,0.975	1.0,0.95,0.931	0.027
ENSG00000175115.7	PACS1	chr11	+	65987015	65987276	65987216	65987276	65984165	65984246	7326	4,7	69,57	2,3,1	51,39,50	300	99	0.0729637	0.446276	0.019,0.039	0.013,0.025,0.007	0.014
ENSG00000100116.12	GCAT	chr22	+	38209283	38209616	38209469	38209616	38208893	38208995	1876	3,1	43,49	3,0,8	34,19,39	285	99	0.0736298	0.449304	0.024,0.007	0.03,0.0,0.067	-0.017
ENSG00000163950.8	SLBP	chr4	-	1701737	1701818	1701737	1701797	1705322	1705427	5985	8,3	171161	5,3,2	260181219	120	99	0.0741979	0.451722	0.037,0.015	0.016,0.013,0.007	0.014
ENSG00000104517.8	UBR5	chr8	-	103354700	103354912	103354700	103354894	103357623	103357773	1907	23,24	16,32	50,51,42	41,19,21	117	99	0.0743226	0.451957	0.549,0.388	0.508,0.694,0.629	-0.142
ENSG00000170004.12	CHD3	chr17	+	7811208	7811337	7811211	7811337	7810918	7811020	2370	2,7	30,27	19,6,8	47,32,25	102	99	0.0745331	0.452713	0.061,0.201	0.282,0.154,0.237	-0.093
ENSG00000003756.12	RBM5	chr3	+	50137964	50140599	50140515	50140599	50137414	50137484	8251	408465	8,5	370173470	10,4,14	2650	99	0.0749235	0.454559	0.656,0.777	0.58,0.618,0.556	0.132
ENSG00000072849.6	DERL2	chr17	-	5383706	5383863	5383706	5383779	5384420	5384462	3293	41,62	2,7	99,31,90	3,3,2	183	99	0.0760786	0.459445	0.917,0.827	0.947,0.848,0.961	-0.047
ENSG00000138386.12	NAB1	chr2	+	191550201	191550364	191550204	191550364	191548463	191548553	554	68,50	10,6	88,47,65	20,11,15	102	99	0.0762833	0.460152	0.868,0.89	0.81,0.806,0.808	0.071
ENSG00000169398.15	PTK2	chr8	-	141900641	141900868	141900641	141900702	141935660	141935848	4065	62,74	2,2	164,79,82	0,1,2	265	99	0.0767392	0.462371	0.921,0.933	1.0,0.967,0.939	-0.042
ENSG00000168487.13	BMP1	chr8	+	22058630	22059441	22059315	22059441	22054752	22054933	7987	151132	95,86	215119182	112,73,64	784	99	0.0771769	0.464476	0.167,0.162	0.195,0.171,0.264	-0.045
ENSG00000143774.12	GUK1	chr1	+	228334542	228334639	228334561	228334639	228333713	228333768	6198	11131050	60,77	951513871	57,17,40	118	99	0.0773533	0.465005	0.94,0.92	0.933,0.962,0.948	-0.018
ENSG00000064393.11	HIPK2	chr7	-	139299031	139299239	139299031	139299158	139305146	139305309	3766	41,41	10,13	53,34,41	22,3,0	180	99	0.0774648	0.46509	0.693,0.634	0.57,0.862,1.0	-0.147
ENSG00000136699.15	SMPD4	chr2	-	130914157	130914386	130914157	130914248	130914823	130914969	4275	11,12	30,38	6,9,9	57,29,42	237	99	0.0781819	0.467845	0.133,0.117	0.042,0.115,0.082	0.045
ENSG00000100429.13	HDAC10	chr22	-	50687259	50687319	50687259	50687288	50687531	50687597	89	17,17	2,2	33,10,15	2,1,0	130	99	0.0783169	0.468119	0.866,0.866	0.926,0.884,1.0	-0.071
ENSG00000166199.8	ALKBH3	chr11	+	43908155	43908203	43908158	43908203	43905532	43905567	269	72,70	2,1	94,56,67	3,2,6	102	99	0.0785993	0.469046	0.972,0.985	0.968,0.965,0.916	0.029
ENSG00000104880.13	ARHGEF18	chr19	+	7532099	7532570	7532117	7532570	7531956	7532004	349	42,36	1,5	33,19,31	1,1,1	117	99	0.0788978	0.469046	0.973,0.859	0.965,0.941,0.963	-0.04
ENSG00000067365.10	METTL22	chr16	+	8738385	8738582	8738413	8738582	8736319	8736422	7069	6,2	25,29	2,1,1	19,10,29	127	99	0.0790969	0.469046	0.158,0.051	0.076,0.072,0.026	0.046
ENSG00000196998.11	WDR45	chrX	-	48934303	48934463	48934303	48934409	48935301	48935406	7923	7,9	44,53	2,0,8	53,22,40	153	99	0.0789697	0.469046	0.093,0.099	0.024,0.0,0.115	0.05
ENSG00000167965.13	MLST8	chr16	+	2256497	2256660	2256555	2256660	2256358	2256410	3794	104133	3,4	145120136	3,1,1	157	99	0.0793535	0.470038	0.956,0.954	0.968,0.987,0.988	-0.026
ENSG00000108433.11	GOSR2	chr17	+	45008464	45008573	45008467	45008573	45006885	45006950	1204	35,38	3,2	43,18,38	0,1,2	102	99	0.0794904	0.470296	0.919,0.949	1.0,0.946,0.949	-0.031
ENSG00000143702.11	CEP170	chr1	-	243319522	243319757	243319522	243319649	243327585	243329418	147	33,40	3,1	24,26,39	3,2,7	207	99	0.0796657	0.470296	0.84,0.95	0.793,0.861,0.727	0.101
ENSG00000158793.9	NIT1	chr1	+	161089282	161089402	161089298	161089402	161088923	161089178	4475	4,3	77,44	0,2,2	67,26,56	115	99	0.0796118	0.470296	0.043,0.055	0.0,0.062,0.03	0.018
ENSG00000167965.13	MLST8	chr16	+	2256484	2256660	2256555	2256660	2256358	2256410	3796	49,63	3,4	65,52,73	3,1,1	170	99	0.079761	0.470331	0.905,0.902	0.927,0.968,0.977	-0.054
ENSG00000100359.16	SGSM3	chr22	+	40805253	40805376	40805343	40805376	40804936	40805022	1659	124155	4,7	178,67,112	4,2,1	189	99	0.0802123	0.471932	0.942,0.921	0.959,0.946,0.983	-0.031
ENSG00000166012.10	TAF1D	chr11	-	93466515	93466585	93466515	93466563	93467790	93467826	6087	74,48	224160	63,53,81	200112154	121	99	0.0801666	0.471932	0.213,0.197	0.205,0.279,0.301	-0.057
ENSG00000115446.7	UNC50	chr2	+	99234608	99234978	99234630	99234978	99232894	99232996	172	21,12	136121	13,6,18	183,95,180	121	99	0.0806636	0.474056	0.112,0.075	0.055,0.049,0.076	0.034
ENSG00000185485.10	SDHAP1	chr3	-	195692299	195692448	195692299	195692413	195694384	195694515	2673	10,2	58,48	12,3,10	47,24,43	134	99	0.0810145	0.475587	0.113,0.03	0.159,0.085,0.147	-0.059
ENSG00000114388.8	NPRL2	chr3	-	50386816	50386925	50386816	50386921	50387095	50387259	1479	49,51	6,4	69,33,46	3,1,3	103	99	0.0817899	0.47754	0.887,0.925	0.957,0.969,0.936	-0.048
ENSG00000100038.15	TOP3B	chr22	-	22317118	22317392	22317118	22317265	22318294	22318400	2505	4,12	29,42	2,1,7	36,14,33	226	99	0.0818657	0.47754	0.057,0.111	0.024,0.03,0.085	0.038
ENSG00000140025.11	EFCAB11	chr14	-	90416440	90416486	90416440	90416482	90420249	90420345	3346	22,14	2,1	17,19,14	0,1,0	103	99	0.0822419	0.47754	0.914,0.931	1.0,0.948,1.0	-0.06
ENSG00000167965.13	MLST8	chr16	+	2256479	2256660	2256555	2256660	2256358	2256410	3797	53,69	3,4	75,53,77	3,1,1	175	99	0.0817098	0.47754	0.909,0.907	0.934,0.968,0.978	-0.052
ENSG00000128059.4	PPAT	chr4	-	57272660	57272867	57272660	57272784	57273815	57273882	404	61,58	4,4	89,59,101	2,2,3	182	99	0.0822392	0.47754	0.892,0.887	0.96,0.941,0.948	-0.06
ENSG00000132781.13	MUTYH	chr1	-	45797332	45797544	45797332	45797521	45797694	45797758	4881	1,3	23,12	1,0,1	42,34,46	122	99	0.0821183	0.47754	0.034,0.169	0.019,0.0,0.017	0.09
ENSG00000112130.12	RNF8	chr6	+	37336153	37336994	37336259	37336994	37328221	37328350	6012	9,14	48,43	8,3,11	53,35,65	205	99	0.0821104	0.47754	0.083,0.136	0.068,0.04,0.076	0.048
ENSG00000115274.10	INO80B	chr2	+	74682928	74683063	74682944	74683063	74682532	74682725	6314	1,4	37,36	1,0,0	70,42,73	115	99	0.0819898	0.47754	0.023,0.087	0.012,0.0,0.0	0.051
ENSG00000197070.9	ARRDC1	chr9	+	140507874	140507962	140507911	140507962	140507347	140507458	6815	22,15	100,92	12,13,26	160,97,155	136	99	0.0822561	0.47754	0.138,0.106	0.052,0.089,0.109	0.039
ENSG00000116030.12	SUMO1	chr2	-	203079079	203079157	203079079	203079152	203084754	203084829	1520	252234	7,21	308152275	5,6,15	104	99	0.0826448	0.477685	0.972,0.914	0.983,0.96,0.946	-0.02
ENSG00000116285.8	ERRFI1	chr1	-	8075367	8075460	8075367	8075444	8075554	8075752	2053	11,11	99103	10,5,12	185,72,174	115	99	0.0826024	0.477685	0.087,0.084	0.044,0.056,0.056	0.033
ENSG00000103037.7	SETD6	chr16	+	58551923	58552135	58551954	58552135	58550711	58550832	8205	2,4	17,13	1,1,2	17,17,20	130	99	0.0824664	0.477685	0.082,0.19	0.043,0.043,0.071	0.084
ENSG00000173575.14	CHD2	chr15	+	93521377	93521613	93521463	93521613	93518108	93518180	6992	7,5	81,65	5,3,9	37,18,40	185	99	0.0827841	0.477965	0.044,0.04	0.067,0.082,0.107	-0.043
ENSG00000134759.9	ELP2	chr18	+	33747063	33747185	33747115	33747185	33744437	33744630	869	142126	23,14	187,85,154	19,15,2	151	99	0.0830396	0.478913	0.802,0.855	0.866,0.788,0.981	-0.05
ENSG00000198231.8	DDX42	chr17	+	61882403	61882535	61882430	61882535	61877827	61877977	5222	6,17	54,75	16,5,4	110,59,73	126	99	0.0832293	0.479481	0.08,0.151	0.103,0.062,0.041	0.047
ENSG00000163040.10	CCDC74A	chr2	+	132290161	132290354	132290282	132290354	132289236	132289375	141	45,47	3,5	79,44,45	9,7,12	220	99	0.0833324	0.479549	0.871,0.809	0.798,0.739,0.628	0.118
ENSG00000179152.14	TCAIM	chr3	+	44441846	44442826	44442694	44442826	44438234	44438326	2388	62,65	1,2	82,53,66	0,0,0	947	99	0.0835775	0.479694	0.866,0.773	1.0,1.0,1.0	-0.18
ENSG00000100526.15	CDKN3	chr14	+	54884565	54884669	54884568	54884669	54882616	54882648	3121	162135	1,2	318181278	6,5,7	102	99	0.083868	0.479694	0.994,0.985	0.981,0.972,0.975	0.014
ENSG00000153113.19	CAST	chr5	+	96065293	96065429	96065315	96065429	96064856	96064913	32	21,10	613556	5,8,8	559281431	121	99	0.083882	0.479694	0.027,0.015	0.007,0.023,0.015	0.006
ENSG00000169062.10	UPF3A	chr13	+	115051733	115051875	115051776	115051875	115048311	115048418	4374	3,0	21,17	5,3,3	25,14,23	142	99	0.0841792	0.479694	0.091,0.0	0.122,0.13,0.083	-0.066
ENSG00000104728.11	ARHGEF10	chr8	+	1812535	1812602	1812538	1812602	1808062	1808350	6424	12,7	7,5	19,13,26	5,6,5	102	99	0.0839716	0.479694	0.625,0.576	0.787,0.678,0.835	-0.166
ENSG00000119705.5	SLIRP	chr14	+	78183838	78183941	78183844	78183941	78182114	78182222	6578	569461	12,18	490329601	7,6,13	105	99	0.0834906	0.479694	0.978,0.96	0.985,0.981,0.978	-0.012
ENSG00000213930.7	GALT	chr9	+	34648044	34648168	34648111	34648168	34647653	34647958	560	2,4	40,49	0,0,3	67,32,38	166	99	0.0853038	0.484005	0.029,0.046	0.0,0.0,0.045	0.022
ENSG00000064601.12	CTSA	chr20	+	44523461	44523540	44523471	44523540	44523288	44523380	6450	515412	2,2	438249284	10,3,5	109	99	0.0853964	0.484005	0.996,0.995	0.975,0.987,0.981	0.015
ENSG00000167699.9	GLOD4	chr17	-	673283	673464	673283	673397	673660	673747	7447	5,7	86,88	3,3,4	109,73,113	166	99	0.0852772	0.484005	0.034,0.045	0.016,0.024,0.021	0.019
ENSG00000168894.5	RNF181	chr2	+	85823944	85824054	85823979	85824054	85823641	85823772	7706	377294	23,10	368181290	8,8,10	134	99	0.0857121	0.485248	0.924,0.956	0.971,0.944,0.955	-0.017
ENSG00000196367.8	TRRAP	chr7	+	98591160	98591360	98591214	98591360	98589759	98589850	1647	18,15	2,5	35,19,22	1,3,2	153	99	0.086331	0.487724	0.853,0.66	0.958,0.804,0.877	-0.123
ENSG00000186104.6	CYP2R1	chr11	-	14900659	14900989	14900659	14900753	14901681	14902314	2790	128145	4,2	69,54,49	5,3,2	335	99	0.0866852	0.48815	0.904,0.955	0.803,0.842,0.879	0.088
ENSG00000094914.8	AAAS	chr12	-	53709118	53709270	53709118	53709210	53709510	53709566	5033	2,1	56,52	4,3,6	98,53,67	159	99	0.0866814	0.48815	0.022,0.012	0.025,0.034,0.053	-0.02
ENSG00000143643.8	TTC13	chr1	-	231051938	231052048	231051938	231052045	231056255	231056340	584	14,16	6,14	23,20,11	5,7,5	102	99	0.0865314	0.48815	0.694,0.526	0.817,0.735,0.681	-0.134
ENSG00000143771.7	CNIH4	chr1	+	224563496	224567154	224566770	224567154	224558984	224559125	5377	1216959	2,2	12388041174	8,0,6	3373	99	0.0869069	0.488875	0.947,0.934	0.82,1.0,0.852	0.05
ENSG00000117266.11	CDK18	chr1	+	205499313	205499477	205499386	205499477	205498648	205498691	8022	2,4	39,35	1,2,1	48,33,36	172	99	0.0870341	0.489067	0.029,0.062	0.012,0.034,0.016	0.025
ENSG00000144674.12	GOLGA4	chr3	+	37336469	37336568	37336472	37336568	37330725	37330782	5064	182175	1,2	203110150	8,1,3	102	99	0.0872333	0.489662	0.994,0.988	0.961,0.991,0.98	0.014
ENSG00000136051.9	KIAA1033	chr12	+	105514866	105514982	105514878	105514982	105514332	105514375	3720	1,3	40,56	3,4,10	77,39,81	111	99	0.0877424	0.491994	0.022,0.046	0.034,0.084,0.099	-0.038
ENSG00000234127.4	TRIM26	chr6	-	30166442	30167041	30166442	30166930	30168811	30168915	6274	5,8	23,22	7,1,4	29,30,27	210	99	0.0880176	0.493011	0.093,0.146	0.102,0.015,0.065	0.059
ENSG00000143437.16	ARNT	chr1	-	150802379	150802456	150802379	150802441	150804293	150804379	2630	12,13	2,0	20,16,22	4,2,2	114	99	0.0885414	0.494006	0.839,1.0	0.813,0.874,0.905	0.056
ENSG00000167965.13	MLST8	chr16	+	2256031	2256215	2256061	2256215	2255456	2255513	3788	7,24	3,2	28,17,11	7,6,10	129	99	0.0885161	0.494006	0.642,0.902	0.754,0.685,0.458	0.14
ENSG00000100731.11	PCNX	chr14	+	71479701	71479919	71479716	71479919	71478208	71478266	5484	19,6	1,7	16,11,27	2,1,2	114	99	0.0884098	0.494006	0.943,0.427	0.874,0.905,0.921	-0.215
ENSG00000121064.8	SCPEP1	chr17	+	55075734	55075859	55075745	55075859	55074322	55074416	6967	7,7	206192	5,15,4	593420350	110	99	0.0885713	0.494006	0.03,0.032	0.008,0.031,0.01	0.015
ENSG00000077232.12	DNAJC10	chr2	+	183604271	183605115	183605025	183605115	183597225	183597269	1897	23,42	6,16	24,22,44	5,0,8	853	99	0.0888838	0.494699	0.308,0.234	0.358,1.0,0.39	-0.312
ENSG00000203879.7	GDI1	chrX	+	153666821	153666976	153666868	153666976	153665499	153665645	4838	4,3	63,74	1,1,0	75,35,77	146	99	0.0888292	0.494699	0.041,0.027	0.009,0.019,0.0	0.025
ENSG00000242114.1	MTFP1	chr22	+	30823108	30823390	30823157	30823390	30822704	30822832	2772	8,10	51,38	6,0,8	54,24,48	148	99	0.0890003	0.494823	0.095,0.15	0.069,0.0,0.1	0.066
ENSG00000130175.5	PRKCSH	chr19	+	11558507	11558604	11558537	11558604	11558253	11558433	7854	102117	48,40	118,86,106	68,41,62	129	99	0.0894931	0.497037	0.62,0.692	0.571,0.617,0.567	0.071
ENSG00000177156.6	TALDO1	chr11	+	758949	759057	759008	759057	755878	756002	371	651613	4,2	1017468724	12,3,10	158	99	0.0900632	0.498622	0.99,0.995	0.982,0.99,0.978	0.009
ENSG00000151729.6	SLC25A4	chr4	+	186066508	186067053	186066912	186067053	186065917	186066404	2170	26,15	123100	8,9,8	104,36,71	503	99	0.0902901	0.49889	0.04,0.029	0.015,0.047,0.022	0.007
ENSG00000153029.10	MR1	chr1	+	181019146	181019422	181019281	181019422	181018187	181018448	6681	96125	5,0	110,96,131	1,1,1	234	99	0.0903703	0.49889	0.89,1.0	0.979,0.976,0.982	-0.034
ENSG00000160410.10	SHKBP1	chr19	+	41088256	41088372	41088331	41088372	41086651	41086842	1256	132160	1,2	174,96,136	5,2,3	174	99	0.0907299	0.500204	0.987,0.979	0.952,0.965,0.963	0.023
ENSG00000168268.6	NT5DC2	chr3	-	52558402	52558747	52558402	52558627	52558832	52558897	1209	331276	5,4	838533691	23,12,15	219	99	0.0910408	0.500867	0.968,0.969	0.943,0.953,0.954	0.019
ENSG00000110321.11	EIF4G2	chr11	-	10827453	10827594	10827453	10827557	10828801	10828928	45	62,86	8,8	96,75,133	15,17,21	136	99	0.0910192	0.500867	0.849,0.887	0.823,0.763,0.822	0.065
ENSG00000134363.7	FST	chr5	+	52780826	52781057	52780829	52781057	52779898	52780123	2658	289212	44,55	367161303	91,45,82	102	99	0.0916275	0.501993	0.864,0.789	0.797,0.776,0.782	0.041
ENSG00000186352.4	ANKRD37	chr4	+	186320090	186320182	186320100	186320182	186318303	186318456	4175	29,38	2,2	11,17,42	0,0,2	109	99	0.0916264	0.501993	0.929,0.945	1.0,1.0,0.95	-0.046
ENSG00000109113.13	RAB34	chr17	-	27043010	27043079	27043010	27043076	27043920	27044012	8037	19,20	176132	12,13,19	232127169	102	99	0.09175	0.50214	0.095,0.128	0.048,0.09,0.098	0.033
ENSG00000071889.12	FAM3A	chrX	-	153736141	153736213	153736141	153736192	153736619	153736678	1722	2,3	26,25	8,2,7	37,17,25	120	99	0.0919917	0.502216	0.06,0.09	0.151,0.088,0.188	-0.067
ENSG00000095059.11	DHPS	chr19	-	12786830	12786956	12786830	12786892	12787921	12788025	3480	168128	1,0	288145226	4,1,6	163	99	0.0920506	0.502216	0.99,1.0	0.978,0.989,0.958	0.02
ENSG00000136811.12	ODF2	chr9	+	131222791	131222945	131222828	131222945	131221845	131221936	6311	10,17	1,3	25,8,11	7,3,5	136	99	0.0919723	0.502216	0.879,0.805	0.722,0.66,0.616	0.176
ENSG00000168000.10	BSCL2	chr11	-	62458258	62458345	62458258	62458339	62458546	62458613	4059	12,10	203211	8,1,6	197,99,167	105	99	0.092211	0.502569	0.053,0.043	0.037,0.009,0.033	0.022
ENSG00000131503.16	ANKHD1	chr5	+	139916922	139917174	139916973	139917174	139914946	139915123	2612	74,66	18,13	85,26,32	23,9,18	150	99	0.0929564	0.505663	0.731,0.77	0.709,0.656,0.54	0.115
ENSG00000063241.3	ISOC2	chr19	-	55966626	55966745	55966626	55966697	55967002	55967212	4904	35,38	143124	29,17,20	153,87,99	147	99	0.0929711	0.505663	0.142,0.171	0.113,0.116,0.12	0.04
ENSG00000153914.11	SREK1	chr5	+	65460435	65460725	65460610	65460725	65459619	65459750	226	28,31	69,69	10,13,29	80,39,61	274	99	0.0934779	0.507893	0.128,0.14	0.043,0.107,0.147	0.035
ENSG00000162302.8	RPS6KA4	chr11	+	64135957	64136073	64135960	64136073	64135603	64135732	1991	8,9	20,18	13,3,3	30,24,26	102	99	0.095804	0.518388	0.28,0.327	0.296,0.108,0.101	0.135
ENSG00000008838.13	MED24	chr17	-	38185078	38185257	38185078	38185221	38186000	38186112	781	1,0	45,34	3,1,3	33,30,48	135	99	0.0959819	0.518816	0.016,0.0	0.063,0.024,0.044	-0.036
ENSG00000091527.11	CDV3	chr3	+	133302845	133302994	133302848	133302994	133293882	133293959	7872	96,68	9,6	38,43,115	9,3,20	102	99	0.0963957	0.520517	0.912,0.917	0.804,0.933,0.848	0.053
ENSG00000111321.6	LTBR	chr12	+	6494187	6494313	6494202	6494313	6493753	6493850	6649	132140	9,9	228186239	18,23,25	114	99	0.0968457	0.52241	0.927,0.931	0.917,0.875,0.892	0.034
ENSG00000131375.5	CAPN7	chr3	+	15292437	15292530	15292481	15292530	15288833	15288964	6957	84,93	0,2	90,47,68	2,4,1	143	99	0.0975637	0.525205	1.0,0.97	0.969,0.891,0.979	0.039
ENSG00000117143.9	UAP1	chr1	+	162562521	162562572	162562524	162562572	162560112	162560301	2188	67,57	13,18	187,96,236	65,29,95	102	99	0.0977859	0.525433	0.833,0.755	0.736,0.763,0.707	0.059
ENSG00000172613.3	RAD9A	chr11	+	67161161	67161261	67161193	67161261	67160966	67161081	3923	18,19	2,0	15,12,25	2,2,2	131	99	0.0978061	0.525433	0.872,1.0	0.85,0.819,0.904	0.078
ENSG00000129484.9	PARP2	chr14	+	20822967	20823106	20822993	20823106	20822243	20822406	3203	86,81	3,3	94,46,76	5,6,5	125	99	0.0981113	0.526534	0.958,0.955	0.937,0.859,0.923	0.05
ENSG00000090686.11	USP48	chr1	-	22056196	22056325	22056196	22056322	22062938	22063118	5576	84,87	11,7	121,56,93	25,9,12	102	99	0.0985437	0.527776	0.881,0.923	0.824,0.858,0.883	0.047
ENSG00000110075.10	PPP6R3	chr11	+	68355412	68355492	68355445	68355492	68343425	68343511	1201	23,19	1,2	33,18,26	1,0,0	132	99	0.0991302	0.52828	0.945,0.877	0.961,1.0,1.0	-0.076
ENSG00000167535.3	CACNB3	chr12	+	49218040	49218156	49218043	49218156	49217463	49217586	214	12,22	2,2	19,22,20	1,2,0	102	99	0.0994396	0.52828	0.853,0.914	0.949,0.914,1.0	-0.071
ENSG00000048991.12	R3HDM1	chr2	+	136409299	136409602	136409302	136409602	136402948	136403097	3367	7,16	7,16	27,13,23	12,10,12	102	99	0.0994421	0.52828	0.493,0.493	0.686,0.558,0.65	-0.138
ENSG00000178078.7	STAP2	chr19	-	4324451	4324661	4324451	4324526	4325212	4325305	4188	56,30	47,50	53,26,13	76,41,41	234	99	0.0991115	0.52828	0.335,0.202	0.228,0.212,0.118	0.082
ENSG00000166012.10	TAF1D	chr11	-	93466515	93466671	93466515	93466563	93467790	93467826	6088	71,65	224160	69,47,105	200112154	207	99	0.099374	0.52828	0.132,0.163	0.142,0.167,0.246	-0.037
ENSG00000117640.13	MTFR1L	chr1	+	26150111	26150239	26150134	26150239	26149509	26149619	6535	4,2	31,26	1,0,3	30,15,37	122	99	0.0991777	0.52828	0.095,0.059	0.026,0.0,0.062	0.048
ENSG00000101940.13	WDR13	chrX	+	48457974	48458105	48457986	48458105	48457740	48457850	6873	130132	2,0	162,94,119	5,1,4	111	99	0.0990867	0.52828	0.983,1.0	0.967,0.988,0.964	0.019
ENSG00000006015.13	C19orf60	chr19	+	18701083	18701743	18701663	18701743	18699804	18700493	649	15,19	130108	7,2,26	142,89,143	679	99	0.0996593	0.528899	0.017,0.025	0.007,0.003,0.026	0.009
ENSG00000076053.6	RBM7	chr11	+	114273549	114273637	114273553	114273637	114272419	114272582	2699	51,59	0,0	67,38,59	5,1,1	103	99	0.100499	0.532281	1.0,1.0	0.928,0.973,0.983	0.039
ENSG00000149547.10	EI24	chr11	+	125445158	125445304	125445200	125445304	125442353	125442465	324	615624	4,5	841537933	12,9,9	141	99	0.100671	0.532654	0.991,0.989	0.98,0.977,0.986	0.009
ENSG00000131503.16	ANKHD1	chr5	+	139818045	139818202	139818078	139818202	139815688	139815842	2609	70,57	1,1	72,55,53	2,2,3	132	99	0.10215	0.536958	0.981,0.977	0.964,0.954,0.93	0.03
ENSG00000198612.6	COPS8	chr2	+	238004464	238004527	238004473	238004527	238002732	238002840	2	285287	11,12	365202330	11,6,5	108	99	0.102237	0.536958	0.96,0.956	0.968,0.969,0.984	-0.016
ENSG00000013573.12	DDX11	chr12	+	31242336	31243028	31242819	31243028	31241977	31242085	3504	33,40	0,3	49,24,69	0,1,1	582	99	0.101973	0.536958	1.0,0.694	1.0,0.803,0.921	-0.061
ENSG00000115282.15	TTC31	chr2	+	74719070	74719182	74719130	74719182	74718607	74718793	6296	2,4	19,13	9,4,6	19,8,22	159	99	0.102281	0.536958	0.062,0.161	0.228,0.237,0.145	-0.092
ENSG00000115307.12	AUP1	chr2	-	74754067	74754248	74754067	74754186	74754374	74754490	6316	169157	655629	83,63,120	495298494	161	99	0.102144	0.536958	0.137,0.133	0.093,0.115,0.13	0.022
ENSG00000121310.12	ECHDC2	chr1	-	53370705	53372283	53370705	53370762	53373539	53373626	7801	113135	6,7	109,40,114	6,7,12	1620	99	0.102302	0.536958	0.535,0.541	0.526,0.259,0.367	0.154
ENSG00000128915.7	NARG2	chr15	-	60760259	60760521	60760259	60760361	60768261	60768366	7829	32,28	5,5	47,29,54	11,16,13	259	99	0.102076	0.536958	0.71,0.682	0.62,0.409,0.614	0.148
ENSG00000213983.7	AP1G2	chr14	-	24032792	24032847	24032792	24032818	24032924	24033065	366	175152	4,6	218127180	2,0,6	128	99	0.102449	0.537195	0.971,0.951	0.988,1.0,0.959	-0.021
ENSG00000027847.9	B4GALT7	chr5	+	177034283	177034528	177034302	177034528	177031179	177031542	3953	1,2	49,50	5,1,3	51,31,36	118	99	0.10318	0.538773	0.017,0.032	0.076,0.026,0.065	-0.031
ENSG00000173744.13	AGFG1	chr2	+	228399560	228399741	228399623	228399741	228398264	228398474	4363	173200	0,2	251143248	5,2,4	162	99	0.103093	0.538773	1.0,0.984	0.968,0.978,0.974	0.019
ENSG00000120896.9	SORBS3	chr8	+	22423338	22423997	22423857	22423997	22422780	22422867	538	16,24	0,0	26,22,49	1,0,3	618	99	0.103263	0.538773	1.0,1.0	0.806,1.0,0.723	0.157
ENSG00000160352.11	ZNF714	chr19	+	21281617	21281716	21281620	21281716	21280990	21281117	6073	10,4	12,9	19,6,8	9,6,8	102	99	0.103259	0.538773	0.447,0.301	0.672,0.493,0.493	-0.179
ENSG00000243989.3	ACY1	chr3	+	52019376	52019481	52019416	52019481	52018062	52018174	7883	46,44	0,1	92,53,78	2,4,1	139	99	0.103614	0.540068	1.0,0.969	0.97,0.904,0.982	0.032
ENSG00000100239.11	PPP6R2	chr22	+	50879229	50879455	50879250	50879455	50878389	50878478	1341	3,3	49,60	2,1,1	65,34,60	120	99	0.103777	0.540383	0.048,0.04	0.025,0.024,0.014	0.023
ENSG00000117640.13	MTFR1L	chr1	+	26155999	26156321	26156108	26156321	26153105	26153317	6537	108,89	11,3	106,63,91	12,4,17	208	99	0.10404	0.541212	0.824,0.934	0.808,0.882,0.718	0.076
ENSG00000163389.6	POGLUT1	chr3	+	119198754	119199019	119198897	119199019	119196159	119196295	5980	8,4	31,16	3,1,7	40,26,22	242	99	0.104581	0.543131	0.095,0.093	0.03,0.015,0.115	0.041
ENSG00000108509.16	CAMTA2	chr17	-	4885383	4885522	4885383	4885455	4886051	4886187	745	8,3	11,10	2,4,7	23,10,26	166	99	0.104615	0.543131	0.303,0.152	0.049,0.193,0.138	0.101
ENSG00000155158.16	TTC39B	chr9	-	15185277	15185526	15185277	15185404	15186941	15187033	1138	3,2	13,12	0,1,3	25,13,16	221	99	0.105307	0.543953	0.094,0.069	0.0,0.033,0.077	0.045
ENSG00000104783.7	KCNN4	chr19	-	44273114	44273712	44273114	44273184	44273870	44273981	4068	309262	7,3	443247360	3,3,3	627	99	0.105458	0.543953	0.875,0.932	0.959,0.929,0.95	-0.043
ENSG00000129197.10	RPAIN	chr17	+	5329290	5329619	5329555	5329619	5326088	5326149	6123	149100	16,15	122101110	34,12,22	364	99	0.105389	0.543953	0.717,0.645	0.494,0.696,0.576	0.092
ENSG00000135597.14	REPS1	chr6	-	139238691	139238764	139238691	139238761	139241351	139241453	6567	44,62	14,14	58,36,71	8,5,14	102	99	0.105147	0.543953	0.753,0.811	0.876,0.875,0.831	-0.079
ENSG00000087157.14	PGS1	chr17	+	76410959	76411108	76411032	76411108	76399648	76400170	7065	56,47	12,15	63,38,61	9,5,12	172	99	0.105498	0.543953	0.729,0.643	0.801,0.814,0.745	-0.101
ENSG00000050748.13	MAPK9	chr5	-	179660593	179663531	179660593	179663526	179665331	179665403	8012	7,3	42,40	7,8,22	94,31,47	104	99	0.105446	0.543953	0.137,0.067	0.066,0.197,0.308	-0.088
ENSG00000141030.8	COPS3	chr17	-	17171198	17171359	17171198	17171291	17174071	17174121	2313	12,9	226195	9,3,12	348169289	167	99	0.105906	0.545518	0.031,0.027	0.015,0.01,0.024	0.013
ENSG00000136261.10	BZW2	chr7	+	16725529	16725665	16725548	16725665	16722404	16722470	6349	206191	5,0	321193229	7,8,3	118	99	0.106025	0.545597	0.972,1.0	0.975,0.953,0.985	0.015
ENSG00000131591.13	C1orf159	chr1	-	1025732	1026754	1025732	1025808	1026851	1026945	6440	10,10	22,17	9,11,12	21,3,9	1045	99	0.106315	0.546556	0.041,0.053	0.039,0.258,0.112	-0.089
ENSG00000166483.6	WEE1	chr11	+	9607995	9608166	9608044	9608166	9606988	9607074	2290	125,88	2,4	115,71,118	3,1,0	148	99	0.108116	0.554144	0.977,0.936	0.962,0.979,1.0	-0.024
ENSG00000164172.14	MOCS2	chr5	-	52396240	52396364	52396240	52396317	52397188	52397339	2399	201185	8,4	257126223	4,0,6	146	99	0.108111	0.554144	0.945,0.969	0.978,1.0,0.962	-0.023
ENSG00000100029.13	PES1	chr22	-	30976557	30976688	30976557	30976673	30976998	30977088	5753	165181	16,7	176135206	10,4,7	114	99	0.108213	0.554144	0.9,0.957	0.939,0.967,0.962	-0.027
ENSG00000196576.10	PLXNB2	chr22	-	50722560	50722673	50722560	50722642	50723001	50723094	4391	3,7	65,78	2,4,3	99,79,87	130	99	0.108721	0.5562	0.034,0.064	0.015,0.037,0.026	0.023
ENSG00000272752.1	STAG3L5P-PVRIG2P-PILRB	chr7	+	99947353	99947510	99947421	99947510	99943487	99943591	5519	13,24	2,1	13,12,9	1,2,5	167	99	0.109726	0.560796	0.794,0.934	0.885,0.781,0.516	0.137
ENSG00000176142.8	TMEM39A	chr3	-	119176864	119177031	119176864	119176930	119180808	119180995	3883	17,21	4,0	33,25,25	4,0,0	200	99	0.109878	0.561028	0.678,1.0	0.803,1.0,1.0	-0.095
ENSG00000138363.10	ATIC	chr2	+	216189902	216190052	216189963	216190052	216184387	216184454	5755	7,5	182157	3,1,2	229120199	160	99	0.110916	0.565778	0.023,0.019	0.008,0.005,0.006	0.015
ENSG00000126215.9	XRCC3	chr14	-	104177369	104177582	104177369	104177517	104177802	104177998	1490	21,45	2,3	48,29,47	0,1,3	164	99	0.111623	0.566723	0.864,0.901	1.0,0.946,0.904	-0.068
ENSG00000198563.9	DDX39B	chr6	-	31498829	31498974	31498829	31498955	31499072	31499182	2798	628600	48,28	963533814	47,22,38	118	99	0.11164	0.566723	0.917,0.947	0.945,0.953,0.947	-0.016
ENSG00000078808.12	SDF4	chr1	-	1154148	1154323	1154148	1154307	1158623	1158737	5542	7,11	339311	4,4,5	326172295	115	99	0.111571	0.566723	0.017,0.03	0.01,0.02,0.014	0.009
ENSG00000160584.11	SIK3	chr11	-	116728525	116729415	116728525	116729235	116729980	116730320	7472	52,44	8,10	55,29,49	5,2,7	279	99	0.111561	0.566723	0.698,0.61	0.796,0.837,0.713	-0.128
ENSG00000076513.12	ANKRD13A	chr12	+	110465509	110465571	110465512	110465571	110463546	110463628	4893	22,25	5,2	26,16,34	9,3,10	102	99	0.112268	0.569357	0.81,0.924	0.737,0.838,0.767	0.086
ENSG00000196998.11	WDR45	chrX	-	48934303	48934484	48934303	48934409	48935301	48935406	7921	10,10	44,53	4,0,10	53,22,40	174	99	0.112994	0.572489	0.115,0.097	0.041,0.0,0.125	0.051
ENSG00000080823.17	MOK	chr14	-	102698871	102699045	102698871	102699008	102700024	102700126	3171	21,21	2,2	16,20,18	0,0,3	136	99	0.114229	0.575847	0.884,0.884	1.0,1.0,0.814	-0.054
ENSG00000108278.7	ZNHIT3	chr17	+	34849769	34849850	34849803	34849850	34848656	34848743	6459	135153	3,0	180104126	3,4,3	133	99	0.114282	0.575847	0.971,1.0	0.978,0.951,0.969	0.02
ENSG00000020577.9	SAMD4A	chr14	+	55251057	55251338	55251254	55251338	55243131	55243258	791	9,9	27,38	5,0,3	12,21,14	296	99	0.114529	0.575848	0.1,0.073	0.122,0.0,0.067	0.023
ENSG00000130703.11	OSBPL2	chr20	+	60835036	60835181	60835072	60835181	60831112	60831277	4008	71,87	1,4	64,51,54	0,2,0	135	99	0.114902	0.577147	0.981,0.941	1.0,0.949,1.0	-0.022
ENSG00000102977.9	ACD	chr16	-	67691664	67691756	67691664	67691717	67691888	67692265	2315	104128	1,5	186,98,112	0,3,0	138	99	0.115949	0.580188	0.987,0.948	1.0,0.959,1.0	-0.019
ENSG00000151208.12	DLG5	chr10	-	79565422	79565686	79565422	79565619	79566515	79566686	707	4,4	84,84	2,1,1	92,65,114	166	99	0.115846	0.580188	0.028,0.028	0.013,0.009,0.005	0.019
ENSG00000085872.10	CHERP	chr19	-	16641579	16641724	16641579	16641691	16643408	16643560	6101	6,12	53,40	3,3,8	35,37,53	132	99	0.117057	0.584617	0.078,0.184	0.06,0.057,0.102	0.058
ENSG00000004487.11	KDM1A	chr1	+	23399766	23399896	23399784	23399896	23398616	23398690	6723	14,4	243258	19,6,16	296140291	117	99	0.117334	0.585445	0.046,0.013	0.052,0.035,0.044	-0.014
ENSG00000116584.13	ARHGEF2	chr1	-	155934778	155934922	155934778	155934919	155935093	155935203	7025	36,37	24,19	21,9,29	23,6,26	102	99	0.117696	0.586694	0.593,0.654	0.47,0.593,0.52	0.096
ENSG00000011304.12	PTBP1	chr19	+	808359	808452	808379	808452	806407	806556	2828	62,67	2,3	113,64,81	3,1,0	119	99	0.118372	0.589132	0.963,0.949	0.969,0.982,1.0	-0.028
ENSG00000132773.7	TOE1	chr1	+	45808406	45808674	45808514	45808674	45808055	45808315	4293	12,14	14,17	19,8,13	26,18,39	207	99	0.118669	0.589196	0.291,0.283	0.259,0.175,0.138	0.096
ENSG00000109971.9	HSPA8	chr11	-	122930823	122930976	122930823	122930919	122931300	122931506	541	55575588	43,38	599620246385	43,31,60	156	99	0.118983	0.589196	0.988,0.989	0.989,0.976,0.985	0.005
ENSG00000120533.8	ENY2	chr8	+	110352717	110352792	110352719	110352792	110351548	110351619	876	369232	41,30	342195427	32,22,30	101	99	0.118814	0.589196	0.898,0.883	0.913,0.897,0.933	-0.024
ENSG00000160741.12	CRTC2	chr1	-	153925046	153925126	153925046	153925111	153925280	153925310	1911	16,5	25,30	7,2,5	24,22,27	114	99	0.119709	0.591678	0.357,0.126	0.202,0.073,0.139	0.103
ENSG00000013364.14	MVP	chr16	+	29851498	29851780	29851723	29851780	29842198	29842394	8186	655627	0,0	638432529	4,4,4	324	99	0.11969	0.591678	1.0,1.0	0.98,0.971,0.976	0.024
ENSG00000077232.12	DNAJC10	chr2	+	183604271	183605115	183605025	183605115	183600975	183601113	1894	29,43	49,53	31,26,51	99,40,78	853	99	0.12056	0.594489	0.064,0.086	0.035,0.07,0.071	0.016
ENSG00000101473.12	ACOT8	chr20	-	44472165	44472411	44472165	44472360	44472901	44473059	6662	30,17	101116	10,12,11	100,50,74	150	99	0.120618	0.594489	0.164,0.088	0.062,0.137,0.089	0.03
ENSG00000175309.10	PHYKPL	chr5	-	177649355	177649581	177649355	177649546	177649852	177649935	4865	14,14	0,0	26,20,19	2,1,1	134	99	0.120862	0.595135	1.0,1.0	0.906,0.937,0.933	0.075
ENSG00000132635.12	PCED1A	chr20	-	2819489	2819728	2819489	2819575	2819837	2819917	4949	40,31	3,2	59,51,63	5,5,14	252	99	0.121239	0.596435	0.84,0.859	0.823,0.8,0.639	0.095
ENSG00000125991.14	ERGIC3	chr20	+	34144725	34144880	34144743	34144880	34143977	34144042	8070	47,43	543492	54,32,36	773512541	117	99	0.122752	0.601623	0.068,0.069	0.056,0.05,0.053	0.016
ENSG00000025770.14	NCAPH2	chr22	+	50961445	50961595	50961508	50961595	50961249	50961351	7775	200172	5,2	272157200	1,2,2	162	99	0.122897	0.601672	0.961,0.981	0.994,0.98,0.984	-0.015
ENSG00000133794.13	ARNTL	chr11	+	13391164	13391314	13391243	13391314	13388211	13388329	6403	52,74	2,3	74,54,109	3,0,1	178	99	0.123555	0.602259	0.935,0.932	0.932,1.0,0.984	-0.038
ENSG00000154814.9	OXNAD1	chr3	+	16312435	16312578	16312451	16312578	16310632	16310782	7533	5,4	28,25	3,2,1	29,13,26	115	99	0.12357	0.602259	0.133,0.121	0.082,0.117,0.032	0.05
ENSG00000004975.7	DVL2	chr17	-	7133364	7133474	7133364	7133456	7133603	7133749	3786	29,47	2,2	51,34,39	0,2,0	117	99	0.123878	0.603204	0.925,0.952	1.0,0.935,1.0	-0.04
ENSG00000196497.11	IPO4	chr14	-	24651483	24651629	24651483	24651609	24651997	24652048	6551	5,5	124,95	5,2,1	134,81,121	119	99	0.124304	0.604158	0.032,0.042	0.03,0.02,0.007	0.018
ENSG00000062485.14	CS	chr12	-	56668785	56668915	56668785	56668832	56669779	56669979	8104	525567	7,8	694424670	5,5,4	182	99	0.124262	0.604158	0.976,0.975	0.987,0.979,0.989	-0.009
ENSG00000155367.11	PPM1J	chr1	-	113254966	113255082	113254966	113255079	113255365	113255653	1136	2,2	21,16	2,1,0	17,20,14	102	99	0.124773	0.605316	0.085,0.108	0.102,0.046,0.0	0.047
ENSG00000100722.14	ZC3H14	chr14	+	89044328	89044484	89044336	89044484	89042183	89042284	1084	75,63	4,7	97,67,76	4,3,3	107	99	0.125921	0.609519	0.945,0.893	0.957,0.954,0.959	-0.038
ENSG00000114388.8	NPRL2	chr3	-	50387095	50387264	50387095	50387259	50387361	50387453	1477	53,43	5,5	43,25,38	12,5,4	104	99	0.125758	0.609519	0.91,0.891	0.773,0.826,0.9	0.068
ENSG00000146063.14	TRIM41	chr5	+	180660412	180660763	180660635	180660763	180659658	180659889	1651	47,36	0,4	49,21,44	1,2,0	322	99	0.126522	0.609519	1.0,0.735	0.938,0.763,1.0	-0.033
ENSG00000072778.15	ACADVL	chr17	+	7127798	7127871	7127802	7127871	7127639	7127712	2952	371372	41,42	404196282	40,17,18	103	99	0.126324	0.609519	0.897,0.895	0.907,0.917,0.938	-0.025
ENSG00000115677.12	HDLBP	chr2	-	242174904	242175044	242174904	242175009	242176029	242176184	627	18,13	624670	12,6,8	683395544	134	99	0.126567	0.609519	0.021,0.014	0.013,0.011,0.011	0.006
ENSG00000159348.8	CYB5R1	chr1	-	202935014	202935237	202935014	202935121	202935655	202935728	7001	19,25	171159	27,14,10	208154182	215	99	0.126923	0.610115	0.049,0.068	0.056,0.04,0.025	0.018
ENSG00000104835.10	SARS2	chr19	-	39412166	39412307	39412166	39412236	39412877	39412907	7286	62,50	2,2	60,48,73	2,0,0	170	99	0.126882	0.610115	0.948,0.936	0.946,1.0,1.0	-0.04
ENSG00000121716.14	PILRB	chr7	+	99956312	99956702	99956521	99956702	99955842	99955989	2210	233267	8,7	196,44,197	4,2,2	308	99	0.12741	0.610729	0.903,0.925	0.94,0.876,0.969	-0.014
ENSG00000145734.14	BDP1	chr5	+	70837280	70837509	70837283	70837509	70835383	70835476	3025	29,17	2,1	19,17,23	0,1,0	102	99	0.127477	0.610729	0.934,0.943	1.0,0.943,1.0	-0.042
ENSG00000167792.7	NDUFV1	chr11	+	67378873	67379040	67378992	67379040	67378465	67378678	3298	864763	21,15	1183648891	10,14,17	218	99	0.127516	0.610729	0.949,0.959	0.982,0.955,0.96	-0.012
ENSG00000159363.13	ATP13A2	chr1	-	17326894	17327029	17326894	17327002	17328528	17328598	5924	81,75	4,6	81,45,92	5,4,16	126	99	0.127722	0.611084	0.941,0.908	0.927,0.898,0.819	0.043
ENSG00000177106.10	EPS8L2	chr11	+	710027	710486	710421	710486	709552	709608	8252	23,27	145119	12,8,58	224135203	493	99	0.127823	0.611084	0.031,0.044	0.011,0.012,0.054	0.012
ENSG00000123992.14	DNPEP	chr2	-	220250352	220250473	220250352	220250428	220250689	220250820	2883	7,11	147154	4,6,6	155108184	144	99	0.129038	0.614007	0.032,0.047	0.017,0.037,0.022	0.014
ENSG00000217930.3	PAM16	chr16	-	4391368	4391584	4391368	4391505	4393207	4393292	3054	17,24	105,85	16,8,14	127,55,75	178	99	0.128682	0.614007	0.083,0.136	0.065,0.075,0.094	0.032
ENSG00000176209.7	SMIM19	chr8	+	42403517	42403923	42403798	42403923	42401611	42401749	4168	6,5	64,55	2,6,2	79,62,70	380	99	0.129258	0.614007	0.024,0.023	0.007,0.025,0.007	0.011
ENSG00000119689.10	DLST	chr14	+	75357758	75357870	75357770	75357870	75355979	75356052	5026	17,18	2,0	15,13,12	1,1,4	111	99	0.12882	0.614007	0.883,1.0	0.93,0.921,0.728	0.082
ENSG00000204356.7	NELFE	chr6	-	31922331	31922669	31922331	31922579	31922835	31922873	5495	345276	5,1	391236291	10,5,2	189	99	0.129286	0.614007	0.973,0.993	0.953,0.961,0.987	0.016
ENSG00000206503.7	HLA-A	chr6	+	29912835	29912868	29912839	29912868	29912276	29912393	7704	18911904	51,39	15358341224	28,16,21	103	99	0.12891	0.614007	0.973,0.979	0.981,0.98,0.982	-0.005
ENSG00000007384.11	RHBDF1	chr16	-	108971	109347	108971	109091	109416	109492	4200	123131	3,1	102,72,96	4,0,6	355	99	0.129757	0.614738	0.92,0.973	0.877,1.0,0.817	0.048
ENSG00000127054.14	CPSF3L	chr1	-	1254675	1254904	1254675	1254813	1255835	1255909	2334	201203	1,2	318205291	3,5,4	190	99	0.130304	0.616773	0.991,0.981	0.982,0.955,0.974	0.016
ENSG00000103174.7	NAGPA	chr16	-	5077135	5077380	5077135	5077199	5077846	5077894	2075	51,42	0,0	56,34,53	1,1,2	280	99	0.13091	0.617336	1.0,1.0	0.952,0.923,0.904	0.074
ENSG00000071564.10	TCF3	chr19	-	1612205	1612432	1612205	1612429	1615684	1615820	2647	44,53	19,16	55,41,52	12,10,13	102	99	0.131106	0.617336	0.692,0.763	0.816,0.799,0.795	-0.076
ENSG00000008952.12	SEC62	chr3	+	169700447	169700699	169700494	169700699	169694733	169694839	8123	6,5	192149	2,1,1	111,91,133	146	99	0.130735	0.617336	0.021,0.022	0.012,0.007,0.005	0.013
ENSG00000114650.14	SCAP	chr3	-	47458793	47459316	47458793	47459313	47459623	47459739	815	7,7	37,31	4,4,2	33,25,28	102	99	0.130979	0.617336	0.155,0.18	0.105,0.134,0.065	0.066
ENSG00000116337.11	AMPD2	chr1	+	110172417	110172538	110172421	110172538	110171948	110172112	7143	93,97	5,7	60,48,81	3,0,4	103	99	0.132066	0.62064	0.947,0.93	0.951,1.0,0.951	-0.029
ENSG00000116001.11	TIA1	chr2	-	70454866	70454954	70454866	70454923	70456190	70456223	3819	27,36	2,1	23,14,34	5,3,1	130	99	0.132353	0.621434	0.911,0.965	0.778,0.78,0.963	0.098
ENSG00000065357.15	DGKA	chr12	+	56334035	56334217	56334097	56334217	56333865	56333954	4372	16,16	138165	11,9,19	225105221	161	99	0.133225	0.624409	0.067,0.056	0.029,0.05,0.05	0.018
ENSG00000110906.8	KCTD10	chr12	-	109895796	109895886	109895796	109895883	109898440	109898610	3845	18,20	45,51	18,10,12	48,39,66	102	99	0.133962	0.626749	0.28,0.276	0.267,0.199,0.15	0.073
ENSG00000120071.8	KANSL1	chr17	-	44111526	44111651	44111526	44111648	44115903	44116052	7719	26,25	5,2	31,11,29	5,0,0	102	99	0.133929	0.626749	0.835,0.924	0.858,1.0,1.0	-0.073
ENSG00000140987.15	ZSCAN32	chr16	-	3440009	3440183	3440009	3440133	3440422	3440517	6561	9,17	8,11	6,5,7	9,7,8	149	99	0.134905	0.630599	0.428,0.507	0.307,0.322,0.368	0.135
ENSG00000108641.10	B9D1	chr17	-	19246482	19246808	19246482	19246774	19247102	19247170	2747	2,4	13,16	6,1,2	42,40,43	133	99	0.135637	0.633453	0.103,0.157	0.096,0.018,0.033	0.081
ENSG00000085274.11	MYNN	chr3	+	169496555	169497349	169496671	169497349	169492052	169492349	2485	59,64	4,7	77,50,60	5,0,4	215	99	0.136384	0.634686	0.872,0.808	0.876,1.0,0.874	-0.077
ENSG00000163161.8	ERCC3	chr2	-	128046912	128047095	128046912	128047077	128047264	128047400	5246	3,7	56,64	15,7,8	80,48,89	117	99	0.13626	0.634686	0.043,0.085	0.137,0.11,0.071	-0.042
ENSG00000080189.10	SLC35C2	chr20	-	44983711	44983918	44983711	44983817	44984440	44984513	7844	49,45	10,2	63,41,54	9,10,16	200	99	0.136326	0.634686	0.708,0.918	0.776,0.67,0.626	0.122
ENSG00000104517.8	UBR5	chr8	-	103311679	103311775	103311679	103311724	103312227	103312379	1906	44,54	6,0	99,71,47	4,0,1	150	99	0.137034	0.637147	0.829,1.0	0.942,1.0,0.969	-0.056
ENSG00000154102.6	C16orf74	chr16	-	85743769	85743913	85743769	85743891	85768795	85768841	4537	48,43	28,17	94,68,69	61,48,51	121	99	0.137731	0.639821	0.584,0.674	0.558,0.537,0.525	0.089
ENSG00000147382.14	FAM58A	chrX	-	152857963	152858191	152857963	152858161	152860004	152860137	2468	149158	13,6	144,81,140	4,4,6	129	99	0.138207	0.641465	0.898,0.953	0.965,0.94,0.947	-0.025
ENSG00000110200.4	ANAPC15	chr11	-	71820632	71820986	71820632	71820974	71821133	71821271	6944	6,6	113115	4,4,14	327195294	111	99	0.138694	0.643156	0.045,0.044	0.011,0.018,0.041	0.021
ENSG00000082269.12	FAM135A	chr6	+	71234045	71236401	71234633	71236401	71233669	71233824	1982	20,23	9,17	43,38,36	17,12,16	687	99	0.139122	0.643624	0.243,0.163	0.267,0.313,0.245	-0.072
ENSG00000070423.13	RNF126	chr19	-	651609	651855	651609	651822	652232	652296	2244	114128	11,5	163,89,133	6,5,4	132	99	0.139225	0.643624	0.886,0.95	0.953,0.93,0.961	-0.03
ENSG00000181929.7	PRKAG1	chr12	-	49399525	49399664	49399525	49399635	49406844	49406893	3425	4,4	39,30	3,1,2	34,37,30	128	99	0.139285	0.643624	0.073,0.093	0.064,0.02,0.049	0.039
ENSG00000160410.10	SHKBP1	chr19	+	41084028	41084118	41084059	41084118	41083462	41083536	1260	4,6	59,65	4,2,2	90,39,57	130	99	0.139494	0.644027	0.049,0.066	0.033,0.038,0.026	0.025
ENSG00000032444.11	PNPLA6	chr19	+	7618757	7618901	7618760	7618901	7616247	7616323	7281	49,51	79,65	56,29,30	53,20,44	102	99	0.13973	0.644549	0.376,0.432	0.506,0.585,0.398	-0.092
ENSG00000165792.13	METTL17	chr14	+	21464943	21465189	21464970	21465189	21464685	21464870	5422	154148	4,5	188,77,157	11,3,8	126	99	0.14009	0.645644	0.968,0.959	0.931,0.953,0.939	0.023
ENSG00000100462.11	PRMT5	chr14	-	23397334	23397450	23397334	23397420	23397705	23397824	5883	0,2	96100	5,2,3	108,62,110	129	99	0.140505	0.646988	0.0,0.015	0.034,0.024,0.021	-0.019
ENSG00000102901.8	CENPT	chr16	-	67862376	67862481	67862376	67862462	67862569	67862746	2409	93120	1,5	55,43,90	2,0,1	118	99	0.140945	0.648444	0.987,0.953	0.958,1.0,0.987	-0.012
ENSG00000142546.9	NOSIP	chr19	-	50062153	50062235	50062153	50062230	50063190	50063296	5899	175151	1,9	132,66,135	0,6,0	104	99	0.141084	0.648517	0.994,0.941	1.0,0.913,1.0	-0.004
ENSG00000141002.14	TCF25	chr16	+	89961445	89961545	89961490	89961545	89960135	89960266	3613	207197	15,13	330188267	12,10,14	144	99	0.141453	0.649647	0.905,0.912	0.95,0.928,0.929	-0.027
ENSG00000100722.14	ZC3H14	chr14	+	89034201	89034497	89034382	89034497	89029994	89030037	1083	8,5	41,37	5,3,2	36,24,46	280	99	0.141823	0.649916	0.065,0.046	0.047,0.042,0.015	0.021
ENSG00000229807.5	XIST	chrX	-	73050900	73051109	73050900	73051041	73053072	73053209	1253	72,60	3,3	56,27,82	0,1,3	167	99	0.14185	0.649916	0.934,0.922	1.0,0.941,0.942	-0.033
ENSG00000136045.7	PWP1	chr12	+	108086748	108086873	108086776	108086873	108086590	108086676	3263	6,2	304242	8,3,12	321214369	127	99	0.142361	0.650883	0.015,0.006	0.019,0.011,0.025	-0.008
ENSG00000108599.10	AKAP10	chr17	-	19861326	19861884	19861326	19861880	19866152	19866335	4572	24,19	1,2	14,26,20	0,1,0	103	99	0.142961	0.650883	0.958,0.901	1.0,0.962,1.0	-0.058
ENSG00000011275.14	RNF216	chr7	-	5780603	5781446	5780603	5781275	5792476	5792610	57	37,33	26,18	23,15,23	21,13,23	270	99	0.142899	0.650883	0.343,0.402	0.287,0.297,0.268	0.089
ENSG00000258366.3	RTEL1	chr20	+	62325671	62325841	62325724	62325841	62324495	62324636	5914	0,3	21,22	2,1,5	19,12,17	152	99	0.142926	0.650883	0.0,0.082	0.064,0.051,0.161	-0.051
ENSG00000132305.16	IMMT	chr2	-	86398330	86398504	86398330	86398435	86400772	86400884	6071	13,19	66,59	13,12,18	94,72,86	168	99	0.142945	0.650883	0.104,0.16	0.075,0.089,0.11	0.041
ENSG00000149182.10	ARFGAP2	chr11	-	47195309	47195466	47195309	47195391	47196565	47196649	6909	13,8	82,61	11,1,7	60,58,89	174	99	0.142432	0.650883	0.083,0.069	0.094,0.01,0.043	0.027
ENSG00000147382.14	FAM58A	chrX	-	152853389	152853912	152853389	152853852	152857963	152858191	2467	167151	79,47	101,60,142	65,39,54	159	99	0.143656	0.652348	0.568,0.667	0.492,0.489,0.621	0.084
ENSG00000154889.12	MPPE1	chr18	-	11885674	11885911	11885674	11885815	11886497	11886620	3045	5,6	46,34	4,2,2	41,29,34	195	99	0.143575	0.652348	0.052,0.082	0.047,0.034,0.029	0.03
ENSG00000204356.7	NELFE	chr6	-	31922331	31922654	31922331	31922579	31922835	31922873	5494	157127	5,1	189112144	10,5,2	174	99	0.143482	0.652348	0.947,0.986	0.915,0.927,0.976	0.027
ENSG00000025770.14	NCAPH2	chr22	+	50960926	50960998	50960929	50960998	50960771	50960844	7776	17,12	75,86	16,6,14	120,81,100	102	99	0.143814	0.652504	0.18,0.119	0.115,0.067,0.12	0.049
ENSG00000140264.15	SERF2	chr15	+	44085884	44086244	44085907	44086244	44085172	44085281	319	35,49	753677	38,26,36	976538701	122	99	0.144017	0.652653	0.036,0.055	0.031,0.038,0.04	0.009
ENSG00000100664.6	EIF5	chr14	+	103801989	103802269	103802128	103802269	103800723	103800934	7336	944840	3,5	1095569937	3,3,15	238	99	0.14422	0.652653	0.992,0.986	0.993,0.987,0.963	0.008
ENSG00000113810.11	SMC4	chr3	+	160119702	160119881	160119777	160119881	160118609	160118753	6983	88,86	2,0	289123240	6,3,3	174	99	0.144677	0.654159	0.962,1.0	0.965,0.959,0.979	0.013
ENSG00000171163.11	ZNF692	chr1	-	249151432	249151696	249151432	249151635	249152026	249152058	14	24,20	1,3	40,15,39	9,3,4	160	99	0.144866	0.654449	0.937,0.805	0.733,0.756,0.858	0.089
ENSG00000177963.8	RIC8A	chr11	+	212596	212759	212614	212759	212415	212511	2062	9,17	269240	7,4,9	229128233	117	99	0.145017	0.654569	0.028,0.057	0.025,0.026,0.032	0.015
ENSG00000138698.10	RAP1GDS1	chr4	+	99214555	99214666	99214558	99214666	99182636	99182720	6150	10,6	27,25	25,12,18	53,20,41	102	99	0.145246	0.655041	0.264,0.189	0.314,0.368,0.299	-0.1
ENSG00000062194.11	GPBP1	chr5	+	56545235	56545403	56545280	56545403	56542901	56543042	1959	99101	2,3	115,57,90	7,3,3	144	99	0.146025	0.656175	0.971,0.959	0.919,0.929,0.954	0.031
ENSG00000127616.13	SMARCA4	chr19	+	11168930	11169039	11168933	11169039	11151973	11152236	4010	83,69	37,34	87,38,60	49,30,37	102	99	0.146087	0.656175	0.685,0.663	0.633,0.551,0.611	0.076
ENSG00000064115.6	TM7SF3	chr12	-	27152458	27152699	27152458	27152581	27156168	27156323	6756	122129	4,5	213156221	13,4,17	217	99	0.146205	0.656175	0.933,0.922	0.882,0.947,0.856	0.032
ENSG00000168137.11	SETD5	chr3	+	9475960	9476169	9476017	9476169	9475528	9475634	7687	26,23	20,11	19,33,30	25,25,31	156	99	0.145757	0.656175	0.452,0.57	0.325,0.456,0.38	0.124
ENSG00000006114.11	SYNRG	chr17	-	35902073	35902667	35902073	35902532	35913216	35914161	7913	36,37	1,4	41,22,20	5,2,5	234	99	0.146785	0.657467	0.938,0.796	0.776,0.823,0.629	0.124
ENSG00000121716.14	PILRB	chr7	+	99956312	99956631	99956555	99956631	99955842	99955989	2209	264301	0,3	220,49,220	2,2,3	342	99	0.147752	0.659551	1.0,0.967	0.97,0.876,0.955	0.05
ENSG00000136560.9	TANK	chr2	+	162059994	162060106	162059997	162060106	162036124	162036272	2402	2,0	108,99	3,1,5	120,65,112	102	99	0.147656	0.659551	0.018,0.0	0.024,0.015,0.042	-0.018
ENSG00000108788.7	MLX	chr17	+	40720487	40720961	40720854	40720961	40719636	40719673	3083	49,50	8,7	63,24,68	15,12,11	466	99	0.147648	0.659551	0.565,0.603	0.472,0.298,0.568	0.138
ENSG00000120254.11	MTHFD1L	chr6	+	151208977	151209117	151208980	151209117	151206769	151206870	6955	24,34	23,32	56,32,67	33,18,53	102	99	0.14738	0.659551	0.503,0.508	0.622,0.633,0.551	-0.096
ENSG00000213523.5	SRA1	chr5	-	139930645	139931769	139930645	139930754	139936731	139937031	1269	385349	0,2	258,99,204	1,1,3	1114	99	0.148466	0.661841	1.0,0.939	0.958,0.898,0.858	0.065
ENSG00000100425.14	BRD1	chr22	-	50181037	50181170	50181037	50181142	50187681	50187942	3113	6,3	6,10	5,2,8	21,19,24	127	99	0.149073	0.661951	0.438,0.19	0.157,0.076,0.206	0.168
ENSG00000135632.7	SMYD5	chr2	+	73447178	73447318	73447197	73447318	73445988	73446097	4581	44,35	1,4	63,35,52	3,0,1	118	99	0.149118	0.661951	0.974,0.88	0.946,1.0,0.978	-0.048
ENSG00000137100.11	DCTN3	chr9	-	34614038	34614195	34614038	34614098	34614706	34614765	520	16,8	395318	11,6,9	506330358	196	99	0.148962	0.661951	0.02,0.013	0.011,0.009,0.013	0.006
ENSG00000155229.16	MMS19	chr10	-	99227261	99227360	99227261	99227340	99228008	99228163	2137	3,1	101,96	6,3,5	133,91,151	119	99	0.150817	0.66812	0.024,0.009	0.036,0.027,0.027	-0.013
ENSG00000164548.6	TRA2A	chr7	-	23545364	23545432	23545364	23545429	23545756	23545885	2233	105,82	6,6	118,35,91	3,3,3	102	99	0.15186	0.67161	0.944,0.93	0.974,0.919,0.967	-0.016
ENSG00000121716.14	PILRB	chr7	+	99955842	99955989	99955886	99955989	99954372	99954506	2214	89,92	1,4	77,38,95	0,0,2	143	99	0.152449	0.672656	0.984,0.941	1.0,1.0,0.97	-0.027
ENSG00000154222.10	CC2D1B	chr1	-	52823452	52823588	52823452	52823570	52824002	52824133	2381	12,5	25,22	8,4,10	40,26,43	117	99	0.152409	0.672656	0.289,0.161	0.145,0.115,0.164	0.084
ENSG00000239382.6	ALKBH6	chr19	-	36501468	36501585	36501468	36501547	36501795	36501947	2825	78,53	14,13	52,21,46	8,3,5	137	99	0.152737	0.672656	0.801,0.747	0.824,0.835,0.869	-0.069
ENSG00000130803.10	ZNF317	chr19	+	9268509	9268751	9268655	9268751	9267943	9268070	618	3,1	14,13	0,1,1	18,11,15	245	99	0.152731	0.672656	0.08,0.03	0.0,0.035,0.026	0.035
ENSG00000133226.12	SRRM1	chr1	+	24987800	24987887	24987803	24987887	24987209	24987290	6716	93136	30,14	98,108,99	33,28,25	102	99	0.152973	0.673131	0.751,0.904	0.742,0.789,0.794	0.052
ENSG00000169714.12	CNBP	chr3	-	128889921	128890126	128889921	128890123	128890288	128890381	5054	12,21	150139	9,15,16	176142192	102	99	0.153231	0.673374	0.072,0.128	0.047,0.093,0.075	0.028
ENSG00000119599.12	DCAF4	chr14	+	73406927	73407085	73406959	73407085	73406509	73406610	8075	12,10	1,1	12,23,31	1,0,2	131	99	0.153284	0.673374	0.901,0.883	0.901,1.0,0.921	-0.049
ENSG00000167775.6	CD320	chr19	-	8368738	8368972	8368738	8368857	8369914	8370040	6519	88,75	3,1	98,72,81	3,0,0	214	99	0.153698	0.674062	0.931,0.972	0.938,1.0,1.0	-0.028
ENSG00000141295.9	SCRN2	chr17	-	45916809	45917224	45916809	45917009	45917556	45917738	356	14,7	33,20	16,9,21	82,52,61	314	99	0.154122	0.67536	0.118,0.099	0.058,0.052,0.098	0.039
ENSG00000104408.5	EIF3E	chr8	-	109252186	109252327	109252186	109252304	109254027	109254142	6392	24,16	731732	30,14,15	1262748999	122	99	0.154678	0.677233	0.026,0.017	0.019,0.015,0.012	0.006
ENSG00000160753.11	RUSC1	chr1	+	155296400	155296923	155296688	155296923	155295654	155295701	2336	141118	13,5	167120148	7,1,10	387	99	0.155035	0.677667	0.735,0.858	0.859,0.968,0.791	-0.076
ENSG00000048162.15	NOP16	chr5	-	175810948	175811375	175810948	175811284	175812221	175812328	4774	579603	77,74	607320759	85,55,123	190	99	0.155289	0.677843	0.797,0.809	0.788,0.752,0.763	0.035
ENSG00000007384.11	RHBDF1	chr16	-	108971	109125	108971	109091	109416	109492	4199	26,33	3,1	28,12,21	4,0,6	133	99	0.155948	0.678271	0.866,0.961	0.839,1.0,0.723	0.059
ENSG00000146733.9	PSPH	chr7	-	56101653	56101847	56101653	56101799	56118830	56119297	5165	23,16	1,3	36,17,27	7,1,8	147	99	0.155859	0.678271	0.939,0.782	0.776,0.92,0.694	0.064
ENSG00000147471.7	PROSC	chr8	+	37632826	37632999	37632856	37632999	37630272	37630407	450	4,5	80,74	6,1,1	94,58,104	129	99	0.156851	0.681635	0.037,0.049	0.047,0.013,0.007	0.021
ENSG00000172663.4	TMEM134	chr11	-	67234971	67235061	67234971	67235034	67235487	67235563	6768	18,27	5,5	19,16,23	5,2,0	126	99	0.157375	0.683347	0.739,0.809	0.749,0.863,1.0	-0.097
ENSG00000072609.13	CHFR	chr12	-	133428203	133428323	133428203	133428320	133430016	133430159	3184	14,20	28,20	26,17,22	29,6,22	102	99	0.15814	0.684403	0.327,0.493	0.465,0.733,0.493	-0.154
ENSG00000132305.16	IMMT	chr2	-	86398330	86398504	86398330	86398468	86400772	86400884	6069	3,2	43,39	1,1,0	55,38,51	135	99	0.158118	0.684403	0.049,0.036	0.013,0.019,0.0	0.032
ENSG00000101294.12	HM13	chr20	+	30136767	30136917	30136831	30136917	30132749	30132838	772	20,13	337323	22,9,23	355173234	163	99	0.157832	0.684403	0.035,0.024	0.036,0.031,0.056	-0.011
ENSG00000131236.12	CAP1	chr1	+	40525738	40525842	40525741	40525842	40525005	40525130	7780	615564	45,35	666437711	67,29,61	102	99	0.157925	0.684403	0.93,0.94	0.906,0.936,0.919	0.015
ENSG00000085433.11	WDR47	chr1	-	109547213	109547340	109547213	109547337	109553537	109554340	4557	2,8	23,27	4,1,2	18,20,28	102	99	0.158603	0.685311	0.078,0.223	0.177,0.046,0.065	0.055
ENSG00000198677.6	TTC37	chr5	-	94842637	94842715	94842637	94842696	94845297	94845391	7577	85114	2,2	158105120	7,4,3	118	99	0.158682	0.685311	0.973,0.98	0.95,0.957,0.971	0.017
ENSG00000114956.15	DGUOK	chr2	+	74177727	74177859	74177753	74177859	74173845	74174033	1214	45,45	9,3	25,18,35	7,4,8	125	99	0.161059	0.689889	0.798,0.922	0.739,0.781,0.776	0.095
ENSG00000138750.10	NUP54	chr4	-	77038816	77038927	77038816	77038895	77039227	77039347	2723	138130	7,2	245144202	3,6,1	131	99	0.161178	0.689889	0.937,0.98	0.984,0.948,0.993	-0.016
ENSG00000104960.11	PTOV1	chr19	+	50361160	50361234	50361165	50361234	50360949	50361039	3496	265264	2,5	266169215	10,3,3	104	99	0.161101	0.689889	0.992,0.98	0.962,0.982,0.986	0.009
ENSG00000071626.12	DAZAP1	chr19	+	1434735	1435680	1434738	1435680	1432512	1432689	4351	122112	38,19	170,86,156	26,22,23	102	99	0.160317	0.689889	0.757,0.851	0.864,0.791,0.868	-0.037
ENSG00000077152.5	UBE2T	chr1	-	202302137	202302463	202302137	202302221	202302577	202302683	5428	129,90	0,4	307169247	0,0,0	341	99	0.161158	0.689889	1.0,0.867	1.0,1.0,1.0	-0.067
ENSG00000228106.1	RP11-452F19.3	chr1	+	223010264	223010726	223010337	223010726	223008460	223008557	5483	6,6	24,4	3,0,6	20,11,7	172	99	0.160783	0.689889	0.126,0.463	0.079,0.0,0.33	0.158
ENSG00000084623.7	EIF3I	chr1	+	32691749	32691921	32691771	32691921	32690010	32690076	7320	16,16	670627	9,13,15	949464772	121	99	0.161245	0.689889	0.019,0.02	0.008,0.022,0.016	0.004
ENSG00000103037.7	SETD6	chr16	+	58551923	58552135	58552084	58552135	58550711	58550832	8204	32,18	3,1	65,20,39	3,1,0	260	99	0.161421	0.690079	0.802,0.873	0.892,0.884,1.0	-0.088
ENSG00000141076.13	CIRH1A	chr16	+	69170581	69170790	69170598	69170790	69167414	69167521	1844	3,5	80,83	2,2,2	110,41,76	116	99	0.161639	0.690169	0.031,0.049	0.015,0.04,0.022	0.014
ENSG00000102225.11	CDK16	chrX	+	47086558	47086622	47086579	47086622	47086392	47086498	3784	6,9	250250	12,6,9	254127179	120	99	0.161705	0.690169	0.019,0.029	0.038,0.038,0.04	-0.015
ENSG00000106628.6	POLD2	chr7	-	44154893	44154995	44154893	44154953	44155364	44155492	6347	454386	3,4	579348569	5,7,9	141	99	0.163057	0.695374	0.991,0.985	0.988,0.972,0.978	0.009
ENSG00000188186.6	LAMTOR4	chr7	+	99751472	99751826	99751489	99751826	99751022	99751140	4025	10,15	180148	16,16,13	410228260	116	99	0.163682	0.697472	0.045,0.08	0.032,0.057,0.041	0.019
ENSG00000123562.12	MORF4L2	chrX	-	102933426	102933548	102933426	102933528	102940098	102940188	2949	45,40	104,63	43,35,46	157,60,123	119	99	0.163937	0.697474	0.265,0.346	0.186,0.327,0.237	0.055
ENSG00000030582.12	GRN	chr17	+	42427809	42427945	42427829	42427945	42427595	42427708	7561	707690	16,25	893623737	21,7,20	119	99	0.163947	0.697474	0.974,0.958	0.973,0.987,0.968	-0.01
ENSG00000102312.16	PORCN	chrX	+	48369682	48369875	48369753	48369875	48368171	48368344	1397	165138	24,57	85,74,110	37,20,50	170	99	0.164545	0.699451	0.8,0.585	0.572,0.683,0.562	0.087
ENSG00000154832.10	CXXC1	chr18	-	47809634	47809731	47809634	47809694	47809884	47809934	1324	190175	9,5	207107208	4,4,4	136	99	0.164958	0.700053	0.939,0.962	0.974,0.951,0.974	-0.016
ENSG00000064115.6	TM7SF3	chr12	-	27152458	27152609	27152458	27152581	27156168	27156323	6757	474369	4,5	766532745	13,4,17	127	99	0.165087	0.700053	0.989,0.983	0.979,0.99,0.972	0.006
ENSG00000135108.10	FBXO21	chr12	-	117595677	117595889	117595677	117595868	117603289	117603422	6893	32,31	27,37	27,22,39	46,35,45	120	99	0.164853	0.700053	0.494,0.409	0.326,0.341,0.417	0.09
ENSG00000196204.7	RNF216P1	chr7	+	5024540	5024706	5024592	5024706	5023301	5023404	5364	65,58	7,15	28,22,39	5,3,2	151	99	0.165675	0.701414	0.859,0.717	0.786,0.828,0.927	-0.059
ENSG00000115286.15	NDUFS7	chr19	+	1388741	1388937	1388831	1388937	1388523	1388592	6660	7,6	103101	9,11,13	151,82,103	189	99	0.165583	0.701414	0.034,0.03	0.03,0.066,0.062	-0.021
ENSG00000162729.9	IGSF8	chr1	-	160061129	160061421	160061129	160061398	160061597	160061728	6672	6,5	104,67	7,6,12	103,64,70	122	99	0.166088	0.702597	0.045,0.057	0.052,0.071,0.122	-0.031
ENSG00000159069.9	FBXW5	chr9	-	139837220	139837455	139837220	139837395	139837800	139837958	3099	7,10	174147	4,4,6	158102160	159	99	0.166544	0.703962	0.024,0.041	0.016,0.024,0.023	0.011
ENSG00000168488.14	ATXN2L	chr16	+	28843507	28843720	28843525	28843720	28842282	28842393	7208	7,2	87,95	7,3,9	85,52,82	117	99	0.166828	0.704592	0.064,0.018	0.065,0.047,0.085	-0.025
ENSG00000120334.11	CENPL	chr1	-	173776404	173776656	173776404	173776448	173780269	173780444	2319	79,76	1,0	95,67,73	1,4,0	307	99	0.168355	0.707655	0.962,1.0	0.968,0.844,1.0	0.044
ENSG00000184009.5	ACTG1	chr17	-	79478928	79479168	79478928	79479141	79479257	79479386	3833	50715366	50,41	709137586437	73,40,75	126	99	0.168312	0.707655	0.988,0.99	0.987,0.987,0.985	0.003
ENSG00000105221.12	AKT2	chr19	-	40761064	40761206	40761064	40761176	40762832	40762961	4762	2,4	64,79	2,0,2	87,61,101	129	99	0.168361	0.707655	0.023,0.037	0.017,0.0,0.015	0.019
ENSG00000073921.13	PICALM	chr11	-	85692914	85693046	85692914	85693031	85694908	85695016	2466	108104	65,53	169,88,120	74,39,52	114	99	0.168701	0.708517	0.591,0.63	0.665,0.662,0.667	-0.054
ENSG00000186166.4	CCDC84	chr11	+	118885997	118886149	118886016	118886149	118885703	118885793	3604	2,2	32,19	1,0,0	10,12,21	118	99	0.169064	0.709473	0.05,0.081	0.077,0.0,0.0	0.04
ENSG00000117385.11	LEPRE1	chr1	-	43223453	43223616	43223453	43223593	43224522	43224654	1228	3,3	78,79	2,0,1	59,31,61	122	99	0.169771	0.709609	0.03,0.03	0.027,0.0,0.013	0.017
ENSG00000135637.9	CCDC142	chr2	-	74708082	74708213	74708082	74708192	74708349	74708499	4281	24,22	0,2	11,21,22	1,1,3	120	99	0.16971	0.709609	1.0,0.901	0.901,0.945,0.858	0.049
ENSG00000197375.8	SLC22A5	chr5	+	131726381	131726596	131726467	131726596	131724612	131724713	4286	81,85	0,6	33,17,27	0,2,1	185	99	0.169723	0.709609	1.0,0.883	1.0,0.82,0.935	0.023
ENSG00000101940.13	WDR13	chrX	+	48457104	48457345	48457138	48457345	48456345	48456425	6874	81,93	5,8	81,48,66	11,6,7	133	99	0.169721	0.709609	0.923,0.896	0.846,0.856,0.875	0.05
ENSG00000113597.13	TRAPPC13	chr5	+	64960060	64960211	64960063	64960211	64957876	64957977	6898	17,11	28,22	31,14,21	35,20,24	102	99	0.169311	0.709609	0.371,0.327	0.462,0.405,0.459	-0.093
ENSG00000110911.10	SLC11A2	chr12	-	51402258	51402407	51402258	51402327	51404477	51404549	3181	29,25	2,0	47,32,47	1,3,3	179	99	0.170262	0.710203	0.889,1.0	0.963,0.855,0.897	0.04
ENSG00000087502.13	ERGIC2	chr12	-	29494666	29494749	29494666	29494694	29496052	29496215	5066	221247	7,4	421199389	5,4,4	154	99	0.170292	0.710203	0.953,0.975	0.982,0.97,0.984	-0.015
ENSG00000157379.9	DHRS1	chr14	-	24761389	24761990	24761389	24761907	24765714	24765794	6698	60,46	3,1	247184178	0,1,2	182	99	0.170855	0.711875	0.916,0.962	1.0,0.99,0.98	-0.051
ENSG00000149187.13	CELF1	chr11	-	47505940	47506075	47505940	47506072	47508301	47508350	4213	88,98	0,7	58,50,74	9,2,2	102	99	0.171185	0.712681	1.0,0.931	0.862,0.96,0.973	0.034
ENSG00000204387.8	C6orf48	chr6	+	31804071	31804294	31804200	31804294	31803187	31803228	2278	30,23	146123	10,7,18	106,68,67	228	99	0.171594	0.713257	0.082,0.075	0.039,0.043,0.104	0.017
ENSG00000162191.9	UBXN1	chr11	-	62444989	62445106	62444989	62445035	62445252	62445304	6059	1002898	20,21	962504706	13,11,10	170	99	0.171565	0.713257	0.967,0.961	0.977,0.964,0.976	-0.008
ENSG00000198089.10	SFI1	chr22	+	32012985	32013064	32012989	32013064	32012730	32012863	5737	31,25	2,0	40,13,29	2,1,3	103	99	0.172121	0.714174	0.937,1.0	0.951,0.926,0.903	0.042
ENSG00000142082.10	SIRT3	chr11	-	230451	230641	230451	230552	232982	233215	6576	8,1	12,19	4,2,1	28,9,16	188	99	0.172223	0.714174	0.26,0.027	0.07,0.105,0.032	0.075
ENSG00000168894.5	RNF181	chr2	+	85824075	85824301	85824226	85824301	85823641	85823772	7707	16,27	23,15	13,7,15	21,14,16	250	99	0.171964	0.714174	0.216,0.416	0.197,0.165,0.271	0.105
ENSG00000130396.16	MLLT4	chr6	+	168272893	168273057	168272896	168273057	168271062	168271178	2652	43,34	17,11	43,39,25	27,13,19	102	99	0.172545	0.714381	0.711,0.75	0.607,0.744,0.561	0.093
ENSG00000077254.10	USP33	chr1	-	78187515	78187610	78187515	78187586	78187708	78187881	5043	31,32	50,30	51,26,35	45,22,31	123	99	0.172505	0.714381	0.333,0.462	0.477,0.487,0.476	-0.082
ENSG00000111142.9	METAP2	chr12	+	95869846	95869954	95869918	95869954	95867927	95868106	5149	104,53	5,1	122104168	9,6,9	171	99	0.173293	0.716352	0.923,0.968	0.887,0.909,0.915	0.042
ENSG00000079134.7	THOC1	chr18	-	224083	224200	224083	224179	224923	224994	4500	0,2	22,31	3,1,2	26,18,32	120	99	0.173478	0.716553	0.0,0.051	0.087,0.044,0.049	-0.035
ENSG00000160753.11	RUSC1	chr1	+	155296370	155296923	155296688	155296923	155295654	155295701	2335	197193	13,5	254165211	7,1,10	417	99	0.17484	0.720782	0.782,0.902	0.896,0.975,0.834	-0.06
ENSG00000167792.7	NDUFV1	chr11	+	67378947	67379040	67378992	67379040	67378465	67378678	3299	204164	21,15	255133206	10,14,17	144	99	0.174914	0.720782	0.87,0.883	0.946,0.867,0.893	-0.025
ENSG00000101391.16	CDK5RAP1	chr20	-	31954664	31954814	31954664	31954811	31958304	31958435	5233	71,79	0,2	95,43,59	2,0,5	102	99	0.175286	0.721751	1.0,0.975	0.979,1.0,0.92	0.021
ENSG00000135870.7	RC3H1	chr1	-	173912579	173912753	173912579	173912726	173915613	173915746	3553	17,31	15,7	22,16,7	6,2,3	126	99	0.175759	0.722001	0.471,0.777	0.742,0.863,0.647	-0.127
ENSG00000063241.3	ISOC2	chr19	-	55966626	55966745	55966626	55966697	55967715	55967856	4905	23,19	34,30	29,14,23	57,25,63	147	99	0.175703	0.722001	0.313,0.299	0.255,0.274,0.197	0.064
ENSG00000171703.12	TCEA2	chr20	+	62701841	62701988	62701844	62701988	62701612	62701767	1276	63,73	9,2	41,41,37	0,3,3	102	99	0.176385	0.72248	0.872,0.973	1.0,0.93,0.923	-0.029
ENSG00000173992.4	CCS	chr11	+	66372624	66372887	66372809	66372887	66367959	66368020	5738	24,22	76,92	18,12,23	93,79,94	284	99	0.176426	0.72248	0.099,0.077	0.063,0.05,0.079	0.024
ENSG00000161513.7	FDXR	chr17	-	72862905	72863001	72862905	72862998	72868160	72868232	6544	5,8	25,38	15,6,12	41,27,31	102	99	0.176289	0.72248	0.163,0.17	0.262,0.177,0.273	-0.071
ENSG00000119599.12	DCAF4	chr14	+	73420868	73420970	73420871	73420970	73418505	73418585	8074	3,11	10,9	21,13,13	11,12,11	102	99	0.176575	0.722526	0.226,0.543	0.649,0.513,0.534	-0.181
ENSG00000123473.11	STIL	chr1	-	47728574	47728788	47728574	47728734	47735306	47735538	4461	6,8	6,3	39,17,29	14,7,4	153	99	0.176877	0.722849	0.393,0.633	0.643,0.611,0.824	-0.18
ENSG00000102710.15	SUPT20H	chr13	-	37619383	37619513	37619383	37619510	37621671	37621738	8236	14,13	27,21	16,8,23	62,33,37	102	99	0.176929	0.722849	0.335,0.375	0.2,0.19,0.376	0.1
ENSG00000174547.9	MRPL11	chr11	-	66204820	66204914	66204820	66204906	66205634	66205730	4586	132107	3,5	257148206	5,2,3	107	99	0.177243	0.723367	0.976,0.952	0.979,0.986,0.985	-0.019
ENSG00000040275.12	SPDL1	chr5	+	169023564	169023705	169023588	169023705	169021574	169021685	871	44,53	5,9	74,38,50	9,3,2	123	99	0.17894	0.728235	0.876,0.826	0.869,0.911,0.953	-0.06
ENSG00000129351.13	ILF3	chr19	+	10793800	10793938	10793812	10793938	10793212	10793380	1315	66,59	85,73	112,66,121	116,65,120	111	99	0.179348	0.729192	0.409,0.419	0.463,0.475,0.473	-0.056
ENSG00000136279.14	DBNL	chr7	+	44098476	44098582	44098500	44098582	44098027	44098079	2852	9,17	187172	17,6,14	316172262	123	99	0.179468	0.729192	0.037,0.074	0.042,0.027,0.041	0.019
ENSG00000087302.4	C14orf166	chr14	+	52470911	52470960	52470957	52470960	52468515	52468584	3899	883737	7,4	838509814	11,2,12	145	99	0.179592	0.729192	0.989,0.992	0.981,0.994,0.979	0.006
ENSG00000179152.14	TCAIM	chr3	+	44408947	44409200	44409023	44409200	44402856	44403010	2387	21,17	6,2	24,21,22	16,5,6	175	99	0.179857	0.729704	0.664,0.828	0.459,0.704,0.675	0.133
ENSG00000128739.16	SNRPN	chr15	+	25219434	25219603	25219544	25219603	25213078	25213229	1562	193167	4,5	165,67,125	4,3,9	209	99	0.181106	0.731655	0.958,0.941	0.951,0.914,0.868	0.038
ENSG00000120438.7	TCP1	chr6	-	160208774	160208934	160208774	160208903	160209089	160209175	1704	5,13	429359	6,4,7	449285437	130	99	0.18114	0.731655	0.009,0.027	0.01,0.011,0.012	0.007
ENSG00000162302.8	RPS6KA4	chr11	+	64135939	64136073	64135957	64136073	64135603	64135732	1992	122118	6,9	170,98,154	11,3,2	117	99	0.180891	0.731655	0.945,0.917	0.929,0.965,0.985	-0.029
ENSG00000167965.13	MLST8	chr16	+	2256484	2256660	2256497	2256660	2256358	2256410	3792	3,4	58,74	1,3,2	81,71,65	112	99	0.180513	0.731655	0.044,0.046	0.011,0.036,0.026	0.021
ENSG00000168259.10	DNAJC7	chr17	-	40139836	40139928	40139836	40139923	40140749	40140914	4921	301341	9,3	387222429	1,3,3	104	99	0.181361	0.73185	0.97,0.991	0.997,0.986,0.993	-0.012
ENSG00000178078.7	STAP2	chr19	-	4324451	4324664	4324451	4324526	4325212	4325305	4189	63,34	47,50	56,40,15	76,41,41	237	99	0.181539	0.732008	0.359,0.221	0.235,0.29,0.133	0.071
ENSG00000213995.7	CARKD	chr13	+	111290588	111292340	111290724	111292340	111289475	111289596	4347	29,10	56,64	19,18,30	60,45,39	235	99	0.181859	0.732708	0.179,0.062	0.118,0.144,0.245	-0.049
ENSG00000114867.15	EIF4G1	chr3	+	184033859	184034006	184033919	184034006	184033550	184033644	7426	4,3	10,19	2,3,13	11,7,18	159	99	0.181992	0.732708	0.199,0.09	0.102,0.211,0.31	-0.063
ENSG00000140854.8	KATNB1	chr16	+	57789701	57789829	57789752	57789829	57789256	57789406	3566	17,21	69,62	26,13,24	65,43,46	150	99	0.182884	0.73405	0.14,0.183	0.209,0.166,0.256	-0.049
ENSG00000121210.11	KIAA0922	chr4	+	154505986	154506083	154505989	154506083	154504715	154504824	6302	6,9	4,2	14,11,15	5,0,2	102	99	0.182669	0.73405	0.593,0.814	0.731,1.0,0.879	-0.166
ENSG00000100796.13	SMEK1	chr14	-	91928392	91928583	91928392	91928565	91929078	91929221	852	138130	6,2	151,79,122	8,4,6	117	99	0.182822	0.73405	0.951,0.982	0.941,0.944,0.945	0.023
ENSG00000197785.9	ATAD3A	chr1	+	1452546	1452792	1452690	1452792	1451391	1451468	7901	0,3	46,35	0,2,5	26,23,24	243	99	0.183147	0.734546	0.0,0.034	0.0,0.034,0.078	-0.02
ENSG00000185347.13	C14orf80	chr14	+	105958443	105958646	105958484	105958646	105957958	105958037	5419	25,22	0,3	33,23,20	2,3,4	140	99	0.18487	0.739761	1.0,0.838	0.921,0.844,0.78	0.071
ENSG00000111667.9	USP5	chr12	+	6972308	6972541	6972349	6972541	6971633	6971722	7287	7,7	180157	6,3,4	189127192	140	99	0.1855	0.741716	0.027,0.031	0.022,0.016,0.015	0.011
ENSG00000139546.6	TARBP2	chr12	+	53898395	53898599	53898481	53898599	53898180	53898253	6501	17,18	37,37	11,10,17	36,45,36	185	99	0.18595	0.742951	0.197,0.207	0.141,0.106,0.202	0.052
ENSG00000198265.7	HELZ	chr17	-	65156376	65156481	65156376	65156478	65157012	65157192	1549	8,13	15,22	14,5,3	21,15,27	102	99	0.186622	0.743941	0.341,0.364	0.393,0.244,0.097	0.108
ENSG00000054654.11	SYNE2	chr14	+	64688251	64688422	64688293	64688422	64687154	64687355	6064	2,2	10,12	0,2,2	28,11,15	141	99	0.186452	0.743941	0.123,0.105	0.0,0.113,0.086	0.048
ENSG00000100429.13	HDAC10	chr22	-	50686653	50686901	50686653	50686721	50687090	50687180	86	48,56	2,0	40,23,22	3,0,2	279	99	0.186593	0.743941	0.895,1.0	0.826,1.0,0.796	0.074
ENSG00000167515.6	TRAPPC2L	chr16	+	88925026	88925199	88925049	88925199	88923493	88923591	6942	13,20	1,0	38,29,21	2,1,1	122	99	0.186903	0.744496	0.913,1.0	0.939,0.959,0.945	0.009
ENSG00000088038.13	CNOT3	chr19	+	54649277	54649553	54649333	54649553	54647972	54648068	7588	4,5	48,38	2,1,6	65,35,58	155	99	0.188191	0.747923	0.051,0.078	0.019,0.018,0.062	0.032
ENSG00000143398.15	PIP5K1A	chr1	+	151196720	151196755	151196723	151196755	151171028	151171557	5867	27,21	27,32	26,16,36	59,35,45	102	99	0.188362	0.748036	0.493,0.389	0.3,0.307,0.437	0.093
ENSG00000172046.14	USP19	chr3	-	49154491	49154794	49154491	49154791	49154869	49155003	123	15,16	3,2	14,12,20	4,0,0	102	99	0.189499	0.750838	0.829,0.886	0.773,1.0,1.0	-0.067
ENSG00000028310.13	BRD9	chr5	-	889701	889881	889701	889762	891269	891402	3992	4,4	10,6	2,3,3	17,9,7	218	99	0.189359	0.750838	0.154,0.232	0.051,0.131,0.163	0.078
ENSG00000115211.11	EIF2B4	chr2	-	27591872	27592079	27591872	27592076	27592280	27592416	6398	60,39	21,16	39,10,29	17,7,19	102	99	0.189639	0.750838	0.735,0.703	0.69,0.581,0.597	0.096
ENSG00000197045.8	GMFB	chr14	-	54947591	54947677	54947591	54947674	54948126	54948176	2668	12,14	63,44	10,6,5	49,26,54	102	99	0.190459	0.753516	0.156,0.236	0.165,0.183,0.082	0.053
ENSG00000107485.11	GATA3	chr10	+	8105955	8106101	8105958	8106101	8100267	8100804	7436	24,19	5,5	25,16,16	11,4,8	102	99	0.192521	0.760084	0.823,0.787	0.688,0.795,0.66	0.091
ENSG00000136877.10	FPGS	chr9	+	130569251	130569366	130569270	130569366	130566914	130566979	3192	112,95	5,5	206128160	4,2,7	118	99	0.19292	0.7608	0.949,0.941	0.977,0.982,0.95	-0.025
ENSG00000168488.14	ATXN2L	chr16	+	28846866	28847079	28846869	28847079	28846598	28846720	7217	24,21	165150	18,9,15	152,63,185	102	99	0.193437	0.761287	0.124,0.12	0.103,0.122,0.073	0.023
ENSG00000099330.4	OCEL1	chr19	+	17339239	17340024	17339611	17340024	17339064	17339118	1745	7,13	12,16	10,9,9	8,6,8	471	99	0.193887	0.762026	0.109,0.146	0.208,0.24,0.191	-0.085
ENSG00000111319.8	SCNN1A	chr12	-	6464437	6464601	6464437	6464544	6464942	6465046	2826	611642	9,9	912615897	18,12,19	156	99	0.194133	0.762311	0.977,0.978	0.97,0.97,0.968	0.008
ENSG00000148396.14	SEC16A	chr9	-	139341306	139341467	139341306	139341401	139341678	139341816	5137	31,21	38,49	25,11,16	49,32,42	165	99	0.194571	0.762322	0.329,0.205	0.234,0.171,0.186	0.07
ENSG00000114021.7	NIT2	chr3	+	100064428	100065099	100065024	100065099	100059916	100060005	7525	305284	2,2	431201494	0,1,2	695	99	0.19543	0.76398	0.956,0.953	1.0,0.966,0.972	-0.025
ENSG00000064115.6	TM7SF3	chr12	-	27152458	27152699	27152458	27152609	27156168	27156323	6758	23,27	375267	29,30,32	582406556	189	99	0.195584	0.764014	0.031,0.05	0.025,0.037,0.029	0.01
ENSG00000132361.12	CLUH	chr17	-	2603971	2604119	2603971	2604076	2604433	2604559	2854	55,44	0,4	62,45,67	1,0,0	142	99	0.196241	0.766011	1.0,0.885	0.977,1.0,1.0	-0.05
ENSG00000087087.14	SRRT	chr7	+	100485877	100486004	100485898	100486004	100485662	100485764	3534	63,77	2,2	78,49,106	5,2,5	120	99	0.196961	0.766582	0.963,0.969	0.928,0.953,0.946	0.024
ENSG00000108666.5	C17orf75	chr17	-	30666831	30666981	30666831	30666957	30668222	30668303	5379	1,0	20,21	2,1,1	16,11,32	123	99	0.196971	0.766582	0.039,0.0	0.091,0.068,0.025	-0.042
ENSG00000138398.11	PPIG	chr2	+	170488275	170488443	170488284	170488443	170487283	170487497	6619	47,41	1,2	51,31,48	1,4,4	108	99	0.196549	0.766582	0.977,0.949	0.979,0.877,0.917	0.039
ENSG00000111215.7	PRR4	chr12	-	10999643	10999966	10999643	10999734	11000970	11001006	1531	89,68	4,0	9,23,37	2,0,0	331	99	0.197279	0.766643	0.869,1.0	0.574,1.0,1.0	0.077
ENSG00000159147.13	DONSON	chr21	-	34951655	34951868	34951655	34951723	34953607	34953806	6787	216171	2,1	246151211	3,5,1	244	99	0.197969	0.768189	0.978,0.986	0.971,0.925,0.988	0.021
ENSG00000057019.11	DCBLD2	chr3	-	98519422	98519602	98519422	98519560	98520443	98520493	1716	26,24	294316	7,4,25	143,76,352	141	99	0.198795	0.768541	0.058,0.051	0.033,0.036,0.047	0.016
ENSG00000104960.11	PTOV1	chr19	+	50363312	50363440	50363350	50363440	50361805	50361910	3494	76,97	3,2	59,36,69	1,3,6	137	99	0.198726	0.768541	0.948,0.972	0.977,0.897,0.893	0.038
ENSG00000105726.12	ATP13A1	chr19	-	19764777	19764953	19764777	19764883	19765351	19765509	3603	76,90	7,4	108,61,81	7,10,9	169	99	0.198937	0.768541	0.864,0.929	0.9,0.781,0.841	0.056
ENSG00000179029.10	TMEM107	chr17	-	8079074	8079193	8079074	8079175	8079276	8079344	5903	3,1	22,15	8,3,7	43,23,35	117	99	0.198342	0.768541	0.103,0.053	0.136,0.099,0.145	-0.049
ENSG00000166164.11	BRD7	chr16	-	50354573	50354688	50354573	50354685	50355892	50355949	6288	31,43	86,76	80,38,58	107,75,110	102	99	0.19891	0.768541	0.259,0.354	0.421,0.33,0.339	-0.057
ENSG00000169519.15	METTL15	chr11	+	28318299	28318478	28318343	28318478	28311752	28311944	6890	14,26	1,2	36,22,22	5,2,4	143	99	0.198645	0.768541	0.906,0.9	0.833,0.884,0.792	0.067
ENSG00000197603.9	C5orf42	chr5	-	37157771	37157970	37157771	37157916	37158325	37158447	2087	27,30	3,5	27,15,13	4,1,0	153	99	0.200037	0.771162	0.853,0.795	0.814,0.907,1.0	-0.083
ENSG00000228106.1	RP11-452F19.3	chr1	+	223010337	223010726	223010560	223010726	223008460	223008557	5482	80,33	3,3	42,25,42	0,0,4	322	99	0.200436	0.771496	0.891,0.772	1.0,1.0,0.763	-0.089
ENSG00000103037.7	SETD6	chr16	+	58551954	58552135	58552084	58552135	58550711	58550832	8203	47,27	3,1	81,36,57	3,1,0	229	99	0.200427	0.771496	0.871,0.921	0.921,0.94,1.0	-0.058
ENSG00000104936.13	DMPK	chr19	-	46274228	46274318	46274228	46274314	46274607	46274654	1940	27,20	14,18	31,5,12	9,5,4	103	99	0.200972	0.772993	0.65,0.516	0.768,0.49,0.742	-0.084
ENSG00000146802.8	TMEM168	chr7	-	112412835	112413110	112412835	112412873	112415230	112415373	3559	41,45	1,1	95,78,120	0,0,0	336	99	0.202083	0.775563	0.924,0.93	1.0,1.0,1.0	-0.073
ENSG00000101773.12	RBBP8	chr18	+	20569183	20569281	20569234	20569281	20564848	20564953	3274	263237	5,3	476305475	5,1,3	150	99	0.202882	0.776563	0.972,0.981	0.984,0.995,0.991	-0.014
ENSG00000126012.7	KDM5C	chrX	-	53246324	53246459	53246324	53246456	53246977	53247148	5348	36,21	8,7	16,30,38	5,11,19	102	99	0.202652	0.776563	0.814,0.744	0.756,0.726,0.66	0.065
ENSG00000223482.3	NUTM2A-AS1	chr10	-	88998423	88998629	88998423	88998606	89005871	89005969	6740	8,15	24,18	4,5,12	11,28,25	122	99	0.202625	0.776563	0.213,0.403	0.228,0.127,0.28	0.096
ENSG00000100124.8	ANKRD54	chr22	-	38229690	38229762	38229690	38229757	38234506	38234605	714	46,40	2,3	49,21,59	0,1,3	104	99	0.202935	0.776563	0.956,0.927	1.0,0.952,0.949	-0.025
ENSG00000114120.7	SLC25A36	chr3	+	140685775	140685878	140685841	140685878	140681968	140682069	924	54,59	0,5	53,24,49	5,2,4	165	99	0.203349	0.777016	1.0,0.876	0.864,0.878,0.88	0.064
ENSG00000165915.9	SLC39A13	chr11	+	47436589	47436710	47436610	47436710	47436327	47436460	1866	10,11	133116	4,5,10	115,72,145	120	99	0.20486	0.780273	0.058,0.073	0.028,0.054,0.054	0.02
ENSG00000196387.5	ZNF140	chr12	+	133660048	133660147	133660051	133660147	133659688	133659815	2531	2,1	19,15	3,1,4	16,10,11	102	99	0.205656	0.780273	0.093,0.061	0.154,0.088,0.261	-0.091
ENSG00000105393.11	BABAM1	chr19	+	17386597	17386634	17386609	17386634	17384915	17384994	2877	4,3	123113	3,0,3	180130161	111	99	0.205984	0.780273	0.028,0.023	0.015,0.0,0.016	0.015
ENSG00000141198.9	TOM1L1	chr17	+	52990026	52990176	52990047	52990176	52982849	52982928	3101	47,56	0,0	86,63,89	4,0,3	120	99	0.205473	0.780273	1.0,1.0	0.947,1.0,0.961	0.031
ENSG00000102178.8	UBL4A	chrX	-	153714109	153714422	153714109	153714318	153714566	153714672	4424	4,9	35,25	3,2,6	34,16,35	203	99	0.205408	0.780273	0.053,0.149	0.041,0.057,0.077	0.043
ENSG00000161013.12	MGAT4B	chr5	-	179228553	179228694	179228553	179228692	179228783	179228969	4820	156178	3,5	194103137	3,1,2	101	99	0.205849	0.780273	0.981,0.972	0.984,0.99,0.985	-0.01
ENSG00000203705.6	TATDN3	chr1	+	212985568	212985670	212985592	212985670	212981077	212981190	490	5,5	12,9	6,1,2	13,10,11	123	99	0.204875	0.780273	0.251,0.309	0.271,0.074,0.128	0.122
ENSG00000101782.10	RIOK3	chr18	+	21059280	21059388	21059289	21059388	21057142	21057232	5181	257272	6,4	198129189	3,1,1	108	99	0.205097	0.780273	0.975,0.984	0.984,0.992,0.994	-0.01
ENSG00000138614.10	VWA9	chr15	-	65885765	65885910	65885765	65885907	65888070	65888163	7155	45,55	1,1	100,65,77	4,0,4	102	99	0.205581	0.780273	0.978,0.982	0.96,1.0,0.949	0.01
ENSG00000138778.7	CENPE	chr4	-	104059507	104059609	104059507	104059606	104061412	104061571	8184	10,10	12,15	16,8,14	40,18,24	102	99	0.204747	0.780273	0.447,0.393	0.28,0.301,0.362	0.106
ENSG00000143537.9	ADAM15	chr1	+	155028262	155028328	155028265	155028328	155026789	155026982	2726	4,4	226223	13,7,15	526398420	102	99	0.206215	0.780584	0.017,0.017	0.023,0.017,0.034	-0.008
ENSG00000173137.7	ADCK5	chr8	+	145616055	145616256	145616060	145616256	145615870	145615946	3947	22,19	4,6	35,16,22	4,1,5	104	99	0.207778	0.785936	0.84,0.751	0.893,0.938,0.807	-0.084
ENSG00000159685.6	CHCHD6	chr3	+	126571486	126571573	126571489	126571573	126451920	126452065	2494	9,9	59,99	20,3,7	61,35,63	102	99	0.208036	0.786346	0.129,0.081	0.241,0.077,0.097	-0.033
ENSG00000084207.11	GSTP1	chr11	+	67352508	67352712	67352608	67352712	67352155	67352243	1144	149139	42394027	185113217	730941285820	199	99	0.208459	0.787378	0.017,0.017	0.012,0.013,0.018	0.003
ENSG00000123600.14	METTL8	chr2	-	172187068	172187208	172187068	172187126	172188313	172188377	2593	77,75	5,0	158,80,141	1,2,2	181	99	0.208646	0.787518	0.894,1.0	0.989,0.956,0.975	-0.026
ENSG00000171307.14	ZDHHC16	chr10	+	99212563	99212680	99212651	99212680	99212171	99212260	2420	14,16	182151	13,8,10	217111154	187	99	0.209341	0.789009	0.039,0.053	0.031,0.037,0.033	0.012
ENSG00000143537.9	ADAM15	chr1	+	155028177	155028328	155028265	155028328	155026789	155026982	2727	8,9	226223	13,7,12	526398420	187	99	0.209316	0.789009	0.018,0.021	0.013,0.009,0.015	0.007
ENSG00000034152.14	MAP2K3	chr17	+	21203782	21203970	21203856	21203970	21202189	21202238	2698	4,0	35,15	3,0,0	33,20,21	173	99	0.210262	0.790779	0.061,0.0	0.049,0.0,0.0	0.014
ENSG00000139197.6	PEX5	chr12	+	7356027	7356147	7356051	7356147	7355207	7355300	3243	37,23	6,4	36,25,31	5,1,3	123	99	0.210113	0.790779	0.832,0.822	0.853,0.953,0.893	-0.073
ENSG00000066136.15	NFYC	chr1	+	41228559	41228718	41228661	41228718	41223792	41223966	3078	163203	1,4	237121195	4,4,5	201	99	0.210654	0.791119	0.988,0.962	0.967,0.937,0.951	0.023
ENSG00000129255.10	MPDU1	chr17	+	7489012	7489115	7489049	7489115	7487177	7487283	7290	0,1	40,24	4,2,0	39,29,38	136	99	0.210609	0.791119	0.0,0.029	0.069,0.048,0.0	-0.025
ENSG00000076928.13	ARHGEF1	chr19	+	42409741	42409979	42409911	42409979	42409326	42409413	2128	9,11	53,65	4,5,10	91,27,52	269	99	0.212653	0.798056	0.059,0.059	0.016,0.064,0.066	0.01
ENSG00000124214.15	STAU1	chr20	-	47739628	47739772	47739628	47739766	47740911	47741124	1170	51,40	1,0	74,22,53	2,1,3	105	99	0.213178	0.79843	0.98,1.0	0.972,0.954,0.943	0.034
ENSG00000197555.5	SIPA1L1	chr14	+	72204957	72205042	72204960	72205042	72201993	72202108	5014	43,50	41,41	43,23,32	34,14,17	102	99	0.214044	0.799908	0.504,0.542	0.551,0.615,0.646	-0.081
ENSG00000006015.13	C19orf60	chr19	+	18702898	18703146	18702917	18703146	18701663	18701743	648	4,7	170118	6,7,12	135102186	118	99	0.214162	0.799908	0.019,0.047	0.036,0.054,0.051	-0.014
ENSG00000146826.10	C7orf43	chr7	-	99753293	99753542	99753293	99753448	99754008	99754172	6464	10,19	25,16	10,3,17	27,15,26	193	99	0.215049	0.802463	0.17,0.379	0.16,0.093,0.251	0.107
ENSG00000006534.11	ALDH3B1	chr11	+	67786534	67786724	67786638	67786724	67786241	67786362	1652	1,4	32,32	2,1,2	60,41,41	203	99	0.216358	0.804346	0.015,0.057	0.016,0.012,0.023	0.019
ENSG00000065457.6	ADAT1	chr16	-	75652483	75652596	75652483	75652538	75654163	75654232	3358	1,1	15,20	3,3,1	27,14,24	157	99	0.216865	0.804346	0.04,0.031	0.065,0.119,0.026	-0.034
ENSG00000172269.12	DPAGT1	chr11	-	118968564	118968753	118968564	118968635	118969112	118969197	3378	229227	3,3	243110157	0,1,3	217	99	0.215883	0.804346	0.972,0.972	1.0,0.98,0.96	-0.008
ENSG00000132256.14	TRIM5	chr11	-	5684424	5686625	5684424	5685403	5686885	5686912	4026	854812	5,7	748329604	2,1,5	1321	99	0.216359	0.804346	0.928,0.897	0.966,0.961,0.901	-0.03
ENSG00000132676.11	DAP3	chr1	+	155706736	155706854	155706796	155706854	155701734	155701824	5565	336298	5,1	393182363	5,4,6	159	99	0.216884	0.804346	0.977,0.995	0.98,0.966,0.974	0.013
ENSG00000129103.13	SUMF2	chr7	+	56141806	56141911	56141866	56141911	56140689	56140804	6579	2,5	74,61	3,3,1	96,81,80	159	99	0.216384	0.804346	0.017,0.049	0.019,0.023,0.008	0.016
ENSG00000072609.13	CHFR	chr12	-	133446204	133446420	133446204	133446384	133447309	133447369	3185	7,9	15,17	8,7,8	5,13,9	135	99	0.217984	0.80711	0.255,0.28	0.54,0.283,0.395	-0.138
ENSG00000040633.8	PHF23	chr17	-	7139248	7140086	7139248	7139885	7140703	7140796	2250	137141	7,0	212154220	4,1,2	300	99	0.2182	0.807339	0.866,1.0	0.946,0.981,0.973	-0.034
ENSG00000104517.8	UBR5	chr8	-	103277327	103277506	103277327	103277503	103279174	103279235	1905	74,72	10,2	118,78,85	12,10,12	102	99	0.218389	0.807469	0.878,0.972	0.905,0.883,0.873	0.038
ENSG00000099810.14	MTAP	chr9	+	21859284	21859424	21859301	21859424	21854629	21854869	7144	7,4	234244	4,2,4	365168281	116	99	0.218567	0.80756	0.025,0.014	0.009,0.01,0.012	0.009
ENSG00000131748.11	STARD3	chr17	+	37814657	37814775	37814665	37814775	37814225	37814279	3011	50,58	2,0	73,30,56	5,1,0	107	99	0.219021	0.808103	0.959,1.0	0.931,0.965,1.0	0.014
ENSG00000022840.11	RNF10	chr12	+	121001134	121001426	121001243	121001426	121000747	121000873	3153	317354	5,4	373193279	3,1,3	208	99	0.218927	0.808103	0.968,0.977	0.983,0.989,0.978	-0.011
ENSG00000169714.12	CNBP	chr3	-	128890288	128890381	128890288	128890351	128890476	128890614	5050	352392	13,11	444306487	9,5,14	129	99	0.219885	0.81072	0.954,0.965	0.974,0.979,0.964	-0.013
ENSG00000178149.12	DALRD3	chr3	-	49053405	49053519	49053405	49053493	49053590	49053773	4616	68,68	18,17	183,90,91	25,15,26	125	99	0.220855	0.813156	0.749,0.76	0.853,0.826,0.735	-0.05
ENSG00000079616.8	KIF22	chr16	+	29815896	29816347	29816134	29816347	29815318	29815386	5471	29,30	112109	40,28,46	232143180	337	99	0.221358	0.814435	0.071,0.075	0.048,0.054,0.07	0.016
ENSG00000104231.6	ZFAND1	chr8	-	82615203	82615359	82615203	82615338	82626152	82626274	4545	78,93	4,2	94,66,95	4,6,5	120	99	0.222372	0.817023	0.941,0.975	0.951,0.901,0.94	0.027
ENSG00000174365.15	SNHG11	chr20	+	37077304	37077373	37077308	37077373	37076108	37076266	4811	54,38	5,4	48,37,54	3,2,3	103	99	0.222805	0.818042	0.912,0.901	0.939,0.947,0.945	-0.037
ENSG00000106617.9	PRKAG2	chr7	-	151292430	151292540	151292430	151292537	151329154	151329224	2536	29,43	16,21	88,52,76	23,30,24	102	99	0.223247	0.818519	0.638,0.665	0.788,0.627,0.755	-0.072
ENSG00000163608.10	C3orf17	chr3	-	112729891	112730253	112729891	112730012	112731580	112731658	80	131169	3,3	198125181	4,9,4	340	99	0.22382	0.819478	0.927,0.943	0.935,0.802,0.929	0.046
ENSG00000164051.9	CCDC51	chr3	-	48475116	48475386	48475116	48475281	48476226	48476425	819	21,22	42,36	10,8,25	61,25,28	204	99	0.224501	0.821399	0.195,0.229	0.074,0.134,0.302	0.042
ENSG00000110075.10	PPP6R3	chr11	+	68355394	68355492	68355445	68355492	68343425	68343511	1200	36,26	1,2	57,33,45	1,0,0	150	99	0.224745	0.821492	0.96,0.896	0.974,1.0,1.0	-0.063
ENSG00000142784.11	WDTC1	chr1	+	27623538	27623647	27623541	27623647	27622816	27622892	2340	15,22	0,0	35,15,24	1,1,3	102	99	0.225152	0.821492	1.0,1.0	0.971,0.936,0.886	0.069
ENSG00000130177.10	CDC16	chr13	+	115002273	115002371	115002276	115002371	115002119	115002174	8120	84,50	5,5	78,44,54	9,4,8	102	99	0.225092	0.821492	0.942,0.907	0.894,0.914,0.868	0.032
ENSG00000090612.16	ZNF268	chr12	+	133768074	133768201	133768119	133768201	133764457	133764658	3653	32,14	1,1	11,11,28	0,0,0	144	99	0.225549	0.821803	0.957,0.906	1.0,1.0,1.0	-0.069
ENSG00000214517.4	PPME1	chr11	+	73957078	73957250	73957120	73957250	73950177	73950301	4539	8,3	111108	6,2,4	176,77,148	141	99	0.225707	0.821803	0.048,0.019	0.023,0.018,0.019	0.014
ENSG00000141279.11	NPEPPS	chr17	+	45682698	45682918	45682831	45682918	45681280	45681415	4969	762708	2,10	894389580	17,3,4	232	99	0.225595	0.821803	0.994,0.968	0.957,0.982,0.984	0.007
ENSG00000167792.7	NDUFV1	chr11	+	67378873	67379040	67378947	67379040	67378465	67378678	3297	667606	7,7	939531692	11,16,7	173	99	0.226886	0.824383	0.982,0.98	0.98,0.95,0.983	0.01
ENSG00000175592.4	FOSL1	chr11	-	65661484	65661592	65661484	65661587	65664279	65664477	6429	216233	16,9	189,62,302	11,0,11	104	99	0.227824	0.826079	0.928,0.961	0.942,1.0,0.963	-0.024
ENSG00000131725.9	WDR44	chrX	+	117577522	117577650	117577546	117577650	117576527	117576643	6701	79,51	2,3	69,47,67	1,1,2	123	99	0.227681	0.826079	0.97,0.932	0.982,0.974,0.964	-0.022
ENSG00000020922.8	MRE11A	chr11	-	94178975	94179059	94178975	94179056	94180384	94180604	4345	36,36	4,2	68,32,45	7,6,6	102	99	0.228	0.826147	0.897,0.946	0.904,0.838,0.879	0.048
ENSG00000041988.11	THAP3	chr1	+	6690347	6690413	6690350	6690413	6688558	6688751	585	24,18	5,6	21,14,15	3,3,2	102	99	0.2289	0.828263	0.823,0.744	0.872,0.819,0.879	-0.073
ENSG00000105854.8	PON2	chr7	-	95040964	95041091	95040964	95041055	95041623	95041789	6608	82,82	13,13	184,92,158	20,15,13	135	99	0.228889	0.828263	0.822,0.822	0.871,0.818,0.899	-0.041
ENSG00000225697.6	SLC26A6	chr3	-	48664308	48664488	48664308	48664485	48665378	48665471	2259	37,44	31,43	22,22,39	40,21,42	102	99	0.23037	0.831864	0.537,0.498	0.348,0.504,0.474	0.076
ENSG00000109332.15	UBE2D3	chr4	-	103747641	103748001	103747641	103747793	103748748	103749105	957	131,76	31,32	154128170	52,16,37	307	99	0.230225	0.831864	0.577,0.434	0.488,0.721,0.597	-0.097
ENSG00000108439.5	PNPO	chr17	+	46020671	46020796	46020708	46020796	46018936	46019179	1717	32,33	5,1	56,32,44	0,2,4	136	99	0.231588	0.835689	0.823,0.96	1.0,0.921,0.889	-0.045
ENSG00000089159.11	PXN	chr12	-	120652905	120653220	120652905	120653076	120659425	120659561	1273	125111	78,75	192167277	114,93,135	243	99	0.232197	0.837226	0.395,0.376	0.407,0.422,0.455	-0.042
ENSG00000085662.9	AKR1B1	chr7	-	134135537	134135709	134135537	134135654	134136337	134136505	789	15,13	431431	24,19,11	634293316	154	99	0.232333	0.837226	0.022,0.019	0.024,0.04,0.022	-0.008
ENSG00000123136.10	DDX39A	chr19	-	14523362	14523523	14523362	14523490	14523824	14524036	6385	1,3	108107	4,6,6	214112240	132	99	0.232848	0.837933	0.007,0.021	0.014,0.039,0.018	-0.01
ENSG00000168256.13	NKIRAS2	chr17	+	40174393	40174658	40174416	40174658	40173581	40173689	1504	4,2	36,39	2,0,3	48,21,38	122	99	0.234468	0.839154	0.083,0.04	0.033,0.0,0.06	0.03
ENSG00000205581.6	HMGN1	chr21	-	40719304	40719409	40719304	40719404	40720217	40720265	3092	10,11	4,1	18,15,14	16,7,1	104	99	0.234784	0.839154	0.704,0.913	0.517,0.671,0.93	0.102
ENSG00000174233.7	ADCY6	chr12	-	49166077	49166207	49166077	49166122	49166290	49166326	3645	20,34	1,1	27,17,20	0,0,0	184	99	0.234647	0.839154	0.915,0.948	1.0,1.0,1.0	-0.069
ENSG00000105669.8	COPE	chr19	-	19010681	19010815	19010681	19010756	19011189	19011258	5752	13,17	683642	2,5,7	598343438	158	99	0.234473	0.839154	0.012,0.016	0.002,0.009,0.01	0.007
ENSG00000137166.10	FOXP4	chr6	+	41557700	41557908	41557736	41557908	41557508	41557592	5933	16,10	10,10	6,6,9	9,8,9	135	99	0.233608	0.839154	0.54,0.423	0.328,0.355,0.423	0.113
ENSG00000116754.9	SRSF11	chr1	+	70715613	70715730	70715634	70715730	70712500	70712590	7632	8,3	169105	3,4,14	103,65,159	120	99	0.234566	0.839154	0.038,0.023	0.023,0.048,0.068	-0.016
ENSG00000029363.11	BCLAF1	chr6	-	136599002	136599914	136599002	136599908	136600900	136601014	7748	161186	13,5	219125249	13,9,21	105	99	0.233668	0.839154	0.921,0.972	0.941,0.929,0.918	0.017
ENSG00000064666.10	CNN2	chr19	+	1036065	1036245	1036128	1036245	1032557	1032695	8222	13,8	276264	19,20,18	399301396	162	99	0.234568	0.839154	0.028,0.018	0.028,0.039,0.027	-0.008
ENSG00000087191.8	PSMC5	chr17	+	61908379	61908586	61908395	61908586	61908168	61908295	128	11,12	368404	5,9,13	550287465	115	99	0.235352	0.839873	0.025,0.025	0.008,0.026,0.024	0.006
ENSG00000175575.8	PAAF1	chr11	+	73611314	73611465	73611355	73611465	73610190	73610289	1448	51,69	4,0	67,42,74	0,0,3	140	99	0.237339	0.839873	0.9,1.0	1.0,1.0,0.946	-0.032
ENSG00000198837.5	DENND4B	chr1	-	153904679	153904916	153904679	153904731	153905117	153905253	2537	82,94	6,3	87,41,139	2,2,4	284	99	0.236723	0.839873	0.827,0.916	0.938,0.877,0.924	-0.041
ENSG00000108883.8	EFTUD2	chr17	-	42960460	42960526	42960460	42960496	42961016	42961092	3904	137175	4,4	209122216	2,2,4	129	99	0.237383	0.839873	0.963,0.971	0.988,0.979,0.976	-0.014
ENSG00000127616.13	SMARCA4	chr19	+	11151973	11152236	11151982	11152236	11145589	11145808	4011	25,18	63,83	30,14,23	76,32,59	108	99	0.236769	0.839873	0.267,0.166	0.266,0.286,0.263	-0.055
ENSG00000026508.12	CD44	chr11	+	35227658	35227790	35227661	35227790	35226058	35226187	4648	351334	61,42	11157201112	202132185	102	99	0.23723	0.839873	0.848,0.885	0.843,0.841,0.854	0.021
ENSG00000178921.9	PFAS	chr17	+	8169818	8170216	8170070	8170216	8169551	8169671	5206	6,2	11,14	5,0,4	25,15,15	351	99	0.236699	0.839873	0.133,0.039	0.053,0.0,0.07	0.045
ENSG00000162613.12	FUBP1	chr1	-	78432732	78432785	78432732	78432782	78433310	78433350	656	63,59	124120	68,31,81	163116157	102	99	0.237076	0.839873	0.33,0.323	0.288,0.206,0.334	0.05
ENSG00000134444.9	KIAA1468	chr18	+	59936101	59936181	59936113	59936181	59933933	59933982	711	23,33	0,0	39,17,23	2,2,1	111	99	0.236058	0.839873	1.0,1.0	0.946,0.883,0.954	0.072
ENSG00000196998.11	WDR45	chrX	-	48933524	48933637	48933524	48933604	48934088	48934183	7915	1,2	78,59	4,0,4	77,43,70	132	99	0.235974	0.839873	0.01,0.025	0.037,0.0,0.041	-0.008
ENSG00000166250.7	CLMP	chr11	-	122945409	122945558	122945409	122945551	122953792	122953915	8138	8,1	119113	8,10,13	201184179	106	99	0.235793	0.839873	0.059,0.008	0.036,0.048,0.064	-0.016
ENSG00000140497.12	SCAMP2	chr15	-	75140940	75141042	75140940	75140986	75142854	75143014	6930	250253	6,7	159105130	6,5,6	155	99	0.238228	0.841728	0.964,0.958	0.944,0.931,0.933	0.025
ENSG00000132478.5	UNK	chr17	+	73818557	73818739	73818641	73818739	73816000	73816189	6892	17,19	1,1	24,18,17	2,0,0	183	99	0.239083	0.844183	0.902,0.911	0.867,1.0,1.0	-0.049
ENSG00000140365.11	COMMD4	chr15	+	75631325	75631445	75631377	75631445	75630986	75631026	3082	269245	5,3	339182270	3,0,0	151	99	0.239615	0.84549	0.972,0.982	0.987,1.0,1.0	-0.019
ENSG00000153827.9	TRIP12	chr2	-	230695471	230695555	230695471	230695537	230701563	230701700	2223	31,39	4,1	57,41,58	3,2,0	117	99	0.240028	0.846379	0.868,0.971	0.941,0.945,1.0	-0.043
ENSG00000162664.12	ZNF326	chr1	+	90472903	90473309	90473170	90473309	90470691	90470803	3588	198193	3,2	319153306	2,0,3	366	99	0.24042	0.847194	0.947,0.963	0.977,1.0,0.965	-0.026
ENSG00000105618.9	PRPF31	chr19	+	54629874	54629992	54629902	54629992	54627877	54628035	2393	3,2	136115	4,2,8	178106140	127	99	0.240911	0.847219	0.017,0.013	0.017,0.014,0.043	-0.01
ENSG00000132781.13	MUTYH	chr1	-	45799084	45799266	45799084	45799169	45800062	45800183	4884	9,11	3,5	11,21,25	8,1,3	196	99	0.240646	0.847219	0.602,0.526	0.41,0.914,0.808	-0.147
ENSG00000095319.10	NUP188	chr9	+	131720288	131720333	131720292	131720333	131719230	131719311	3545	15,13	2,1	35,28,42	0,0,0	103	99	0.241275	0.847932	0.878,0.926	1.0,1.0,1.0	-0.098
ENSG00000161960.10	EIF4A1	chr17	+	7481437	7481562	7481482	7481562	7481144	7481234	3254	74,87	44414078	96,25,101	618634695127	144	99	0.242264	0.850645	0.011,0.014	0.011,0.005,0.013	0.003
ENSG00000174177.8	CTU2	chr16	+	88778468	88778791	88778681	88778791	88778042	88778103	4155	1,4	31,27	5,2,5	29,20,30	312	99	0.242371	0.850645	0.01,0.045	0.052,0.031,0.05	-0.017
ENSG00000145675.10	PIK3R1	chr5	+	67591974	67592169	67591998	67592169	67591247	67591316	996	2,3	56,60	1,2,2	94,70,71	123	99	0.242933	0.852049	0.028,0.039	0.008,0.022,0.022	0.016
ENSG00000134779.10	TPGS2	chr18	-	34398856	34398936	34398856	34398900	34408645	34408949	5890	217197	5,3	250153201	2,2,3	135	99	0.245145	0.858662	0.97,0.98	0.989,0.982,0.98	-0.009
ENSG00000058673.11	ZC3H11A	chr1	+	203819622	203819809	203819642	203819809	203818838	203819154	2050	2,7	128126	3,1,4	159,81,132	119	99	0.245808	0.859397	0.013,0.044	0.015,0.01,0.025	0.012
ENSG00000065357.15	DGKA	chr12	+	56333865	56334217	56334097	56334217	56333198	56333313	4371	200178	4,1	237146219	5,4,4	331	99	0.245846	0.859397	0.937,0.982	0.934,0.916,0.942	0.029
ENSG00000185722.12	ANKFY1	chr17	-	4085475	4085647	4085475	4085644	4086692	4086846	1538	9,12	14,35	3,6,7	28,10,22	102	99	0.247418	0.859464	0.384,0.25	0.094,0.368,0.236	0.084
ENSG00000137822.8	TUBGCP4	chr15	+	43690235	43690377	43690238	43690377	43689411	43689519	3778	20,10	55,25	17,7,18	30,19,28	102	99	0.247098	0.859464	0.261,0.28	0.355,0.263,0.384	-0.064
ENSG00000146733.9	PSPH	chr7	-	56087292	56087501	56087292	56087427	56088765	56088924	5164	5,1	69,57	2,1,1	54,32,50	173	99	0.247146	0.859464	0.04,0.01	0.021,0.018,0.011	0.008
ENSG00000163584.13	RPL22L1	chr3	-	170586086	170586179	170586086	170586176	170587947	170587984	6432	17,15	0,3	38,19,31	8,1,3	102	99	0.246839	0.859464	1.0,0.829	0.822,0.949,0.909	0.021
ENSG00000090905.13	TNRC6A	chr16	+	24816925	24817054	24816994	24817054	24816334	24816472	6713	30,28	0,0	47,21,50	1,1,2	168	99	0.246899	0.859464	1.0,1.0	0.965,0.925,0.936	0.058
ENSG00000103111.10	MON1B	chr16	+	77227333	77227674	77227347	77227674	77225372	77225530	6993	1,1	17,16	0,0,0	35,22,23	113	99	0.246166	0.859464	0.049,0.052	0.0,0.0,0.0	0.051
ENSG00000114867.15	EIF4G1	chr3	+	184049484	184049597	184049515	184049597	184049259	184049394	7421	15,16	842846	9,3,12	970512915	130	99	0.247241	0.859464	0.013,0.014	0.007,0.004,0.01	0.007
ENSG00000183137.10	CEP57L1	chr6	+	109480471	109480665	109480543	109480665	109480227	109480305	839	23,13	0,0	30,16,27	1,1,1	171	99	0.247243	0.859464	1.0,1.0	0.946,0.903,0.94	0.07
ENSG00000104164.6	BLOC1S6	chr15	+	45895297	45895385	45895301	45895385	45884332	45884474	7256	61,50	10,2	64,39,57	10,8,8	103	99	0.248494	0.862343	0.854,0.96	0.86,0.824,0.873	0.055
ENSG00000242802.2	AP5Z1	chr7	+	4829844	4830222	4830089	4830222	4829462	4829560	7338	48,44	48,38	12,5,45	35,13,21	344	99	0.249209	0.864253	0.223,0.25	0.09,0.1,0.381	0.046
ENSG00000172732.7	MUS81	chr11	+	65632487	65632616	65632585	65632616	65632190	65632286	3286	127132	6,3	151,65,160	5,0,3	197	99	0.250045	0.86601	0.914,0.957	0.938,1.0,0.964	-0.032
ENSG00000197070.9	ARRDC1	chr9	+	140508483	140508666	140508591	140508666	140508066	140508221	6813	336328	5,5	414261406	1,5,4	207	99	0.250518	0.867077	0.97,0.969	0.995,0.961,0.98	-0.009
ENSG00000160917.10	CPSF4	chr7	+	99051663	99051759	99051666	99051759	99049990	99050063	1154	32,32	5,9	39,25,44	17,9,9	102	99	0.251601	0.870251	0.861,0.775	0.69,0.729,0.826	0.07
ENSG00000142186.12	SCYL1	chr11	+	65305279	65305351	65305282	65305351	65304456	65304599	6953	117,92	9,8	100,51,79	2,5,6	102	99	0.251918	0.870776	0.927,0.918	0.98,0.908,0.927	-0.016
ENSG00000160271.10	RALGDS	chr9	-	135985012	135985108	135985012	135985072	135985682	135985876	6905	23,31	25,16	38,24,57	25,16,17	135	99	0.252135	0.870953	0.403,0.587	0.527,0.524,0.711	-0.092
ENSG00000160221.12	C21orf33	chr21	+	45560823	45561299	45561045	45561299	45560131	45560224	3932	36,39	6,1	81,29,46	1,3,3	321	99	0.252503	0.871648	0.649,0.923	0.962,0.749,0.825	-0.059
ENSG00000106348.12	IMPDH1	chr7	-	128040386	128040593	128040386	128040590	128040870	128040945	8228	202148	5,2	241178247	5,6,9	102	99	0.252795	0.872085	0.975,0.986	0.979,0.966,0.964	0.011
ENSG00000198408.9	MGEA5	chr10	-	103552595	103552700	103552595	103552658	103553669	103553755	5513	115123	5,6	98,72,84	1,2,5	141	99	0.253195	0.872318	0.942,0.935	0.986,0.962,0.922	-0.018
ENSG00000104859.10	CLASRP	chr19	+	45573201	45573362	45573279	45573362	45572459	45572506	6613	7,12	37,40	7,2,10	54,20,40	177	99	0.253066	0.872318	0.096,0.144	0.068,0.053,0.123	0.039
ENSG00000177189.8	RPS6KA3	chrX	-	20190863	20190989	20190863	20190986	20193281	20193406	5613	64,69	7,7	79,46,77	14,5,12	102	99	0.253837	0.873958	0.899,0.905	0.846,0.899,0.862	0.033
ENSG00000131051.16	RBM39	chr20	-	34297145	34297196	34297145	34297178	34300940	34301018	5965	148145	164192	201,82,190	185111176	117	99	0.254977	0.875583	0.433,0.39	0.479,0.385,0.477	-0.036
ENSG00000196531.6	NACA	chr12	-	57118235	57118333	57118235	57118307	57119046	57119083	6889	6,6	129127	12,2,16	174100171	125	99	0.255347	0.875583	0.036,0.036	0.052,0.016,0.069	-0.01
ENSG00000112511.13	PHF1	chr6	+	33382731	33382921	33382742	33382921	33382501	33382606	7243	35,27	18,19	25,10,25	8,6,11	110	99	0.254688	0.875583	0.636,0.561	0.738,0.6,0.672	-0.072
ENSG00000110080.14	ST3GAL4	chr11	+	126283291	126283543	126283399	126283543	126279162	126279306	7437	5,5	59,55	3,3,3	80,36,48	207	99	0.255415	0.875583	0.039,0.042	0.018,0.038,0.029	0.012
ENSG00000100335.8	MIEF1	chr22	+	39908236	39908499	39908322	39908499	39907853	39908031	6515	53,45	20,22	87,40,67	14,20,23	185	99	0.256778	0.878899	0.586,0.523	0.769,0.517,0.609	-0.077
ENSG00000164114.14	MAP9	chr4	-	156281319	156281567	156281319	156281495	156283199	156283293	193	88,66	1,3	64,39,66	2,0,1	171	99	0.257988	0.881137	0.981,0.927	0.949,1.0,0.974	-0.02
ENSG00000175215.5	CTDSP2	chr12	-	58217686	58217872	58217686	58217788	58218009	58218102	6751	92,83	8,3	173118164	8,5,4	183	99	0.257849	0.881137	0.862,0.937	0.921,0.927,0.957	-0.036
ENSG00000080189.10	SLC35C2	chr20	-	44983711	44983880	44983711	44983817	44984440	44984513	7842	99,74	10,2	155,81,123	9,10,16	162	99	0.258095	0.881137	0.858,0.958	0.913,0.832,0.824	0.052
ENSG00000120318.11	ARAP3	chr5	-	141041250	141041822	141041250	141041356	141044488	141044652	6186	37,39	1,2	80,47,47	4,3,4	565	99	0.259387	0.884946	0.866,0.774	0.778,0.733,0.673	0.092
ENSG00000095906.12	NUBP2	chr16	+	1836537	1837832	1837677	1837832	1832932	1833037	405	311320	0,0	380230364	0,2,3	1239	99	0.259944	0.885125	1.0,1.0	1.0,0.902,0.906	0.064
ENSG00000172466.11	ZNF24	chr18	-	32912190	32919037	32912190	32917734	32919792	32919940	7809	27,33	130163	11,16,27	139,71,127	1402	99	0.259888	0.885125	0.014,0.014	0.006,0.016,0.015	0.002
ENSG00000100601.5	ALKBH1	chr14	-	78141998	78142192	78141998	78142137	78146222	78146313	4246	39,44	0,2	39,24,46	2,2,1	154	99	0.260376	0.886022	1.0,0.934	0.926,0.885,0.967	0.041
ENSG00000134744.9	ZCCHC11	chr1	-	52902426	52902650	52902426	52902635	52903891	52904007	1389	7,6	5,8	11,5,9	22,10,12	114	99	0.26166	0.889814	0.549,0.394	0.303,0.303,0.394	0.138
ENSG00000085276.13	MECOM	chr3	-	168833170	168834527	168833170	168833555	168838843	168838997	183	176181	4,1	281170169	4,7,3	1071	99	0.262235	0.890616	0.803,0.944	0.867,0.692,0.839	0.074
ENSG00000087263.12	OGFOD1	chr16	+	56492424	56492506	56492459	56492506	56487174	56487320	397	5,1	85,77	2,0,2	95,58,104	134	99	0.262109	0.890616	0.042,0.01	0.015,0.0,0.014	0.016
ENSG00000076053.6	RBM7	chr11	+	114276427	114276521	114276430	114276521	114273549	114273637	2700	41,52	18,38	63,42,68	27,23,26	102	99	0.263079	0.892399	0.689,0.57	0.694,0.639,0.717	-0.054
ENSG00000228106.1	RP11-452F19.3	chr1	+	223010264	223010726	223010560	223010726	223008460	223008557	5481	62,35	3,3	25,14,41	0,0,4	395	99	0.2631	0.892399	0.838,0.745	1.0,1.0,0.72	-0.115
ENSG00000119844.10	AFTPH	chr2	+	64819018	64820131	64819021	64820131	64812555	64812679	4725	38,30	21,17	64,32,46	20,14,24	102	99	0.264047	0.893734	0.637,0.631	0.756,0.689,0.65	-0.064
ENSG00000149091.11	DGKZ	chr11	+	46390913	46391100	46391043	46391100	46389554	46389629	6647	15,3	83,64	5,4,12	91,62,103	229	99	0.264174	0.893734	0.072,0.02	0.023,0.027,0.048	0.013
ENSG00000114956.15	DGUOK	chr2	+	74177711	74177859	74177753	74177859	74173845	74174033	1216	250226	9,3	177101202	7,4,8	141	99	0.266047	0.896975	0.951,0.981	0.947,0.947,0.947	0.019
ENSG00000100038.15	TOP3B	chr22	-	22313503	22314108	22313503	22313604	22314692	22314821	2504	88,94	3,0	70,38,78	0,0,0	603	99	0.266008	0.896975	0.828,1.0	1.0,1.0,1.0	-0.086
ENSG00000087152.11	ATXN7L3	chr17	-	42272464	42272526	42272464	42272508	42272786	42272855	553	1,0	33,32	1,1,4	42,42,54	117	99	0.266156	0.896975	0.025,0.0	0.02,0.02,0.059	-0.021
ENSG00000115677.12	HDLBP	chr2	-	242174535	242174690	242174535	242174670	242174904	242175009	628	26,21	721712	16,10,21	768420640	119	99	0.265877	0.896975	0.029,0.024	0.017,0.019,0.027	0.006
ENSG00000115163.10	CENPA	chr2	+	27015369	27015701	27015623	27015701	27014998	27015108	7087	1,5	25,22	3,1,5	71,40,45	353	99	0.265804	0.896975	0.011,0.06	0.012,0.007,0.03	0.019
ENSG00000110888.13	CAPRIN2	chr12	-	30867892	30868078	30867892	30868015	30869441	30869610	1354	13,20	3,0	27,8,28	0,2,1	162	99	0.269272	0.900376	0.726,1.0	1.0,0.71,0.945	-0.022
ENSG00000108654.7	DDX5	chr17	-	62500794	62500998	62500794	62500960	62502193	62502407	2216	9,7	337337	3,4,11	433266428	137	99	0.268652	0.900376	0.019,0.015	0.005,0.011,0.018	0.006
ENSG00000115268.5	RPS15	chr19	+	1439966	1440252	1440017	1440252	1438805	1438891	2229	224171	20141748	237130190	255914382051	150	99	0.267952	0.900376	0.068,0.061	0.058,0.056,0.058	0.007
ENSG00000143554.9	SLC27A3	chr1	+	153751162	153751361	153751321	153751361	153750938	153751029	2269	62,59	2,4	70,40,49	2,3,0	258	99	0.268964	0.900376	0.922,0.85	0.931,0.837,1.0	-0.037
ENSG00000169738.3	DCXR	chr17	-	79994066	79994324	79994066	79994184	79994419	79994519	3361	248255	1,0	382213274	4,0,5	239	99	0.267995	0.900376	0.99,1.0	0.975,1.0,0.958	0.017
ENSG00000227372.6	TP73-AS1	chr1	-	3659367	3659521	3659367	3659475	3659624	3659754	3608	3,7	7,9	9,5,11	6,11,6	145	99	0.267949	0.900376	0.226,0.347	0.506,0.237,0.556	-0.147
ENSG00000174791.6	RIN1	chr11	-	66101389	66101695	66101389	66101512	66101984	66102722	3856	130147	3,1	196119164	1,1,1	282	99	0.268842	0.900376	0.938,0.981	0.986,0.977,0.983	-0.023
ENSG00000137575.7	SDCBP	chr8	+	59488458	59488620	59488461	59488620	59484763	59484873	639	130121	30,44	149,79,162	29,24,38	102	99	0.268395	0.900376	0.808,0.727	0.833,0.762,0.805	-0.032
ENSG00000156256.10	USP16	chr21	+	30409596	30409784	30409599	30409784	30408591	30408695	6503	36,15	18,15	24,20,38	9,8,21	102	99	0.268498	0.900376	0.66,0.493	0.721,0.708,0.637	-0.112
ENSG00000129354.7	AP1M2	chr19	-	10690391	10690540	10690391	10690534	10691941	10692068	6694	48,54	116147	52,28,35	178,94,91	105	99	0.269198	0.900376	0.281,0.257	0.216,0.219,0.266	0.035
ENSG00000163507.9	KIAA1524	chr3	-	108300954	108301049	108300954	108300985	108301823	108301930	6741	39,40	1,1	97,43,81	3,1,4	163	99	0.269373	0.900376	0.959,0.96	0.952,0.963,0.925	0.013
ENSG00000116455.9	WDR77	chr1	-	111984646	111984751	111984646	111984715	111985274	111985383	8085	7,13	230174	13,4,9	306151289	135	99	0.267408	0.900376	0.022,0.052	0.03,0.019,0.022	0.013
ENSG00000183048.7	SLC25A10	chr17	+	79684723	79684891	79684813	79684891	79684428	79684521	5654	7,9	106,80	9,3,8	161,62,123	189	99	0.26993	0.901596	0.033,0.056	0.028,0.025,0.033	0.016
ENSG00000160055.15	TMEM234	chr1	-	32682489	32682725	32682489	32682548	32682859	32682952	2008	6,4	37,32	3,5,13	33,23,35	276	99	0.270359	0.902455	0.055,0.043	0.032,0.072,0.118	-0.025
ENSG00000089280.14	FUS	chr16	+	31200440	31200547	31200443	31200547	31199645	31199678	7641	8,2	438348	11,9,5	480306579	102	99	0.270758	0.903214	0.017,0.006	0.022,0.028,0.008	-0.008
ENSG00000257923.5	CUX1	chr7	+	101821748	101821937	101821754	101821937	101813725	101813830	4606	35,41	8,5	46,38,41	12,10,9	105	99	0.271306	0.903895	0.805,0.885	0.783,0.782,0.811	0.053
ENSG00000204580.7	DDR1	chr6	+	30864397	30864642	30864507	30864642	30863180	30863291	4053	88103	1,0	190141154	0,3,4	209	99	0.272027	0.905722	0.977,1.0	1.0,0.957,0.948	0.02
ENSG00000115677.12	HDLBP	chr2	-	242179315	242179579	242179315	242179537	242181874	242182093	629	9,11	361317	7,7,6	362243349	141	99	0.272479	0.906651	0.017,0.024	0.013,0.02,0.012	0.006
ENSG00000166681.9	NGFRAP1	chrX	+	102632390	102633005	102632437	102633005	102631955	102632034	4123	23,14	101,85	16,40,55	170115138	146	99	0.272894	0.906885	0.134,0.1	0.06,0.191,0.213	-0.038
ENSG00000234741.3	GAS5	chr1	-	173834994	173835344	173834994	173835032	173835665	173835934	5394	11831016	3,8	12568301196	4,1,19	411	99	0.272809	0.906885	0.99,0.968	0.987,0.995,0.938	0.006
ENSG00000197111.11	PCBP2	chr12	+	53856264	53856351	53856276	53856351	53854798	53854927	1042	396354	337362	723418590	577353494	111	99	0.273569	0.908555	0.512,0.466	0.528,0.514,0.516	-0.03
ENSG00000136153.15	LMO7	chr13	+	76409287	76409475	76409368	76409475	76408361	76408523	3096	115100	20,17	102,56,48	19,25,7	180	99	0.273784	0.908693	0.76,0.764	0.747,0.552,0.79	0.066
ENSG00000165119.14	HNRNPK	chr9	-	86582998	86584355	86582998	86584295	86585811	86585827	257	346342	4,5	516242381	0,0,0	159	99	0.274177	0.908848	0.982,0.977	1.0,1.0,1.0	-0.02
ENSG00000198668.6	CALM1	chr14	+	90870722	90870858	90870742	90870858	90870205	90870312	6812	1177913	37,31	15479971517	45,23,40	119	99	0.274148	0.908848	0.964,0.961	0.966,0.973,0.969	-0.007
ENSG00000157916.14	RER1	chr1	+	2333535	2333781	2333645	2333781	2332295	2332374	7450	21,26	428344	18,16,14	424218365	209	99	0.274506	0.909364	0.023,0.035	0.02,0.034,0.018	0.005
ENSG00000134480.9	CCNH	chr5	-	86703792	86704003	86703792	86703823	86705106	86705180	4623	118102	2,0	288179263	5,0,4	279	99	0.275082	0.910307	0.954,1.0	0.953,1.0,0.959	0.006
ENSG00000161013.12	MGAT4B	chr5	-	179226202	179226310	179226202	179226307	179226505	179226636	4822	286283	10,15	353200282	15,6,6	102	99	0.275137	0.910307	0.965,0.948	0.958,0.97,0.979	-0.013
ENSG00000092148.8	HECTD1	chr14	-	31597817	31598654	31597817	31598513	31602443	31602620	1516	94,68	28,16	109,66,83	36,26,27	240	99	0.275771	0.911272	0.581,0.637	0.555,0.512,0.559	0.067
ENSG00000164050.8	PLXNB1	chr3	-	48460985	48461666	48460985	48461083	48462073	48462182	3592	27,30	1,1	41,29,80	1,0,3	682	99	0.275775	0.911272	0.797,0.813	0.856,1.0,0.795	-0.079
ENSG00000138382.9	METTL5	chr2	-	170668966	170669034	170668966	170669016	170671986	170672038	7189	5,4	190178	2,4,3	210150262	117	99	0.275955	0.911294	0.022,0.019	0.008,0.022,0.01	0.007
ENSG00000111011.13	RSRC2	chr12	-	123003385	123003598	123003385	123003576	123005050	123005128	8194	17,14	11,21	18,9,13	2,5,22	121	99	0.276209	0.911559	0.558,0.353	0.88,0.596,0.326	-0.145
ENSG00000071564.10	TCF3	chr19	-	1615283	1615519	1615283	1615484	1615684	1615797	2646	35,44	0,2	65,63,68	4,1,2	134	99	0.276778	0.912863	1.0,0.942	0.923,0.979,0.962	0.016
ENSG00000139546.6	TARBP2	chr12	+	53897496	53897592	53897513	53897592	53896810	53896913	6498	31,17	3,3	64,25,60	4,2,3	116	99	0.277522	0.914745	0.898,0.829	0.932,0.914,0.945	-0.067
ENSG00000163930.5	BAP1	chr3	-	52436794	52436956	52436794	52436887	52437153	52437314	738	10,20	107,88	8,10,15	102,68,119	168	99	0.27805	0.915908	0.052,0.118	0.044,0.08,0.069	0.021
ENSG00000178694.5	NSUN3	chr3	+	93802950	93803294	93803198	93803294	93783280	93783390	1061	52,60	0,0	44,31,33	3,1,0	347	99	0.279612	0.919104	1.0,1.0	0.807,0.898,1.0	0.098
ENSG00000186104.6	CYP2R1	chr11	-	14901681	14902314	14901681	14901905	14907321	14907463	2789	128127	1,3	108,37,94	2,0,1	508	99	0.279742	0.919104	0.961,0.892	0.913,1.0,0.948	-0.027
ENSG00000197858.6	GPAA1	chr8	+	145138841	145138943	145138883	145138943	145138616	145138764	3626	392319	12,6	422264318	12,4,2	141	99	0.279895	0.919104	0.958,0.974	0.961,0.979,0.991	-0.011
ENSG00000054654.11	SYNE2	chr14	+	64691713	64691763	64691716	64691763	64691178	64691265	6062	7,9	6,3	30,11,5	25,9,8	102	99	0.279395	0.919104	0.531,0.744	0.538,0.543,0.378	0.151
ENSG00000170776.15	AKAP13	chr15	+	86253809	86253876	86253812	86253876	86251249	86251317	2961	38,16	4,4	28,26,23	3,1,3	102	99	0.281141	0.919682	0.902,0.795	0.901,0.962,0.882	-0.067
ENSG00000160058.14	BSDC1	chr1	-	32849430	32849598	32849430	32849540	32859680	32859741	5041	41,33	1,1	31,14,40	0,0,0	157	99	0.281296	0.919682	0.963,0.954	1.0,1.0,1.0	-0.042
ENSG00000109381.15	ELF2	chr4	-	139993019	139993193	139993019	139993157	139994607	139994721	5426	48,41	38,35	34,35,40	59,23,43	135	99	0.282392	0.922119	0.481,0.462	0.297,0.527,0.406	0.062
ENSG00000088833.13	NSFL1C	chr20	-	1435611	1435777	1435611	1435682	1438844	1438919	2742	257269	12,10	452238375	10,5,17	194	99	0.283192	0.922749	0.916,0.932	0.958,0.96,0.918	-0.021
ENSG00000103855.13	CD276	chr15	+	74000679	74000814	74000703	74000814	73996516	73996813	5774	221212	3,2	171127256	7,2,2	123	99	0.283157	0.922749	0.983,0.988	0.952,0.981,0.99	0.011
ENSG00000114933.11	INO80D	chr2	-	206927522	206927769	206927522	206927678	206927874	206927968	1321	19,23	0,0	20,13,21	1,1,2	190	99	0.285111	0.928112	1.0,1.0	0.912,0.871,0.845	0.124
ENSG00000165271.12	NOL6	chr9	-	33468027	33468167	33468027	33468143	33468318	33468420	1902	1,1	52,49	3,2,2	56,43,85	123	99	0.285288	0.928113	0.015,0.016	0.041,0.036,0.019	-0.017
ENSG00000166260.6	COX11	chr17	-	53038479	53040276	53038479	53038673	53040666	53040792	698	18691623	4,5	232213601863	8,5,8	1702	99	0.28558	0.928487	0.965,0.95	0.944,0.941,0.931	0.019
ENSG00000113645.9	WWC1	chr5	+	167891715	167891967	167891733	167891967	167887654	167887747	2068	18,30	16,34	29,16,19	27,9,13	117	99	0.286209	0.929958	0.488,0.427	0.476,0.601,0.553	-0.086
ENSG00000171307.14	ZDHHC16	chr10	+	99215395	99215540	99215416	99215540	99214470	99214556	2422	7,15	127131	10,4,9	174,72,127	120	99	0.286751	0.930746	0.043,0.086	0.045,0.044,0.055	0.017
ENSG00000175634.10	RPS6KB2	chr11	+	67200596	67200918	67200810	67200918	67200422	67200513	2806	178152	7,4	265150250	3,6,5	313	99	0.286936	0.930746	0.889,0.923	0.965,0.888,0.941	-0.025
ENSG00000030582.12	GRN	chr17	+	42430028	42430470	42430083	42430470	42429708	42429939	7563	17101508	67,52	174910611278	84,43,52	154	99	0.286983	0.930746	0.943,0.949	0.93,0.941,0.94	0.009
ENSG00000099817.7	POLR2E	chr19	-	1090085	1090144	1090085	1090140	1090906	1090987	5212	588570	19,7	742476590	25,15,13	103	99	0.287721	0.932564	0.967,0.987	0.966,0.968,0.978	0.006
ENSG00000197323.6	TRIM33	chr1	-	114940229	114940612	114940229	114940482	114942078	114942231	9	54,28	21,16	33,15,27	14,14,19	229	99	0.288121	0.933285	0.526,0.431	0.505,0.317,0.381	0.078
ENSG00000115268.5	RPS15	chr19	+	1439959	1440252	1440017	1440252	1438805	1438891	2231	224171	20141748	237130193	255914382051	157	99	0.288816	0.934835	0.066,0.058	0.055,0.054,0.056	0.007
ENSG00000142330.15	CAPN10	chr2	+	241535350	241535938	241535735	241535938	241534440	241534721	8147	70,40	16,17	58,27,60	21,1,12	484	99	0.288956	0.934835	0.472,0.325	0.361,0.847,0.506	-0.173
ENSG00000134330.14	IAH1	chr2	+	9618350	9618499	9618382	9618499	9616115	9616168	6878	36,17	1,0	61,45,40	2,0,3	131	99	0.289784	0.936392	0.965,1.0	0.958,1.0,0.91	0.026
ENSG00000151292.13	CSNK1G3	chr5	+	122926103	122926252	122926106	122926252	122924120	122924205	6610	14,25	23,15	25,7,19	25,12,41	102	99	0.290082	0.936748	0.371,0.618	0.493,0.362,0.31	0.106
ENSG00000196924.10	FLNA	chrX	-	153581368	153581589	153581368	153581572	153581663	153581825	6126	15,7	438471	11,9,11	671402714	116	99	0.290576	0.937769	0.028,0.013	0.014,0.019,0.013	0.005
ENSG00000110888.13	CAPRIN2	chr12	-	30872012	30873849	30872012	30872159	30876192	30876248	1351	38,42	4,0	39,38,76	6,3,3	1789	99	0.290937	0.938358	0.345,1.0	0.265,0.412,0.584	0.252
ENSG00000088038.13	CNOT3	chr19	+	54649277	54649553	54649330	54649553	54647972	54648068	7590	1,5	12,16	2,1,2	14,12,18	152	99	0.291474	0.939511	0.051,0.169	0.085,0.051,0.067	0.042
ENSG00000095574.7	IKZF5	chr10	-	124758008	124758187	124758008	124758174	124766541	124766692	6406	11,15	2,1	12,10,11	1,0,2	112	99	0.292103	0.940963	0.829,0.93	0.914,1.0,0.829	-0.035
ENSG00000004700.11	RECQL	chr12	-	21654103	21654306	21654103	21654149	21654396	21654603	1887	33,31	3,3	35,28,33	5,3,7	256	99	0.292585	0.941939	0.81,0.8	0.73,0.783,0.646	0.085
ENSG00000100227.13	POLDIP3	chr22	-	42991542	42991620	42991542	42991609	42992191	42992371	106	79,74	3,3	103,47,110	4,0,2	110	99	0.294696	0.945666	0.96,0.957	0.959,1.0,0.98	-0.021
ENSG00000161618.5	ALDH16A1	chr19	+	49968994	49969162	49969037	49969162	49967888	49968019	1848	76,80	1,3	98,34,76	1,1,1	142	99	0.295833	0.945666	0.981,0.949	0.986,0.96,0.981	-0.011
ENSG00000172269.12	DPAGT1	chr11	-	118971339	118971587	118971339	118971553	118971727	118971848	3379	2,4	66,67	3,0,2	81,49,44	133	99	0.295929	0.945666	0.022,0.043	0.027,0.0,0.033	0.013
ENSG00000115317.7	HTRA2	chr2	+	74758693	74758829	74758723	74758829	74758465	74758498	3423	8,1	113102	3,6,4	200119223	129	99	0.295649	0.945666	0.052,0.007	0.011,0.037,0.014	0.009
ENSG00000105486.9	LIG1	chr19	-	48654488	48654596	48654488	48654593	48657128	48657224	4096	23,18	5,7	38,20,32	6,15,20	102	99	0.295431	0.945666	0.817,0.714	0.86,0.564,0.608	0.088
ENSG00000108846.11	ABCC3	chr17	+	48736542	48736729	48736597	48736729	48735795	48735857	4426	1,2	14,16	4,4,6	30,28,45	154	99	0.295833	0.945666	0.044,0.074	0.079,0.084,0.079	-0.022
ENSG00000160633.8	SAFB	chr19	+	5661528	5661819	5661531	5661819	5657251	5657358	4590	72,71	76,77	64,45,77	73,73,93	102	99	0.295517	0.945666	0.479,0.472	0.46,0.374,0.446	0.049
ENSG00000127314.13	RAP1B	chr12	+	69042478	69042561	69042485	69042561	69004687	69004823	4902	112113	0,0	118,63,119	2,3,3	106	99	0.295472	0.945666	1.0,1.0	0.982,0.951,0.974	0.031
ENSG00000164402.9	2017-09-08	chr5	-	132099397	132099584	132099397	132099578	132099915	132100111	5610	24,24	10,7	40,30,34	20,16,15	105	99	0.296257	0.945666	0.694,0.764	0.653,0.639,0.681	0.071
ENSG00000006530.11	AGK	chr7	+	141301004	141301080	141301013	141301080	141296361	141296441	6577	29,10	2,0	34,11,33	0,0,0	108	99	0.296263	0.945666	0.93,1.0	1.0,1.0,1.0	-0.035
ENSG00000077942.13	FBLN1	chr22	+	45931079	45931217	45931135	45931217	45929640	45929778	825	89,82	4,1	272218143	6,0,2	155	99	0.294699	0.945666	0.934,0.981	0.967,1.0,0.979	-0.025
ENSG00000126456.11	IRF3	chr19	-	50163969	50164101	50163969	50164085	50165204	50165585	5266	39,27	216203	35,23,33	212101159	115	99	0.297751	0.949377	0.135,0.103	0.124,0.164,0.152	-0.028
ENSG00000163701.14	IL17RE	chr3	+	9956158	9956283	9956231	9956283	9955639	9955708	8091	4,2	18,21	4,2,6	16,14,14	172	99	0.297787	0.949377	0.113,0.052	0.126,0.076,0.198	-0.051
ENSG00000091140.8	DLD	chr7	+	107545307	107545503	107545402	107545503	107543922	107543992	332	7,7	196167	3,4,5	192105149	194	99	0.298401	0.950182	0.018,0.021	0.008,0.019,0.017	0.005
ENSG00000164941.9	INTS8	chr8	+	95850690	95850846	95850721	95850846	95848751	95848859	3163	43,63	6,10	98,62,97	15,7,4	130	99	0.298823	0.950408	0.845,0.828	0.833,0.871,0.949	-0.048
ENSG00000089356.12	FXYD3	chr19	+	35613581	35613743	35613668	35613743	35612125	35612149	4112	85,67	1089959	129,76,94	1649978901	186	99	0.298834	0.950408	0.04,0.036	0.04,0.04,0.053	-0.006
ENSG00000164114.14	MAP9	chr4	-	156289737	156289964	156289737	156289961	156294287	156294608	192	18,11	30,28	15,4,16	16,13,14	102	99	0.29931	0.951346	0.368,0.276	0.476,0.23,0.526	-0.089
ENSG00000041357.11	PSMA4	chr15	+	78834824	78834987	78834917	78834987	78834518	78834561	4742	393445	6,5	639300657	15,1,13	192	99	0.299849	0.952484	0.971,0.979	0.956,0.994,0.963	0.004
ENSG00000140931.15	CMTM3	chr16	+	66643661	66643906	66643785	66643906	66643337	66643433	375	3,3	35,34	9,10,7	92,85,43	223	99	0.300066	0.952595	0.037,0.038	0.042,0.05,0.067	-0.015
ENSG00000100726.10	TELO2	chr16	+	1556225	1556330	1556238	1556330	1555410	1555602	7359	0,3	44,38	2,1,5	53,23,57	112	99	0.300632	0.953815	0.0,0.065	0.032,0.037,0.072	-0.015
ENSG00000117407.12	ARTN	chr1	+	44401261	44401388	44401326	44401388	44399783	44399932	117	41,35	18,13	67,22,117	20,5,38	164	99	0.301362	0.953976	0.579,0.619	0.669,0.726,0.65	-0.083
ENSG00000065000.11	AP3D1	chr19	-	2108685	2108875	2108685	2108765	2109084	2109206	1499	14,5	283262	4,4,18	171125211	209	99	0.301218	0.953976	0.023,0.009	0.011,0.015,0.039	-0.006
ENSG00000129347.15	KRI1	chr19	-	10673404	10673513	10673404	10673497	10675604	10675710	1654	36,26	2,0	44,20,28	2,2,1	115	99	0.301436	0.953976	0.939,1.0	0.95,0.896,0.96	0.034
ENSG00000117360.8	PRPF3	chr1	+	150316851	150317023	150316909	150317023	150316637	150316737	4344	8,11	62,66	5,2,6	42,29,47	157	99	0.301124	0.953976	0.075,0.095	0.07,0.042,0.075	0.023
ENSG00000104904.8	OAZ1	chr19	+	2272709	2272819	2272733	2272819	2271780	2271953	5874	42,45	20231926	44,15,41	227812281881	123	99	0.30159	0.953976	0.016,0.018	0.015,0.01,0.017	0.003
ENSG00000049323.11	LTBP1	chr2	+	33482350	33482578	33482434	33482578	33477743	33477911	2472	37,24	0,2	60,44,48	0,1,2	183	99	0.302063	0.954852	1.0,0.867	1.0,0.96,0.928	-0.029
ENSG00000163481.3	RNF25	chr2	-	219530638	219530807	219530638	219530782	219530881	219530953	3950	1,6	94,77	1,2,2	64,40,74	124	99	0.302412	0.954852	0.008,0.059	0.012,0.038,0.021	0.01
ENSG00000136044.7	APPL2	chr12	-	105582050	105582225	105582050	105582174	105583549	105583602	3969	36,48	0,1	76,41,42	3,1,1	150	99	0.302242	0.954852	1.0,0.969	0.944,0.964,0.965	0.027
ENSG00000153914.11	SREK1	chr5	+	65451892	65454760	65454636	65454760	65449290	65449424	225	104,98	13,3	97,54,181	3,5,4	2843	99	0.302727	0.955271	0.218,0.532	0.53,0.273,0.612	-0.097
ENSG00000169738.3	DCXR	chr17	-	79994066	79994519	79994066	79994324	79994596	79994639	3362	198223	3,2	300184227	1,0,0	294	99	0.303134	0.955982	0.957,0.974	0.99,1.0,1.0	-0.031
ENSG00000169592.10	INO80E	chr16	+	30012532	30012851	30012734	30012851	30012249	30012361	2694	10,12	13,13	9,8,21	12,3,14	301	99	0.303417	0.956269	0.202,0.233	0.198,0.467,0.33	-0.114
ENSG00000105486.9	LIG1	chr19	-	48640778	48641016	48640778	48640945	48643227	48643400	4097	0,3	26,24	3,3,4	40,31,48	170	99	0.303589	0.956269	0.0,0.068	0.042,0.053,0.046	-0.013
ENSG00000166801.11	FAM111A	chr11	+	58916176	58916426	58916308	58916426	58913299	58913329	1126	20,25	8,10	11,8,28	13,6,8	231	99	0.304596	0.958291	0.517,0.517	0.266,0.364,0.6	0.107
ENSG00000116353.11	MECR	chr1	-	29522452	29522554	29522452	29522525	29522709	29522770	1712	5,0	68,63	2,2,0	62,45,56	128	99	0.305202	0.959625	0.054,0.0	0.024,0.033,0.0	0.008
ENSG00000128739.16	SNRPN	chr15	+	25219457	25219603	25219544	25219603	25213078	25213229	1563	340291	4,5	314130276	4,3,9	186	99	0.305811	0.960414	0.978,0.969	0.977,0.958,0.942	0.015
ENSG00000168036.12	CTNNB1	chr3	+	41281150	41281934	41281309	41281934	41280624	41280845	6135	258225	116,98	521309514	205,99,223	258	99	0.305819	0.960414	0.46,0.468	0.494,0.545,0.469	-0.039
ENSG00000164062.8	APEH	chr3	+	49720260	49720378	49720275	49720378	49719978	49720169	1004	5,11	387415	9,4,2	476209374	114	99	0.306986	0.962928	0.011,0.023	0.016,0.016,0.005	0.005
ENSG00000100503.19	NIN	chr14	-	51288591	51288795	51288591	51288718	51297181	51297235	268	15,17	0,0	19,16,23	0,1,3	176	99	0.308828	0.966914	1.0,1.0	1.0,0.9,0.812	0.096
ENSG00000122218.10	COPA	chr1	-	160275222	160275388	160275222	160275361	160275477	160275563	658	11,16	181176	19,10,17	185111167	126	99	0.30897	0.966914	0.046,0.067	0.075,0.066,0.074	-0.015
ENSG00000185813.6	PCYT2	chr17	-	79866751	79867197	79866751	79866913	79867389	79867478	536	8,20	76,65	13,4,3	57,18,57	383	99	0.310185	0.969489	0.026,0.074	0.056,0.054,0.013	0.009
ENSG00000005206.12	SPPL2B	chr19	+	2338750	2338840	2338812	2338840	2337441	2337624	3167	34,52	1,1	43,39,45	0,0,0	161	99	0.310876	0.970844	0.954,0.97	1.0,1.0,1.0	-0.038
ENSG00000183207.8	RUVBL2	chr19	+	49507463	49507675	49507533	49507675	49506535	49506591	5845	6,17	146127	15,5,15	261122187	169	99	0.311256	0.970844	0.024,0.073	0.033,0.023,0.045	0.015
ENSG00000211456.6	SACM1L	chr3	+	45754628	45754688	45754632	45754688	45750989	45751139	6703	42,25	2,1	39,34,49	1,0,1	103	99	0.311073	0.970844	0.953,0.96	0.974,1.0,0.979	-0.028
ENSG00000173848.14	NET1	chr10	+	5494787	5494883	5494820	5494883	5494320	5494488	7709	1,3	158150	4,3,8	224143267	132	99	0.312032	0.972372	0.005,0.015	0.013,0.015,0.022	-0.007
ENSG00000215041.5	NEURL4	chr17	-	7220779	7221003	7220779	7220892	7221106	7221251	7849	19,31	49,46	14,6,20	42,13,44	210	99	0.31244	0.973064	0.155,0.241	0.136,0.179,0.176	0.034
ENSG00000159069.9	FBXW5	chr9	-	139837220	139837425	139837220	139837395	139837800	139837958	3098	6,10	174147	6,4,5	158102160	129	99	0.313556	0.975963	0.026,0.05	0.028,0.029,0.023	0.011
ENSG00000183137.10	CEP57L1	chr6	+	109471320	109471442	109471368	109471442	109467960	109468140	838	20,23	4,2	49,29,47	2,1,6	147	99	0.314736	0.978475	0.771,0.886	0.943,0.951,0.841	-0.083
ENSG00000204580.7	DDR1	chr6	+	30865137	30865374	30865155	30865374	30864790	30864918	4050	7,12	229198	22,16,25	456319344	117	99	0.3156	0.980582	0.025,0.049	0.039,0.041,0.058	-0.009
ENSG00000111364.11	DDX55	chr12	+	124094485	124094675	124094549	124094675	124093226	124093376	7601	66,70	4,2	68,43,61	1,1,3	163	99	0.31595	0.98109	0.909,0.955	0.976,0.963,0.925	-0.023
ENSG00000093010.7	COMT	chr22	+	19951632	19951822	19951690	19951822	19951088	19951282	3650	16,20	391417	25,16,33	944541666	157	99	0.31674	0.982819	0.025,0.029	0.016,0.018,0.03	0.006
ENSG00000150967.13	ABCB9	chr12	-	123413546	123414727	123413546	123414718	123416738	123416875	8143	2,1	39,20	0,0,1	24,17,10	108	99	0.317834	0.98519	0.045,0.044	0.0,0.0,0.084	0.016
ENSG00000167965.13	MLST8	chr16	+	2258210	2258614	2258450	2258614	2257193	2257346	3798	85102	2,3	116100118	7,2,5	339	99	0.318843	0.985917	0.925,0.909	0.829,0.936,0.873	0.038
ENSG00000176142.8	TMEM39A	chr3	-	119176864	119177087	119176864	119176930	119180808	119180995	3882	51,48	4,0	82,48,70	4,0,0	256	99	0.318979	0.985917	0.831,1.0	0.888,1.0,1.0	-0.047
ENSG00000203705.6	TATDN3	chr1	+	212988354	212988939	212988388	212988939	212985568	212985670	492	47,25	2,0	45,41,42	0,0,0	133	99	0.31897	0.985917	0.946,1.0	1.0,1.0,1.0	-0.027
ENSG00000133872.9	TMEM66	chr8	-	29923503	29923655	29923503	29923583	29924292	29924434	6493	647607	16,3	574319525	9,2,5	171	99	0.319006	0.985917	0.959,0.992	0.974,0.989,0.984	-0.007
ENSG00000111325.12	OGFOD2	chr12	+	123462906	123463116	123462988	123463116	123461417	123461517	1038	10,28	9,10	25,9,27	29,6,16	181	99	0.320245	0.986842	0.378,0.605	0.32,0.451,0.48	0.075
ENSG00000117308.10	GALE	chr1	-	24124606	24124720	24124606	24124715	24125104	24125220	4780	114109	13,9	165,90,160	13,7,10	104	99	0.319792	0.986842	0.893,0.92	0.924,0.924,0.938	-0.022
ENSG00000197343.6	ZNF655	chr7	+	99159966	99160117	99159990	99160117	99159510	99159596	1027	4,3	21,38	18,4,8	74,51,55	123	99	0.320652	0.987286	0.133,0.06	0.164,0.059,0.105	-0.013
ENSG00000169972.7	PUSL1	chr1	+	1245060	1245231	1245085	1245231	1244833	1244983	7090	68,57	1,3	69,42,57	4,2,3	124	99	0.320764	0.987286	0.982,0.938	0.932,0.944,0.938	0.022
ENSG00000162236.7	STX5	chr11	-	62574368	62575138	62574368	62575100	62591637	62591759	3915	5,4	167154	1,0,0	111,56,102	137	99	0.321367	0.987984	0.021,0.018	0.006,0.0,0.0	0.018
ENSG00000105865.6	DUS4L	chr7	+	107216810	107217037	107216853	107217037	107215632	107215755	5541	46,35	1,0	58,45,49	1,2,2	142	99	0.321307	0.987984	0.97,1.0	0.976,0.94,0.945	0.031
ENSG00000100151.11	PICK1	chr22	+	38469779	38470458	38470313	38470458	38469006	38469099	1613	103117	3,0	99,53,80	0,0,0	633	99	0.322173	0.988726	0.843,1.0	1.0,1.0,1.0	-0.079
ENSG00000130305.12	NSUN5	chr7	-	72721579	72721754	72721579	72721640	72722427	72722550	2709	109,63	0,1	70,58,63	1,1,2	213	99	0.321834	0.988726	1.0,0.967	0.97,0.964,0.936	0.027
ENSG00000104960.11	PTOV1	chr19	+	50363242	50363440	50363312	50363440	50361805	50361910	3492	405355	3,7	345189324	2,1,5	169	99	0.322063	0.988726	0.988,0.967	0.99,0.991,0.974	-0.007
ENSG00000145730.16	PAM	chr5	+	102360834	102361038	102360837	102361038	102355493	102355547	7636	110,96	18,10	140,57,92	15,9,27	102	99	0.322757	0.989938	0.856,0.903	0.901,0.86,0.768	0.036
ENSG00000177084.12	POLE	chr12	-	133208900	133209094	133208900	133209074	133209249	133209381	6734	17,14	2,0	49,19,51	2,2,2	119	99	0.325385	0.995603	0.876,1.0	0.953,0.888,0.955	0.006
ENSG00000160226.11	C21orf2	chr21	-	45750705	45750802	45750705	45750799	45751725	45751897	6833	10,10	11,12	12,11,12	15,9,4	102	99	0.325551	0.995603	0.469,0.447	0.437,0.543,0.744	-0.117
ENSG00000166347.14	CYB5A	chr18	-	71922975	71928179	71922975	71923010	71930583	71930712	7451	151129	7,5	210104175	7,3,4	5268	99	0.3258	0.995785	0.288,0.327	0.361,0.394,0.451	-0.094
ENSG00000070610.10	GBA2	chr9	-	35741668	35741905	35741668	35741887	35744293	35744409	6866	5,4	21,17	4,0,5	23,16,21	117	99	0.326604	0.997662	0.168,0.166	0.128,0.0,0.168	0.068
ENSG00000113758.9	DBN1	chr5	-	176895108	176895221	176895108	176895218	176895844	176895900	114	32,36	1,0	42,24,48	2,0,3	102	99	0.326897	0.997781	0.969,1.0	0.953,1.0,0.94	0.02
ENSG00000272752.1	STAG3L5P-PVRIG2P-PILRB	chr7	+	99949785	99950101	99949884	99950101	99948874	99949033	5520	34,39	2,3	16,9,44	2,3,4	198	99	0.327052	0.997781	0.895,0.867	0.8,0.6,0.846	0.132
ENSG00000076928.13	ARHGEF1	chr19	+	42407807	42407936	42407858	42407936	42407456	42407557	2129	8,4	149146	7,6,11	142101176	150	99	0.32755	0.998229	0.034,0.018	0.032,0.038,0.04	-0.011
ENSG00000120699.8	EXOSC8	chr13	+	37578613	37578698	37578652	37578698	37577070	37577144	4784	3,4	64,68	8,3,11	100,69,127	138	99	0.327964	0.998911	0.033,0.04	0.054,0.03,0.059	-0.011
ENSG00000167674.10	HDGFRP2	chr19	+	4501922	4502219	4501925	4502219	4501202	4501329	4708	62,90	32,22	73,34,56	22,11,12	102	99	0.328769	0.999625	0.653,0.799	0.763,0.75,0.819	-0.051
ENSG00000213930.7	GALT	chr9	+	34648330	34648891	34648758	34648891	34648111	34648168	571	61,79	2,0	88,53,80	2,3,0	527	99	0.328589	0.999625	0.851,1.0	0.892,0.768,1.0	0.039
ENSG00000180900.12	SCRIB	chr8	-	144874654	144875037	144874654	144874805	144875145	144875253	1001	85103	0,1	112,61,74	0,0,0	331	99	1	1	1.0,0.969	1.0,1.0,1.0	-0.016
ENSG00000115289.8	PCGF1	chr2	-	74732678	74732765	74732678	74732739	74732863	74732897	1006	168158	2,4	168137216	4,1,5	125	99	0.929182	1	0.985,0.969	0.971,0.991,0.972	-0.001
ENSG00000115556.9	PLCD4	chr2	+	219498327	219498944	219498827	219498944	219496858	219497035	1011	104116	1,0	48,33,52	1,1,2	599	99	1	1	0.945,1.0	0.888,0.845,0.811	0.124
ENSG00000004766.11	CCDC132	chr7	+	92979186	92979345	92979190	92979345	92978022	92978119	1012	35,35	1,0	54,30,28	3,0,1	103	99	0.394329	1	0.971,1.0	0.945,1.0,0.964	0.016
ENSG00000004766.11	CCDC132	chr7	+	92883172	92883244	92883175	92883244	92881965	92882088	1013	23,19	1,0	22,16,26	0,1,0	102	99	1	1	0.957,1.0	1.0,0.94,1.0	-0.002
ENSG00000197343.6	ZNF655	chr7	+	99159510	99160117	99159966	99160117	99158155	99158318	1023	64,83	0,0	100,76,118	2,0,0	555	99	1	1	1.0,1.0	0.899,1.0,1.0	0.034
ENSG00000197343.6	ZNF655	chr7	+	99159971	99160117	99159990	99160117	99159510	99159596	1026	4,5	21,38	19,4,8	74,51,55	118	99	0.783169	1	0.138,0.099	0.177,0.062,0.109	0.003
ENSG00000104872.6	PIH1D1	chr19	-	49949807	49950051	49949807	49949951	49950280	49950356	1028	22,12	121,97	25,18,20	129103114	199	99	0.505026	1	0.083,0.058	0.088,0.08,0.08	-0.012
ENSG00000104872.6	PIH1D1	chr19	-	49949807	49950051	49949807	49949852	49950280	49950356	1029	168126	4,2	147104143	6,2,2	298	99	0.6809	1	0.933,0.954	0.891,0.945,0.96	0.012
ENSG00000104872.6	PIH1D1	chr19	-	49949807	49949951	49949807	49949852	49950280	49950356	1030	267211	4,2	251189237	6,2,2	198	99	0.74474	1	0.971,0.981	0.954,0.979,0.983	0.004
ENSG00000104872.6	PIH1D1	chr19	-	49950594	49950724	49950594	49950677	49951083	49951165	1031	140111	0,3	233116177	1,0,3	146	99	0.61882	1	1.0,0.962	0.994,1.0,0.976	-0.009
ENSG00000104872.6	PIH1D1	chr19	-	49950594	49950724	49950594	49950674	49951083	49951165	1032	140113	0,5	236117180	2,0,0	149	99	0.456421	1	1.0,0.938	0.987,1.0,1.0	-0.027
ENSG00000099849.10	RASSF7	chr11	+	562078	562776	562083	562776	561761	561892	1034	65,86	2,1	109,48,88	1,0,0	104	99	0.495047	1	0.969,0.988	0.99,1.0,1.0	-0.018
ENSG00000111325.12	OGFOD2	chr12	+	123462906	123463116	123462988	123463116	123462527	123462638	1036	11,22	0,0	10,11,23	2,0,0	181	99	1	1	1.0,1.0	0.732,1.0,1.0	0.089
ENSG00000197111.11	PCBP2	chr12	+	53853583	53854927	53854798	53854927	53853055	53853187	1041	65,82	533482	78,73,108	918514669	1314	99	0.986717	1	0.009,0.013	0.006,0.011,0.012	0.001
ENSG00000197111.11	PCBP2	chr12	+	53862560	53862616	53862563	53862616	53861588	53861627	1043	464380	113,83	608358474	132,82,110	102	99	0.852503	1	0.799,0.816	0.817,0.809,0.807	-0.003
ENSG00000197111.11	PCBP2	chr12	+	53862560	53862616	53862563	53862616	53861004	53861077	1044	101,87	8,2	249,98,184	18,4,10	102	99	0.535454	1	0.925,0.977	0.931,0.96,0.947	0.005
ENSG00000183751.10	TBL3	chr16	+	2024181	2024293	2024197	2024293	2024056	2024108	104	2,1	31,45	1,1,1	53,38,45	115	99	0.594198	1	0.053,0.019	0.016,0.022,0.019	0.017
ENSG00000144566.6	RAB5A	chr3	+	20017078	20017244	20017134	20017244	19992297	19992553	1054	122109	0,2	70,62,98	2,0,0	155	99	1	1	1.0,0.972	0.957,1.0,1.0	0
ENSG00000144566.6	RAB5A	chr3	+	20017078	20017244	20017092	20017244	19992297	19992553	1055	2,2	126144	0,0,3	111,82,130	113	99	1	1	0.014,0.012	0.0,0.0,0.02	0.006
ENSG00000144566.6	RAB5A	chr3	+	20017092	20017244	20017134	20017244	19992297	19992553	1056	246251	0,2	181144225	2,0,0	141	99	1	1	1.0,0.989	0.985,1.0,1.0	-0.001
ENSG00000145817.12	YIPF5	chr5	-	143544995	143545168	143544995	143545164	143549409	143549529	1063	123,99	1,2	166,70,124	0,0,0	103	99	1	1	0.992,0.979	1.0,1.0,1.0	-0.014
ENSG00000138326.14	RPS24	chr10	+	79799958	79799983	79799961	79799983	79796951	79797062	1064	5,1	14351225	2,3,3	12868761522	102	99	1	1	0.003,0.001	0.002,0.003,0.002	0
ENSG00000100722.14	ZC3H14	chr14	+	89076055	89076147	89076070	89076147	89075610	89075747	1085	76,64	1,3	91,46,87	2,1,3	114	99	0.955021	1	0.985,0.949	0.975,0.976,0.962	-0.004
ENSG00000100722.14	ZC3H14	chr14	+	89076055	89076147	89076058	89076147	89075610	89075747	1086	70,58	51,43	84,42,78	74,24,35	102	99	0.483032	1	0.571,0.567	0.524,0.629,0.684	-0.043
ENSG00000100722.14	ZC3H14	chr14	+	89076022	89076147	89076055	89076147	89075610	89075747	1087	1,0	70,54	4,0,3	84,41,76	132	99	0.637404	1	0.011,0.0	0.034,0.0,0.029	-0.016
ENSG00000100722.14	ZC3H14	chr14	+	89076058	89076147	89076070	89076147	89075610	89075747	1088	57,49	1,3	81,28,44	2,1,3	111	99	0.961904	1	0.981,0.936	0.973,0.961,0.929	0.004
ENSG00000100722.14	ZC3H14	chr14	+	89076022	89076147	89076058	89076147	89075610	89075747	1090	1,4	51,43	4,1,5	74,24,35	135	99	0.470816	1	0.014,0.064	0.038,0.03,0.095	-0.015
ENSG00000204120.10	GIGYF2	chr2	+	233708721	233708965	233708755	233708965	233704558	233704681	109	2,1	48,51	3,1,2	57,30,36	133	99	0.461365	1	0.03,0.014	0.038,0.024,0.04	-0.012
ENSG00000171163.11	ZNF692	chr1	-	249149923	249150145	249149923	249150142	249150486	249150621	10	36,28	1,2	40,23,43	5,0,2	102	99	0.858407	1	0.972,0.931	0.886,1.0,0.954	0.005
ENSG00000066427.17	ATXN3	chr14	-	92547308	92547405	92547308	92547401	92548643	92548810	1103	16,32	1,0	37,31,22	3,2,0	103	99	1	1	0.939,1.0	0.922,0.937,1.0	0.017
ENSG00000007168.8	PAFAH1B1	chr17	+	2573456	2573625	2573568	2573625	2570285	2570492	1108	497426	5,3	451275548	6,3,7	211	99	0.371799	1	0.979,0.985	0.972,0.977,0.973	0.008
ENSG00000119760.11	SUPT7L	chr2	-	27883850	27884468	27883850	27884255	27885045	27885148	1109	19,34	24,16	43,24,48	37,23,28	312	99	0.987594	1	0.201,0.403	0.269,0.249,0.352	0.012
ENSG00000175826.7	CTDNEP1	chr17	-	7150382	7150501	7150382	7150496	7150595	7150662	1113	286246	5,9	360225339	10,6,8	104	99	0.981492	1	0.982,0.963	0.972,0.973,0.976	-0.001
ENSG00000159322.13	ADPGK	chr15	-	73043709	73045236	73043709	73045233	73047896	73047995	1116	34,25	33,28	60,25,39	49,34,67	102	99	0.524577	1	0.5,0.464	0.543,0.416,0.361	0.042
ENSG00000255508.3	MIR3654	chr11	-	62340055	62342380	62340055	62340214	62344128	62344221	1117	175184	1,0	124,86,189	0,0,0	2265	99	1	1	0.884,1.0	1.0,1.0,1.0	-0.058
ENSG00000163565.14	IFI16	chr1	+	158986322	158986490	158986407	158986490	158985462	158985777	1121	367286	1,0	242244307	0,0,1	184	99	1	1	0.995,1.0	1.0,1.0,0.994	0
ENSG00000159788.14	RGS12	chr4	+	3427172	3427287	3427190	3427287	3425241	3425368	1122	1,0	103,99	0,3,2	82,54,82	117	99	0.579196	1	0.008,0.0	0.0,0.045,0.02	-0.018
ENSG00000166801.11	FAM111A	chr11	+	58916269	58916426	58916308	58916426	58913299	58913329	1125	16,19	8,10	32,8,45	13,6,8	138	99	0.342419	1	0.589,0.577	0.638,0.489,0.801	-0.06
ENSG00000155367.11	PPM1J	chr1	-	113253887	113254096	113253887	113254006	113254592	113254677	1137	1,2	29,18	1,0,1	25,26,22	189	99	0.864241	1	0.018,0.055	0.021,0.0,0.023	0.022
ENSG00000172432.14	GTPBP2	chr6	-	43593962	43594147	43593962	43594123	43594658	43594685	1140	23,21	0,1	16,15,24	0,0,0	123	99	1	1	1.0,0.944	1.0,1.0,1.0	-0.028
ENSG00000165819.7	METTL3	chr14	-	21969869	21970045	21969869	21969966	21971315	21971720	1145	81121	1,0	222,81,159	2,3,2	178	99	0.405222	1	0.978,1.0	0.984,0.938,0.978	0.022
ENSG00000153575.6	TUBGCP5	chr15	+	22845761	22845876	22845770	22845876	22842047	22842183	1147	48,43	0,0	33,29,60	1,0,1	108	99	1	1	1.0,1.0	0.968,1.0,0.982	0.017
ENSG00000153575.6	TUBGCP5	chr15	+	22853687	22853849	22853733	22853849	22850906	22851109	1148	2,4	46,55	3,3,4	38,33,40	145	99	0.465929	1	0.029,0.047	0.051,0.058,0.064	-0.02
ENSG00000049283.13	EPN3	chr17	+	48617564	48617695	48617607	48617695	48616547	48616676	1149	1,2	53,81	5,0,3	78,42,99	142	99	0.331934	1	0.013,0.017	0.043,0.0,0.021	-0.006
ENSG00000267426.1	RP11-552F3.12	chr17	-	73897792	73898001	73897792	73897997	73898100	73898235	1151	180172	10,10	205105166	8,8,6	103	99	0.500593	1	0.945,0.943	0.961,0.927,0.964	-0.007
ENSG00000160917.10	CPSF4	chr7	+	99051588	99051759	99051663	99051759	99049990	99050063	1153	31,25	32,32	52,31,31	38,25,44	174	99	0.448725	1	0.355,0.308	0.438,0.414,0.286	-0.048
ENSG00000160917.10	CPSF4	chr7	+	99051588	99051759	99051666	99051759	99049990	99050063	1155	31,25	5,9	53,31,31	17,9,9	177	99	0.552119	1	0.776,0.608	0.636,0.658,0.658	0.041
ENSG00000102103.11	PQBP1	chrX	+	48759495	48759794	48759509	48759794	48759206	48759319	1158	2,2	131125	2,1,4	128,91,117	113	99	0.912615	1	0.013,0.014	0.014,0.01,0.029	-0.004
ENSG00000137814.5	HAUS2	chr15	+	42853467	42853600	42853472	42853600	42852979	42853068	1160	12,23	3,4	17,10,14	2,1,4	104	99	0.637137	1	0.792,0.846	0.89,0.905,0.769	-0.036
ENSG00000135926.8	TMBIM1	chr2	-	219142657	219142888	219142657	219142697	219143237	219143288	1164	22,24	872845	20,11,32	664454776	290	99	0.737871	1	0.009,0.01	0.01,0.008,0.014	-0.001
ENSG00000173598.9	NUDT4	chr12	+	93792543	93792631	93792546	93792631	93789264	93789309	116	59,55	69,95	56,50,60	71,53,113	102	99	0.900787	1	0.454,0.36	0.434,0.478,0.34	-0.01
ENSG00000124214.15	STAU1	chr20	-	47740911	47741142	47740911	47741124	47752369	47752468	1171	17,25	99,81	22,11,28	153,87,85	117	99	0.41405	1	0.127,0.207	0.108,0.097,0.218	0.026
ENSG00000135451.8	TROAP	chr12	+	49723927	49725190	49724996	49725190	49723177	49723237	1174	217211	0,0	389177362	1,0,0	1168	99	1	1	1.0,1.0	0.971,1.0,1.0	0.01
ENSG00000138035.10	PNPT1	chr2	-	55870453	55870560	55870453	55870547	55871771	55871855	1175	214207	2,3	142,51,155	0,1,0	112	99	0.738231	1	0.99,0.984	1.0,0.978,1.0	-0.006
ENSG00000083544.9	TDRD3	chr13	+	61083675	61084053	61083896	61084053	61068568	61068709	1179	0,0	11,10	0,0,1	21,20,26	320	99	1	1	0.0,0.0	0.0,0.0,0.012	-0.004
ENSG00000156983.11	BRPF1	chr3	+	9785261	9785585	9785264	9785585	9784627	9784937	1182	14,8	9,9	11,6,12	8,13,11	102	99	0.512295	1	0.602,0.463	0.572,0.309,0.514	0.067
ENSG00000177646.13	ACAD9	chr3	+	128623200	128623348	128623228	128623348	128622904	128622975	1184	1,2	29,59	0,1,2	87,51,57	127	99	0.435096	1	0.026,0.026	0.0,0.015,0.027	0.012
ENSG00000177646.13	ACAD9	chr3	+	128612361	128612499	128612397	128612499	128603495	128603589	1185	1,1	17,19	1,0,1	35,22,40	135	99	0.440928	1	0.041,0.037	0.021,0.0,0.018	0.026
ENSG00000142910.11	TINAGL1	chr1	+	32048749	32049176	32049061	32049176	32044804	32044868	1186	18921657	3,2	247613572457	0,2,2	411	99	1	1	0.993,0.995	1.0,0.994,0.997	-0.003
ENSG00000170525.14	PFKFB3	chr10	+	6261481	6261656	6261531	6261656	6259097	6259154	1188	0,1	13,20	0,0,2	24,11,23	149	99	1	1	0.0,0.032	0.0,0.0,0.055	-0.002
ENSG00000166965.8	RCCD1	chr15	+	91503557	91503728	91503563	91503728	91503129	91503228	1193	32,19	1,0	49,39,36	1,2,0	105	99	1	1	0.968,1.0	0.979,0.948,1.0	0.008
ENSG00000110075.10	PPP6R3	chr11	+	68380533	68382720	68382099	68382720	68377371	68377491	1195	15061349	0,0	19029761417	0,0,1	1665	99	1	1	1.0,1.0	1.0,1.0,0.988	0.004
ENSG00000110075.10	PPP6R3	chr11	+	68355394	68355492	68355412	68355492	68350510	68350597	1196	43,36	6,4	41,36,61	2,3,11	117	99	0.766188	1	0.858,0.884	0.945,0.91,0.824	-0.022
ENSG00000110075.10	PPP6R3	chr11	+	68355265	68355492	68355412	68355492	68350510	68350597	1197	17,13	6,4	9,15,14	2,3,11	246	99	0.771458	1	0.533,0.567	0.644,0.668,0.339	0
ENSG00000117407.12	ARTN	chr1	+	44401740	44401903	44401764	44401903	44401261	44401388	119	7,13	7,10	27,5,22	17,7,18	123	99	0.798303	1	0.446,0.511	0.561,0.365,0.496	0.005
ENSG00000171163.11	ZNF692	chr1	-	249152026	249152216	249152026	249152058	249152329	249152520	11	6,20	14,10	9,11,27	21,11,11	257	99	0.911342	1	0.142,0.435	0.142,0.278,0.486	-0.014
ENSG00000110075.10	PPP6R3	chr11	+	68334466	68334634	68334481	68334634	68331770	68331900	1203	0,0	47,44	4,1,1	65,39,80	114	99	0.810257	1	0.0,0.0	0.051,0.022,0.011	-0.028
ENSG00000105298.9	CACTIN	chr19	-	3614383	3614587	3614383	3614492	3618872	3618987	1207	43,36	0,0	56,22,51	1,0,0	194	99	1	1	1.0,1.0	0.966,1.0,1.0	0.011
ENSG00000132849.14	INADL	chr1	+	62586852	62586967	62586857	62586967	62582803	62582890	1210	17,17	2,0	28,17,19	1,0,2	104	99	0.530843	1	0.89,1.0	0.964,1.0,0.9	-0.01
ENSG00000058600.11	POLR3E	chr16	+	22343380	22343506	22343443	22343506	22339830	22339908	1212	77,94	2,2	115,65,104	1,1,1	162	99	0.331135	1	0.959,0.966	0.986,0.975,0.985	-0.019
ENSG00000058600.11	POLR3E	chr16	+	22320245	22320361	22320295	22320361	22319468	22319546	1213	44,27	0,1	60,27,66	0,3,0	149	99	1	1	1.0,0.947	1.0,0.857,1.0	0.021
ENSG00000114956.15	DGUOK	chr2	+	74177711	74177859	74177727	74177859	74173845	74174033	1215	206182	1,1	152,84,168	0,1,1	115	99	1	1	0.994,0.994	1.0,0.986,0.993	0.001
ENSG00000155561.10	NUP205	chr7	+	135320311	135320405	135320328	135320405	135315091	135315218	1217	0,6	116,95	3,3,4	239105129	116	99	0.722881	1	0.0,0.051	0.011,0.024,0.026	0.005
ENSG00000155561.10	NUP205	chr7	+	135298906	135299021	135298918	135299021	135291994	135292119	1218	48,44	3,2	106,50,61	3,1,4	111	99	0.646801	1	0.935,0.952	0.969,0.978,0.932	-0.016
ENSG00000185033.10	SEMA4B	chr15	+	90770769	90770874	90770788	90770874	90768892	90769059	121	6,1	133123	11,1,3	359163232	118	99	0.745187	1	0.036,0.007	0.025,0.005,0.011	0.008
ENSG00000095794.15	CREM	chr10	+	35500181	35501883	35500583	35501883	35495822	35495979	1220	84,80	0,1	40,24,49	2,0,1	501	99	1	1	1.0,0.941	0.798,1.0,0.906	0.069
ENSG00000100023.13	PPIL2	chr22	+	22049682	22049785	22049686	22049785	22049225	22049359	1223	41,29	1,2	29,23,39	1,1,4	103	99	0.500175	1	0.975,0.933	0.965,0.957,0.904	0.012
ENSG00000110931.14	CAMKK2	chr12	-	121707330	121707430	121707330	121707384	121708700	121708748	1225	0,1	30,28	0,1,2	81,56,52	145	99	1	1	0.0,0.024	0.0,0.012,0.026	-0.001
ENSG00000172046.14	USP19	chr3	-	49155089	49155263	49155089	49155218	49155379	49155553	122	25,8	2,6	23,22,21	5,7,7	144	99	0.786219	1	0.896,0.478	0.76,0.684,0.673	-0.019
ENSG00000214114.4	MYCBP	chr1	-	39332551	39332681	39332551	39332671	39338689	39338762	1231	9,11	7,4	19,17,9	8,2,12	109	99	0.787733	1	0.539,0.714	0.683,0.885,0.405	-0.031
ENSG00000128159.7	TUBGCP6	chr22	-	50658385	50660303	50658385	50658444	50660456	50660531	1239	421445	0,2	571259540	0,1,4	1958	99	0.404457	1	1.0,0.918	1.0,0.929,0.872	0.025
ENSG00000128159.7	TUBGCP6	chr22	-	50656617	50656831	50656617	50656799	50656916	50657049	1240	63,80	2,2	59,24,36	4,0,0	131	99	0.685925	1	0.96,0.968	0.918,1.0,1.0	-0.009
ENSG00000073792.11	IGF2BP2	chr3	-	185410486	185410568	185410486	185410550	185414399	185414451	1241	3,2	74,57	1,0,1	76,56,110	117	99	0.390258	1	0.033,0.029	0.011,0.0,0.008	0.025
ENSG00000189306.6	RRP7A	chr22	-	42912016	42912302	42912016	42912142	42914010	42914153	1242	3,4	87,73	4,4,9	131,55,113	259	99	0.457992	1	0.013,0.021	0.012,0.027,0.03	-0.006
ENSG00000137207.7	YIPF3	chr6	-	43480806	43480938	43480806	43480836	43481096	43481189	1243	926856	13,6	807476558	2,8,9	201	99	0.858699	1	0.972,0.986	0.995,0.967,0.968	0.002
ENSG00000080822.12	CLDND1	chr3	-	98239976	98240286	98239976	98240221	98240496	98240547	1244	10,10	0,0	53,37,50	2,0,1	164	99	0.411304	1	1.0,1.0	0.941,1.0,0.968	0.03
ENSG00000080822.12	CLDND1	chr3	-	98237728	98237858	98237728	98237839	98239976	98240286	1249	1,0	48,43	4,1,2	133,92,106	118	99	0.600326	1	0.017,0.0	0.025,0.009,0.016	-0.008
ENSG00000142453.7	CARM1	chr19	+	11030508	11030642	11030552	11030642	11030270	11030356	1250	7,4	119132	2,4,8	155,93,140	143	99	0.622086	1	0.039,0.021	0.009,0.029,0.038	0.005
ENSG00000103051.14	COG4	chr16	-	70530168	70530334	70530168	70530282	70531123	70531290	1254	112119	3,3	181102126	4,2,1	151	99	0.431099	1	0.961,0.963	0.967,0.971,0.988	-0.013
ENSG00000160410.10	SHKBP1	chr19	+	41096635	41096759	41096638	41096759	41096149	41096328	1257	89112	6,5	128,56,62	7,5,5	102	99	0.583686	1	0.935,0.956	0.947,0.916,0.923	0.017
ENSG00000160410.10	SHKBP1	chr19	+	41084353	41084448	41084367	41084448	41084059	41084118	1258	1,3	71,79	1,0,1	113,52,91	113	99	0.557015	1	0.012,0.032	0.008,0.0,0.01	0.016
ENSG00000160410.10	SHKBP1	chr19	+	41084002	41084118	41084059	41084118	41083462	41083536	1259	2,6	59,65	3,3,2	90,39,57	156	99	0.375427	1	0.021,0.055	0.021,0.047,0.022	0.008
ENSG00000115762.12	PLEKHB2	chr2	+	131897739	131897848	131897742	131897848	131890474	131890564	1272	317286	46,41	232123237	24,18,32	102	99	0.421978	1	0.87,0.871	0.904,0.869,0.878	-0.013
ENSG00000008294.16	SPAG9	chr17	-	49067037	49067233	49067037	49067188	49067810	49068029	1275	100107	5,11	140,79,143	10,8,18	144	99	0.392045	1	0.932,0.87	0.906,0.872,0.845	0.027
ENSG00000171703.12	TCEA2	chr20	+	62703210	62703294	62703222	62703294	62701841	62701988	1277	3,1	58,69	1,2,4	30,37,50	111	99	0.372975	1	0.044,0.013	0.029,0.046,0.067	-0.019
ENSG00000140995.12	DEF8	chr16	+	90023880	90024068	90023918	90024068	90021576	90021674	1288	5,6	115115	6,0,10	106,64,109	137	99	0.843705	1	0.03,0.036	0.039,0.0,0.062	-0.001
ENSG00000140995.12	DEF8	chr16	+	90023918	90024068	90023945	90024068	90021576	90021674	1289	158144	3,1	141,82,151	0,1,3	126	99	0.715622	1	0.976,0.991	1.0,0.985,0.975	-0.003
ENSG00000140995.12	DEF8	chr16	+	90023918	90024068	90023948	90024068	90021576	90021674	1290	160144	1,0	141,83,152	0,0,3	129	99	1	1	0.992,1.0	1.0,1.0,0.975	0.004
ENSG00000140995.12	DEF8	chr16	+	90023880	90024068	90023945	90024068	90021576	90021674	1291	48,35	3,1	41,18,52	0,1,3	164	99	0.428102	1	0.906,0.955	1.0,0.916,0.913	-0.012
ENSG00000140995.12	DEF8	chr16	+	90023880	90024068	90023948	90024068	90021576	90021674	1292	50,35	1,0	41,19,53	0,0,3	167	99	0.608939	1	0.967,1.0	1.0,1.0,0.913	0.012
ENSG00000140995.12	DEF8	chr16	+	90030577	90030718	90030628	90030718	90029770	90029851	1296	11,14	4,6	10,9,9	4,1,3	150	99	0.390756	1	0.645,0.606	0.623,0.856,0.664	-0.089
ENSG00000049656.9	CLPTM1L	chr5	-	1330394	1330546	1330394	1330498	1331913	1331998	129	2,4	178171	2,2,7	181103169	147	99	0.679212	1	0.008,0.016	0.007,0.013,0.027	-0.004
ENSG00000171163.11	ZNF692	chr1	-	249152026	249152233	249152026	249152058	249152329	249152520	12	10,20	14,10	10,11,32	21,11,11	274	99	0.901527	1	0.205,0.419	0.147,0.265,0.512	0.004
ENSG00000140199.7	SLC12A6	chr15	-	34530432	34530602	34530432	34530532	34531165	34531361	1302	26,15	0,0	26,27,10	0,0,2	169	99	1	1	1.0,1.0	1.0,1.0,0.745	0.085
ENSG00000105404.6	RABAC1	chr19	-	42460832	42461086	42460832	42461042	42461169	42461271	1303	467457	10,14	349183261	2,9,11	143	99	0.874679	1	0.97,0.958	0.992,0.934,0.943	0.008
ENSG00000105404.6	RABAC1	chr19	-	42460832	42461086	42460832	42461042	42462437	42462535	1304	118124	0,0	78,49,65	1,0,0	143	99	1	1	1.0,1.0	0.982,1.0,1.0	0.006
ENSG00000119718.6	EIF2B2	chr14	+	75472543	75472664	75472568	75472664	75471439	75471603	1306	8,3	188135	5,0,4	135,78,137	124	99	0.39201	1	0.033,0.017	0.029,0.0,0.023	0.008
ENSG00000196154.7	S100A4	chr1	-	153516088	153516415	153516088	153516399	153517129	153517285	130	9,6	118100	1,1,4	35,24,32	115	99	0.434538	1	0.062,0.049	0.024,0.035,0.097	0.004
ENSG00000170919.11	TPT1-AS1	chr13	+	45964848	45965037	45964892	45965037	45963869	45963955	1311	45,40	3,4	16,10,18	0,1,7	143	99	0.59045	1	0.912,0.874	1.0,0.874,0.64	0.055
ENSG00000151967.14	SCHIP1	chr3	+	159603995	159606732	159606608	159606732	159583951	159584070	1314	300265	0,1	211145256	0,0,0	2712	99	1	1	1.0,0.906	1.0,1.0,1.0	-0.047
ENSG00000162129.8	CLPB	chr11	-	72013347	72013417	72013347	72013392	72018242	72018298	131	0,1	39,33	0,0,1	40,19,24	124	99	1	1	0.0,0.024	0.0,0.0,0.032	0.001
ENSG00000163512.9	AZI2	chr3	-	28381892	28382113	28381892	28382092	28383002	28383087	1323	38,27	0,1	29,16,27	1,0,0	120	99	1	1	1.0,0.957	0.96,1.0,1.0	-0.008
ENSG00000149600.7	COMMD7	chr20	-	31315699	31315832	31315699	31315802	31315895	31315949	1325	3,1	65,82	2,0,1	62,29,44	129	99	0.714837	1	0.034,0.009	0.024,0.0,0.017	0.008
ENSG00000142765.13	SYTL1	chr1	+	27675570	27675643	27675606	27675643	27674457	27674503	1327	102123	17,9	174112132	19,10,16	135	99	0.845471	1	0.815,0.909	0.87,0.891,0.858	-0.011
ENSG00000092036.12	HAUS4	chr14	-	23417076	23417242	23417076	23417222	23419522	23419619	1328	1,4	62,39	4,1,3	131,65,66	119	99	0.558887	1	0.013,0.079	0.025,0.013,0.036	0.021
ENSG00000164924.13	YWHAZ	chr8	-	101936362	101936550	101936362	101936526	101937143	101937267	1329	8,5	13981349	7,3,7	167310881539	123	99	1	1	0.005,0.003	0.003,0.002,0.004	0.001
ENSG00000163516.9	ANKZF1	chr2	+	220098854	220100034	220099547	220100034	220098436	220098665	1330	393375	0,1	211114397	0,0,0	792	99	1	1	1.0,0.979	1.0,1.0,1.0	-0.01
ENSG00000126777.13	KTN1	chr14	+	56101243	56101376	56101247	56101376	56099952	56100059	1331	172157	0,1	367234347	0,0,1	103	99	1	1	1.0,0.993	1.0,1.0,0.997	-0.003
ENSG00000118200.10	CAMSAP2	chr1	+	200816337	200816420	200816385	200816420	200813909	200813997	1333	43,59	7,6	93,78,145	26,10,15	147	99	0.423248	1	0.805,0.869	0.707,0.84,0.867	0.032
ENSG00000146904.4	EPHA1	chr7	-	143095413	143096038	143095413	143095541	143096350	143096506	1334	43,46	2,0	98,65,45	0,3,0	596	99	0.866379	1	0.781,1.0	1.0,0.783,1.0	-0.037
ENSG00000128951.9	DUT	chr15	+	48633659	48633782	48633711	48633782	48633485	48633560	1335	9,8	467331	18,11,11	652427562	151	99	0.599624	1	0.012,0.016	0.018,0.017,0.013	-0.002
ENSG00000106397.7	PLOD3	chr7	-	100856122	100856485	100856122	100856224	100858369	100858433	1338	165182	2,0	161,88,161	0,0,0	360	99	0.716598	1	0.958,1.0	1.0,1.0,1.0	-0.021
ENSG00000082213.13	C5orf22	chr5	+	31538366	31538796	31538590	31538796	31535850	31536000	1339	118,90	2,0	81,54,85	1,4,0	323	99	0.454796	1	0.948,1.0	0.961,0.805,1.0	0.052
ENSG00000100239.11	PPP6R2	chr22	+	50857774	50857891	50857777	50857891	50857295	50857408	1342	4,2	51,47	2,0,4	57,32,45	102	99	0.449807	1	0.071,0.04	0.033,0.0,0.079	0.018
ENSG00000160783.15	PMF1	chr1	+	156206078	156206274	156206139	156206274	156203418	156203519	1344	165149	0,0	229127198	1,5,2	160	99	0.533773	1	1.0,1.0	0.993,0.94,0.984	0.028
ENSG00000145425.5	RPS3A	chr4	+	152025328	152025438	152025336	152025438	152024022	152024231	1348	55994838	1,1	917357177278	5,2,5	107	99	1	1	1.0,1.0	0.999,1.0,0.999	0.001
ENSG00000110888.13	CAPRIN2	chr12	-	30862487	30863448	30862487	30863404	30864499	30864563	1350	8,18	20,20	21,9,18	26,9,44	143	99	0.979072	1	0.217,0.384	0.359,0.409,0.221	-0.029
ENSG00000175166.12	PSMD2	chr3	+	184019558	184019859	184019645	184019859	184019324	184019446	1355	135139	33,23	118,60,141	28,14,30	186	99	0.657155	1	0.685,0.763	0.692,0.695,0.714	0.024
ENSG00000175166.12	PSMD2	chr3	+	184019581	184019859	184019645	184019859	184019324	184019446	1356	128132	33,23	115,60,136	28,14,30	163	99	0.753287	1	0.702,0.777	0.714,0.722,0.734	0.016
ENSG00000175166.12	PSMD2	chr3	+	184019634	184019859	184019645	184019859	184019324	184019446	1357	847675	33,23	637342811	28,14,30	110	99	0.685683	1	0.959,0.964	0.953,0.956,0.961	0.005
ENSG00000109065.7	NAT9	chr17	-	72768098	72768193	72768098	72768178	72768356	72768416	135	46,69	2,2	59,15,49	1,2,4	114	99	0.522693	1	0.952,0.968	0.981,0.867,0.914	0.039
ENSG00000108479.7	GALK1	chr17	-	73759094	73759262	73759094	73759230	73759400	73759520	1370	3,0	42,19	0,1,3	51,31,12	131	99	0.777431	1	0.051,0.0	0.0,0.024,0.159	-0.036
ENSG00000158773.10	USF1	chr1	-	161009991	161010120	161009991	161010113	161010365	161010460	1373	85,64	0,4	44,34,62	5,1,0	106	99	0.672012	1	1.0,0.937	0.892,0.969,1.0	0.015
ENSG00000106089.7	STX1A	chr7	-	73115059	73115261	73115059	73115170	73117174	73117312	1374	70,38	0,0	50,23,47	1,0,1	190	99	1	1	1.0,1.0	0.963,1.0,0.961	0.025
ENSG00000152076.14	CCDC74B	chr2	-	130899705	130899926	130899705	130899756	130900841	130900886	1378	2,5	15,6	6,6,2	20,13,11	269	99	0.860705	1	0.047,0.235	0.099,0.145,0.063	0.039
ENSG00000152076.14	CCDC74B	chr2	-	130899705	130899954	130899705	130899756	130900841	130900886	1379	5,7	15,6	9,10,3	20,13,11	297	99	0.793173	1	0.1,0.28	0.13,0.204,0.083	0.051
ENSG00000109065.7	NAT9	chr17	-	72769714	72769827	72769714	72769824	72771760	72771846	137	8,13	22,25	10,7,10	13,15,18	102	99	0.48057	1	0.261,0.335	0.427,0.312,0.35	-0.065
ENSG00000164300.11	SERINC5	chr5	-	79454658	79454785	79454658	79454779	79462205	79462301	1381	24,23	0,0	51,38,42	0,0,2	105	99	1	1	1.0,1.0	1.0,1.0,0.952	0.016
ENSG00000167380.12	ZNF226	chr19	+	44676240	44676367	44676244	44676367	44674187	44674248	1385	42,37	1,0	47,12,31	1,0,2	103	99	0.593865	1	0.976,1.0	0.978,1.0,0.937	0.016
ENSG00000179262.5	RAD23A	chr19	+	13060088	13060222	13060091	13060222	13059894	13059973	1387	130121	126134	207103159	170123116	102	99	0.337704	1	0.5,0.467	0.542,0.448,0.571	-0.037
ENSG00000179262.5	RAD23A	chr19	+	13059310	13059366	13059327	13059366	13058990	13059172	1388	174172	1,5	361153254	5,4,5	116	99	0.740628	1	0.993,0.967	0.984,0.97,0.977	0.003
ENSG00000076944.10	STXBP2	chr19	+	7705583	7705695	7705616	7705695	7704616	7704693	1393	4,3	66,71	6,2,5	85,55,68	132	99	0.635319	1	0.043,0.031	0.05,0.027,0.052	-0.006
ENSG00000076944.10	STXBP2	chr19	+	7705616	7705695	7705625	7705695	7704616	7704693	1394	75,79	3,0	94,66,73	3,2,1	108	99	0.596185	1	0.958,1.0	0.966,0.968,0.985	0.006
ENSG00000076944.10	STXBP2	chr19	+	7705583	7705695	7705625	7705695	7704616	7704693	1395	13,11	3,0	15,13,10	3,2,1	141	99	0.798012	1	0.753,1.0	0.778,0.82,0.875	0.052
ENSG00000156802.8	ATAD2	chr8	-	124361524	124361684	124361524	124361661	124368628	124368717	1399	32,39	0,0	110,56,67	0,1,3	122	99	0.619096	1	1.0,1.0	1.0,0.978,0.948	0.025
ENSG00000109065.7	NAT9	chr17	-	72768098	72768416	72768098	72768256	72769034	72769178	139	66,95	2,0	59,29,64	0,0,0	259	99	0.505375	1	0.927,1.0	1.0,1.0,1.0	-0.036
ENSG00000184428.8	TOP1MT	chr8	-	144407515	144407703	144407515	144407648	144408391	144408514	1407	31,22	0,0	91,62,67	2,0,0	154	99	1	1	1.0,1.0	0.967,1.0,1.0	0.011
ENSG00000163430.5	FSTL1	chr3	-	120169530	120169644	120169530	120169593	120169743	120169838	1411	2,0	14,12	0,2,1	30,16,16	150	99	1	1	0.086,0.0	0.0,0.076,0.04	0.004
ENSG00000135249.3	RINT1	chr7	+	105182854	105183096	105182938	105183096	105177011	105177059	1413	34,30	0,0	25,15,16	0,0,1	183	99	1	1	1.0,1.0	1.0,1.0,0.896	0.035
ENSG00000164024.7	METAP1	chr4	+	99955380	99955493	99955383	99955493	99950017	99950069	1419	92,74	3,2	140,83,110	1,0,9	102	99	0.665651	1	0.967,0.973	0.993,1.0,0.922	-0.002
ENSG00000103066.8	PLA2G15	chr16	+	68289608	68289893	68289668	68289893	68289184	68289283	1421	1,1	33,31	1,0,0	31,19,29	159	99	1	1	0.019,0.02	0.02,0.0,0.0	0.013
ENSG00000103066.8	PLA2G15	chr16	+	68289608	68289893	68289793	68289893	68289184	68289283	1422	39,31	3,3	37,29,31	7,0,6	284	99	0.654534	1	0.819,0.783	0.648,1.0,0.643	0.037
ENSG00000103066.8	PLA2G15	chr16	+	68289668	68289893	68289793	68289893	68289184	68289283	1423	71,61	3,3	67,48,60	7,0,6	224	99	0.400225	1	0.913,0.9	0.809,1.0,0.815	0.032
ENSG00000204427.7	ABHD16A	chr6	-	31655817	31656082	31655817	31655880	31656499	31656563	1425	93,90	0,0	107,52,91	1,0,0	301	99	1	1	1.0,1.0	0.972,1.0,1.0	0.009
ENSG00000075413.13	MARK3	chr14	+	103934369	103934523	103934417	103934523	103933415	103933528	1426	89117	30,36	153,78,143	48,26,52	147	99	0.79634	1	0.666,0.686	0.682,0.669,0.649	0.009
ENSG00000117602.7	RCAN3	chr1	+	24859572	24859744	24859602	24859744	24857707	24857881	1428	36,35	1,0	52,35,37	0,0,0	129	99	1	1	0.965,1.0	1.0,1.0,1.0	-0.018
ENSG00000167930.11	ITFG3	chr16	+	304379	304680	304386	304680	299547	299653	1429	23,25	0,0	28,12,14	1,0,0	106	99	1	1	1.0,1.0	0.963,1.0,1.0	0.012
ENSG00000163040.10	CCDC74A	chr2	+	132288151	132288400	132288349	132288400	132287219	132287264	142	18,21	7,6	30,18,26	9,8,8	297	99	0.991023	1	0.462,0.538	0.526,0.429,0.52	0.008
ENSG00000167930.11	ITFG3	chr16	+	309967	310159	309994	310159	309481	309598	1430	46,55	4,6	87,54,52	8,5,4	126	99	0.851587	1	0.9,0.878	0.895,0.895,0.911	-0.011
ENSG00000088205.8	DDX18	chr2	+	118582515	118582677	118582572	118582677	118582144	118582284	1435	253289	5,0	268160309	1,1,4	156	99	0.67022	1	0.97,1.0	0.994,0.99,0.98	-0.003
ENSG00000104907.8	TRMT1	chr19	-	13226092	13226280	13226092	13226216	13226439	13226582	1436	148148	2,1	147,87,161	0,2,1	163	99	0.65749	1	0.978,0.989	1.0,0.964,0.99	-0.001
ENSG00000214655.6	ZSWIM8	chr10	+	75554298	75554397	75554313	75554397	75553904	75554088	1439	35,41	14,30	26,9,18	16,9,14	114	99	0.429114	1	0.685,0.543	0.585,0.465,0.528	0.088
ENSG00000214655.6	ZSWIM8	chr10	+	75560774	75560953	75560842	75560953	75560397	75560517	1440	170152	5,10	110,35,90	6,3,1	167	99	0.562856	1	0.953,0.9	0.916,0.874,0.982	0.002
ENSG00000080815.14	PSEN1	chr14	+	73614674	73614802	73614685	73614802	73614502	73614584	1454	54,57	0,1	56,45,51	0,0,0	110	99	1	1	1.0,0.981	1.0,1.0,1.0	-0.01
ENSG00000169223.10	LMAN2	chr5	-	176764706	176764786	176764706	176764765	176765488	176765606	1456	511491	5,3	689310469	3,1,1	120	99	1	1	0.988,0.993	0.995,0.996,0.997	-0.006
ENSG00000011009.6	LYPLA2	chr1	+	24120916	24121090	24121041	24121090	24120713	24120815	1466	442435	0,5	782374544	2,3,4	224	99	0.814109	1	1.0,0.975	0.994,0.982,0.984	0.001
ENSG00000125089.12	SH3TC1	chr4	+	8235018	8235240	8235089	8235240	8233702	8233883	1469	18,12	96101	14,10,20	112,66,104	170	99	0.93985	1	0.098,0.065	0.068,0.081,0.101	-0.002
ENSG00000125089.12	SH3TC1	chr4	+	8234134	8235240	8235089	8235240	8233702	8233883	1470	163142	96101	153,95,156	112,66,104	1054	99	0.610954	1	0.138,0.117	0.114,0.119,0.123	0.009
ENSG00000125089.12	SH3TC1	chr4	+	8211391	8211549	8211474	8211549	8206893	8207093	1474	17,32	18,22	23,29,49	35,20,35	182	99	0.7928	1	0.339,0.442	0.263,0.441,0.432	0.012
ENSG00000114388.8	NPRL2	chr3	-	50386816	50387259	50386816	50386925	50387361	50387453	1475	67,80	2,1	61,26,63	3,2,0	433	99	0.586967	1	0.885,0.948	0.823,0.748,1.0	0.06
ENSG00000114388.8	NPRL2	chr3	-	50386816	50387259	50386816	50386921	50387361	50387453	1476	70,86	2,0	66,30,65	1,0,0	437	99	0.639125	1	0.888,1.0	0.937,1.0,1.0	-0.035
ENSG00000114388.8	NPRL2	chr3	-	50385189	50385672	50385189	50385332	50385747	50385841	1480	176176	0,1	130,60,126	0,0,2	439	99	1	1	1.0,0.975	1.0,1.0,0.934	0.009
ENSG00000164180.9	TMEM161B	chr5	-	87502845	87502997	87502845	87502959	87516379	87516536	1481	35,17	0,0	35,20,46	1,0,1	137	99	1	1	1.0,1.0	0.962,1.0,0.971	0.022
ENSG00000065000.11	AP3D1	chr19	-	2109084	2109206	2109084	2109124	2109871	2109957	1497	304310	4,2	242130261	0,0,5	181	99	0.697595	1	0.977,0.988	1.0,1.0,0.966	-0.006
ENSG00000065000.11	AP3D1	chr19	-	2112858	2112966	2112858	2112930	2113334	2113412	1498	12,13	7,8	14,4,13	8,7,8	135	99	0.535572	1	0.557,0.544	0.562,0.295,0.544	0.083
ENSG00000065000.11	AP3D1	chr19	-	2116603	2116795	2116603	2116745	2117220	2117366	1500	6,7	291327	6,4,7	199125211	149	99	0.36266	1	0.014,0.014	0.02,0.021,0.022	-0.007
ENSG00000065000.11	AP3D1	chr19	-	2109084	2109957	2109084	2109206	2110134	2110223	1501	402324	1,0	272175305	0,0,0	850	99	1	1	0.979,1.0	1.0,1.0,1.0	-0.01
ENSG00000156508.13	EEF1A1	chr6	-	74228654	74229239	74228654	74228951	74229605	74229782	1503	2160120692	4,5	390912399226795	0,0,0	387	99	1	1	0.999,0.999	1.0,1.0,1.0	-0.001
ENSG00000168256.13	NKIRAS2	chr17	+	40174582	40174658	40174587	40174658	40174416	40174490	1505	14,10	4,11	9,9,6	8,4,4	104	99	0.876096	1	0.769,0.464	0.517,0.682,0.588	0.021
ENSG00000184939.11	ZFP90	chr16	+	68592277	68592471	68592375	68592471	68591900	68592027	1515	6,9	13,12	5,8,7	19,10,11	197	99	0.688758	1	0.188,0.274	0.117,0.287,0.242	0.016
ENSG00000143575.10	HAX1	chr1	+	154246225	154246437	154246249	154246437	154245811	154246074	1517	5,6	211209	6,2,11	215122204	123	99	0.491316	1	0.019,0.023	0.022,0.013,0.042	-0.005
ENSG00000143575.10	HAX1	chr1	+	154247553	154247736	154247629	154247736	154247425	154247477	1518	8,8	270293	6,5,7	335162333	175	99	0.435611	1	0.016,0.015	0.01,0.017,0.012	0.002
ENSG00000116030.12	SUMO1	chr2	-	203075457	203075529	203075457	203075506	203079079	203079157	1519	282254	4,13	307178321	13,3,9	122	99	1	1	0.983,0.941	0.95,0.98,0.967	-0.004
ENSG00000100092.16	SH3BP1	chr22	+	38038901	38039013	38038905	38039013	38038545	38038622	1523	45,42	0,0	101,92,117	3,2,0	103	99	0.772326	1	1.0,1.0	0.97,0.978,1.0	0.017
ENSG00000100092.16	SH3BP1	chr22	+	38046092	38046256	38046158	38046256	38044325	38044442	1524	4,1	70,48	2,3,5	139102118	165	99	0.715169	1	0.033,0.012	0.009,0.017,0.025	0.005
ENSG00000122882.6	ECD	chr10	-	74916325	74916413	74916325	74916335	74920191	74920309	1537	121110	0,1	184108142	1,0,0	177	99	1	1	1.0,0.984	0.99,1.0,1.0	-0.005
ENSG00000108219.10	TSPAN14	chr10	+	82266954	82267130	82266983	82267130	82264483	82264534	1539	4,7	79,95	7,7,8	104,73,76	128	99	0.378124	1	0.038,0.054	0.049,0.069,0.075	-0.018
ENSG00000170584.6	NUDCD2	chr5	-	162883934	162884086	162883934	162884011	162884567	162884616	1540	134133	0,0	313180229	0,1,2	174	99	1	1	1.0,1.0	1.0,0.99,0.985	0.008
ENSG00000051382.4	PIK3CB	chr3	-	138400808	138400902	138400808	138400887	138402519	138402629	1545	0,0	32,28	0,1,0	51,19,37	114	99	1	1	0.0,0.0	0.0,0.044,0.0	-0.015
ENSG00000051382.4	PIK3CB	chr3	-	138461399	138461623	138461399	138461597	138474595	138474821	1546	13,19	0,1	37,30,23	0,1,0	125	99	1	1	1.0,0.938	1.0,0.96,1.0	-0.018
ENSG00000197912.9	SPG7	chr16	+	89620146	89620368	89620201	89620368	89619386	89619543	1547	8,6	148126	7,1,5	133,66,110	154	99	0.51758	1	0.034,0.03	0.033,0.01,0.028	0.008
ENSG00000099797.7	TECR	chr19	+	14675877	14676102	14676013	14676102	14675760	14675804	1550	520529	0,0	649396467	1,0,0	235	99	1	1	1.0,1.0	0.996,1.0,1.0	0.001
ENSG00000099797.7	TECR	chr19	+	14674582	14674715	14674611	14674715	14674469	14674514	1552	6,5	305325	2,2,4	397207307	128	99	0.839292	1	0.015,0.012	0.004,0.007,0.01	0.007
ENSG00000099797.7	TECR	chr19	+	14674611	14674715	14674646	14674715	14674469	14674514	1553	465510	1,1	627326438	4,0,0	134	99	1	1	0.997,0.997	0.991,1.0,1.0	0
ENSG00000099797.7	TECR	chr19	+	14674582	14674715	14674646	14674715	14674469	14674514	1554	166190	1,1	232121135	4,0,0	163	99	1	1	0.99,0.991	0.972,1.0,1.0	0
ENSG00000099797.7	TECR	chr19	+	14673985	14674069	14674017	14674069	14673336	14673387	1555	27,26	174185	51,20,24	257119161	131	99	0.397323	1	0.105,0.096	0.13,0.113,0.101	-0.014
ENSG00000099797.7	TECR	chr19	+	14673952	14674069	14674017	14674069	14673336	14673387	1556	16,16	174185	19,16,14	257119161	164	99	0.910196	1	0.053,0.05	0.043,0.075,0.05	-0.004
ENSG00000099797.7	TECR	chr19	+	14673952	14674069	14673985	14674069	14673336	14673387	1557	5,4	16,14	4,3,6	36,7,16	132	99	0.633105	1	0.19,0.176	0.077,0.243,0.22	0.003
ENSG00000128739.16	SNRPN	chr15	+	25219434	25219603	25219533	25219603	25213078	25213229	1558	162144	5,1	144,53,102	5,0,5	198	99	0.390402	1	0.942,0.986	0.935,1.0,0.911	0.015
ENSG00000128739.16	SNRPN	chr15	+	25219457	25219603	25219533	25219603	25213078	25213229	1559	309268	5,1	293116253	5,0,5	175	99	0.509377	1	0.972,0.993	0.971,1.0,0.966	0.003
ENSG00000128739.16	SNRPN	chr15	+	25219533	25219603	25219544	25219603	25213078	25213229	1560	36,24	4,5	26,14,28	4,3,9	110	99	0.338505	1	0.89,0.812	0.854,0.808,0.737	0.051
ENSG00000128739.16	SNRPN	chr15	+	25219434	25219603	25219457	25219603	25213078	25213229	1561	2,1	149125	6,1,1	155,64,152	122	99	0.658048	1	0.011,0.006	0.03,0.013,0.005	-0.007
ENSG00000128739.16	SNRPN	chr15	+	25219457	25219603	25219544	25219603	25207260	25207356	1564	196177	1,0	165,69,124	0,2,0	186	99	1	1	0.991,1.0	1.0,0.948,1.0	0.013
ENSG00000015479.13	MATR3	chr5	+	138660984	138661351	138661128	138661351	138658286	138658656	1566	86,78	268246	96,54,58	315187240	243	99	0.371339	1	0.116,0.114	0.11,0.105,0.09	0.013
ENSG00000182944.13	EWSR1	chr22	+	29669726	29669853	29669729	29669853	29668368	29668420	1567	14,12	271235	9,15,20	318262429	102	99	0.591112	1	0.048,0.047	0.027,0.053,0.043	0.006
ENSG00000182944.13	EWSR1	chr22	+	29687550	29687588	29687553	29687588	29684594	29684775	1569	58,62	79,88	101,43,123	115,74,138	102	99	0.575176	1	0.416,0.406	0.46,0.361,0.464	-0.017
ENSG00000119004.10	CYP20A1	chr2	+	204137368	204137471	204137392	204137471	204131236	204131404	156	2,2	45,51	1,1,0	46,22,30	123	99	0.59208	1	0.035,0.031	0.017,0.035,0.0	0.016
ENSG00000182944.13	EWSR1	chr22	+	29684594	29687588	29687553	29687588	29682911	29683123	1570	14511523	0,1	13577612144	0,0,0	3058	99	1	1	1.0,0.98	1.0,1.0,1.0	-0.01
ENSG00000182944.13	EWSR1	chr22	+	29668368	29668420	29668374	29668420	29668204	29668241	1571	126100	13,20	141113199	17,16,21	105	99	0.454156	1	0.901,0.825	0.887,0.869,0.899	-0.022
ENSG00000185515.10	BRCC3	chrX	+	154301648	154301706	154301651	154301706	154300601	154300618	1573	4,6	31,24	8,6,2	59,30,46	102	99	0.40364	1	0.111,0.195	0.116,0.163,0.04	0.047
ENSG00000258289.3	CHURC1	chr14	+	65392724	65392798	65392727	65392798	65390708	65390844	1574	68,61	394304	75,63,61	395242422	102	99	0.867705	1	0.143,0.163	0.156,0.202,0.123	-0.007
ENSG00000095787.17	WAC	chr10	+	28899636	28900851	28900702	28900851	28897114	28897360	1576	42,50	0,1	40,14,24	0,0,0	1165	99	1	1	1.0,0.809	1.0,1.0,1.0	-0.095
ENSG00000179750.11	APOBEC3B	chr22	+	39387336	39387631	39387411	39387631	39385461	39385615	1586	62,84	2,1	152,46,38	0,0,0	174	99	0.448148	1	0.946,0.98	1.0,1.0,1.0	-0.037
ENSG00000215788.5	TNFRSF25	chr1	-	6522922	6523030	6522922	6523016	6523131	6523187	158	24,15	1,2	24,12,37	1,1,1	113	99	0.473075	1	0.955,0.868	0.955,0.913,0.97	-0.035
ENSG00000168538.11	TRAPPC11	chr4	+	184627939	184628093	184627959	184628093	184626131	184626223	15	3,1	44,33	4,0,2	55,33,53	119	99	0.85618	1	0.054,0.025	0.057,0.0,0.03	0.011
ENSG00000145741.11	BTF3	chr5	+	72798312	72798942	72798740	72798942	72794958	72795027	1601	16251458	4,3	224412311612	1,0,0	527	99	0.845032	1	0.987,0.989	0.998,1.0,1.0	-0.011
ENSG00000104946.6	TBC1D17	chr19	+	50391413	50391574	50391487	50391574	50390974	50391091	1602	23,21	50,46	16,8,16	32,14,32	173	99	0.779525	1	0.208,0.207	0.222,0.246,0.222	-0.022
ENSG00000135912.6	TTLL4	chr2	+	219617837	219617908	219617843	219617908	219617485	219617696	1604	30,18	0,0	39,13,31	1,0,0	105	99	1	1	1.0,1.0	0.974,1.0,1.0	0.009
ENSG00000135912.6	TTLL4	chr2	+	219618856	219619416	219618953	219619416	219618306	219618392	1605	58,46	2,0	91,42,60	2,1,0	196	99	0.792788	1	0.936,1.0	0.958,0.955,1.0	-0.003
ENSG00000122952.12	ZWINT	chr10	-	58118316	58118485	58118316	58118448	58118565	58118708	1607	263219	6,6	377232395	12,4,9	136	99	0.912049	1	0.97,0.964	0.958,0.977,0.97	-0.001
ENSG00000170485.12	NPAS2	chr2	+	101611861	101612517	101612257	101612517	101609808	101609989	1614	154132	38,29	92,79,154	24,7,42	495	99	0.618678	1	0.448,0.477	0.434,0.693,0.423	-0.054
ENSG00000167925.11	GHDC	chr17	-	40342202	40342377	40342202	40342288	40342641	40342775	1616	10,2	12,18	4,4,4	20,15,13	188	99	0.424132	1	0.305,0.055	0.095,0.123,0.139	0.061
ENSG00000023041.7	ZDHHC6	chr10	-	114203272	114203364	114203272	114203352	114204927	114205408	1621	56,64	4,6	128,82,116	12,4,7	111	99	0.907335	1	0.926,0.905	0.905,0.948,0.937	-0.015
ENSG00000159403.11	C1R	chr12	-	7242182	7242416	7242182	7242329	7242651	7242844	1624	0,0	17,28	0,2,0	42,47,12	186	99	1	1	0.0,0.0	0.0,0.022,0.0	-0.007
ENSG00000092439.9	TRPM7	chr15	-	50875285	50875356	50875285	50875353	50878588	50878685	1634	14,16	4,5	22,9,22	7,4,1	102	99	0.614342	1	0.773,0.756	0.753,0.686,0.955	-0.034
ENSG00000155463.8	OXA1L	chr14	+	23238999	23239143	23239005	23239143	23237166	23237380	1636	153179	0,0	306233212	1,0,0	105	99	1	1	1.0,1.0	0.997,1.0,1.0	0.001
ENSG00000145740.14	SLC30A5	chr5	+	68417520	68417722	68417573	68417722	68414325	68414455	1641	164144	1,0	213114189	0,1,2	152	99	1	1	0.991,1.0	1.0,0.987,0.984	0.005
ENSG00000119723.11	COQ6	chr14	+	74424849	74425781	74425673	74425781	74422507	74422631	1642	157134	0,0	196124159	2,0,2	923	99	0.684701	1	1.0,1.0	0.913,1.0,0.895	0.064
ENSG00000157911.5	PEX10	chr1	-	2338158	2338394	2338158	2338334	2339890	2340297	1650	5,7	34,36	5,6,8	55,37,46	159	99	0.637656	1	0.084,0.108	0.054,0.092,0.098	0.015
ENSG00000153560.7	UBP1	chr3	-	33450940	33451093	33450940	33451079	33453072	33453179	1655	82,84	5,3	117,91,129	6,7,8	113	99	0.431905	1	0.935,0.961	0.945,0.919,0.934	0.015
ENSG00000105619.9	TFPT	chr19	-	54611332	54611551	54611332	54611514	54611632	54611702	1656	51,32	0,1	20,11,17	0,0,2	136	99	1	1	1.0,0.959	1.0,1.0,0.861	0.026
ENSG00000214765.4	SEPT7P2	chr7	-	45776385	45776514	45776385	45776509	45784595	45784647	165	0,1	18,26	0,0,0	13,10,14	104	99	1	1	0.0,0.035	0.0,0.0,0.0	0.018
ENSG00000092841.14	MYL6	chr12	+	56553281	56553406	56553370	56553406	56552467	56552495	1661	188149	815699	160,97,175	805338693	188	99	0.553019	1	0.108,0.101	0.095,0.131,0.117	-0.01
ENSG00000092841.14	MYL6	chr12	+	56553370	56553932	56553758	56553932	56552467	56552495	1662	21411745	12,11	20218711897	9,9,11	487	99	0.973217	1	0.973,0.97	0.979,0.952,0.972	0.004
ENSG00000092841.14	MYL6	chr12	+	56553370	56553514	56553406	56553514	56552467	56552495	1663	16431300	16,21	15537111482	16,3,27	135	99	0.909614	1	0.987,0.978	0.986,0.994,0.976	-0.003
ENSG00000092841.14	MYL6	chr12	+	56553758	56553932	56553808	56553932	56553370	56553406	1664	23352336	5,29	234212322221	0,4,34	149	99	1	1	0.997,0.982	1.0,0.995,0.977	-0.001
ENSG00000092841.14	MYL6	chr12	+	56552464	56552495	56552467	56552495	56552139	56552188	1665	14,20	352291	20,8,20	333147284	102	99	0.523511	1	0.037,0.063	0.055,0.05,0.064	-0.006
ENSG00000144283.17	PKP4	chr2	+	159481389	159481939	159481636	159481939	159477742	159477933	1669	129153	4,2	347157346	5,5,5	346	99	0.907494	1	0.902,0.956	0.952,0.9,0.952	-0.006
ENSG00000144283.17	PKP4	chr2	+	159481389	159481939	159481466	159481939	159477742	159477933	1670	73,75	2,3	150,79,206	1,6,2	176	99	0.753949	1	0.954,0.934	0.988,0.881,0.983	-0.007
ENSG00000144283.17	PKP4	chr2	+	159481466	159481939	159481636	159481939	159477742	159477933	1671	58,81	4,2	198,84,142	5,5,5	269	99	0.94	1	0.842,0.937	0.936,0.861,0.913	-0.014
ENSG00000144283.17	PKP4	chr2	+	159490581	159490801	159490584	159490801	159488264	159488453	1672	70,49	29,12	113,74,93	29,35,40	102	99	0.668724	1	0.701,0.799	0.791,0.672,0.693	0.031
ENSG00000028839.5	TBPL1	chr6	+	134305513	134305617	134305586	134305617	134303954	134304018	1679	118117	1,0	121,72,113	0,0,1	172	99	1	1	0.985,1.0	1.0,1.0,0.985	-0.003
ENSG00000154518.5	ATP5G3	chr2	-	176046082	176046211	176046082	176046194	176046383	176046438	1680	6,4	27,26	12,2,6	75,21,43	116	99	0.66758	1	0.159,0.116	0.12,0.075,0.106	0.037
ENSG00000102316.12	MAGED2	chrX	+	54836154	54836646	54836550	54836646	54835735	54835809	1682	9501027	0,0	642338507	2,0,0	495	99	1	1	1.0,1.0	0.985,1.0,1.0	0.005
ENSG00000102316.12	MAGED2	chrX	+	54841680	54842440	54842313	54842440	54841093	54841208	1683	13941294	2,0	808403599	0,0,0	732	99	1	1	0.99,1.0	1.0,1.0,1.0	-0.005
ENSG00000100650.11	SRSF5	chr14	+	70235320	70235391	70235329	70235391	70234854	70234999	1693	516477	2,1	642471663	3,0,2	108	99	1	1	0.996,0.998	0.995,1.0,0.997	0
ENSG00000214193.5	SH3D21	chr1	+	36786656	36787379	36787324	36787379	36786515	36786579	1699	37,38	0,0	51,10,40	2,0,0	767	99	1	1	1.0,1.0	0.767,1.0,1.0	0.078
ENSG00000168538.11	TRAPPC11	chr4	+	184589114	184589270	184589155	184589270	184588212	184588283	16	1,0	11,14	0,0,0	19,23,21	140	99	1	1	0.06,0.0	0.0,0.0,0.0	0.03
ENSG00000138092.6	CENPO	chr2	+	25038365	25038625	25038466	25038625	25037244	25037362	1702	46,52	5,2	77,64,125	3,6,8	200	99	0.92347	1	0.82,0.928	0.927,0.841,0.886	-0.011
ENSG00000108395.9	TRIM37	chr17	-	57078958	57079102	57078958	57079075	57089688	57089807	1703	1,5	28,16	6,2,6	51,24,45	126	99	0.793965	1	0.027,0.197	0.085,0.061,0.095	0.032
ENSG00000120539.10	MASTL	chr10	+	27462046	27462188	27462049	27462188	27458872	27460012	1724	15,2	14,17	20,4,7	25,16,20	102	99	0.883876	1	0.51,0.102	0.437,0.195,0.254	0.011
ENSG00000188566.7	NDOR1	chr9	+	140110518	140110640	140110545	140110640	140110350	140110469	1731	5,2	29,32	4,0,5	30,14,29	126	99	0.647105	1	0.119,0.047	0.095,0.0,0.119	0.012
ENSG00000116062.10	MSH6	chr2	+	48025749	48028294	48025753	48028294	48023032	48023202	1733	45,40	1,0	59,45,73	0,1,0	103	99	1	1	0.977,1.0	1.0,0.977,1.0	-0.004
ENSG00000167986.9	DDB1	chr11	-	61068280	61068408	61068280	61068404	61069728	61069831	1739	3,6	270303	5,2,5	411248274	103	99	0.666649	1	0.011,0.019	0.012,0.008,0.017	0.003
ENSG00000182173.8	TSEN54	chr17	+	73515075	73515128	73515083	73515128	73513637	73513736	173	49,45	0,1	75,37,32	0,0,0	107	99	1	1	1.0,0.977	1.0,1.0,1.0	-0.012
ENSG00000167461.7	RAB8A	chr19	+	16240363	16240414	16240383	16240414	16238835	16238901	1740	73,82	1,0	98,70,123	3,0,0	119	99	1	1	0.984,1.0	0.965,1.0,1.0	0.004
ENSG00000107959.11	PITRM1	chr10	-	3185580	3185923	3185580	3185693	3186483	3186558	1741	8,11	99,98	9,2,14	127,75,76	329	99	0.882047	1	0.024,0.033	0.021,0.008,0.053	0.001
ENSG00000099330.4	OCEL1	chr19	+	17339611	17340028	17339817	17340028	17339064	17339118	1746	66,78	9,6	64,42,32	2,3,7	305	99	0.622148	1	0.704,0.808	0.912,0.82,0.597	-0.02
ENSG00000111653.15	ING4	chr12	-	6761436	6761584	6761436	6761475	6761827	6761933	1747	47,51	0,3	81,31,49	2,1,2	208	99	0.702679	1	1.0,0.89	0.951,0.937,0.921	0.009
ENSG00000111653.15	ING4	chr12	-	6761827	6761936	6761827	6761933	6762101	6762216	1749	10,8	13,15	16,10,5	16,4,16	102	99	0.508572	1	0.427,0.341	0.493,0.708,0.233	-0.094
ENSG00000006744.14	ELAC2	chr17	-	12906795	12906891	12906795	12906816	12908305	12908418	1751	112139	0,0	179,83,157	0,0,1	174	99	1	1	1.0,1.0	1.0,1.0,0.989	0.004
ENSG00000006744.14	ELAC2	chr17	-	12908305	12908427	12908305	12908418	12909069	12909142	1752	1,3	94111	1,2,1	140,80,139	108	99	0.577451	1	0.01,0.024	0.007,0.022,0.007	0.005
ENSG00000006744.14	ELAC2	chr17	-	12920178	12920249	12920178	12920242	12920387	12920438	1753	46,67	0,0	74,43,100	1,0,0	106	99	1	1	1.0,1.0	0.986,1.0,1.0	0.005
ENSG00000083799.13	CYLD	chr16	+	50810080	50810188	50810089	50810188	50788229	50788335	1755	1,0	37,37	0,0,0	32,33,42	108	99	1	1	0.024,0.0	0.0,0.0,0.0	0.012
ENSG00000137807.9	KIF23	chr15	+	69738621	69738703	69738624	69738703	69738347	69738430	1759	130,89	3,2	202119188	7,0,9	102	99	0.385115	1	0.977,0.977	0.966,1.0,0.953	0.004
ENSG00000182173.8	TSEN54	chr17	+	73517785	73518414	73518087	73518414	73517489	73517591	175	146129	0,3	223125147	2,1,0	401	99	0.512216	1	1.0,0.914	0.965,0.969,1.0	-0.021
ENSG00000137807.9	KIF23	chr15	+	69737128	69737380	69737149	69737380	69733106	69733418	1760	39,33	1,0	74,45,69	2,0,0	120	99	1	1	0.97,1.0	0.968,1.0,1.0	-0.004
ENSG00000116514.12	RNF19B	chr1	-	33413822	33413967	33413822	33413964	33415169	33415375	1762	30,28	82,52	39,12,28	79,42,47	102	99	0.846623	1	0.262,0.343	0.324,0.217,0.366	0
ENSG00000110660.10	SLC35F2	chr11	-	107661716	107663526	107661716	107663519	107673726	107673881	1766	66,72	1,0	103,84,134	0,0,0	106	99	1	1	0.984,1.0	1.0,1.0,1.0	-0.008
ENSG00000149806.6	FAU	chr11	-	64888971	64889116	64888971	64889011	64889210	64889293	176	33013095	12,8	361821222912	12,7,11	204	99	1	1	0.993,0.995	0.993,0.993,0.992	0.001
ENSG00000125835.13	SNRPB	chr20	-	2442279	2442585	2442279	2442439	2443281	2443407	1773	17111532	31,25	353421072621	47,27,58	245	99	0.750804	1	0.957,0.961	0.968,0.969,0.948	-0.003
ENSG00000123154.7	WDR83	chr19	+	12781332	12781425	12781376	12781425	12780993	12781099	1776	5,3	35,35	1,1,8	28,14,23	143	99	0.823043	1	0.09,0.056	0.024,0.047,0.194	-0.015
ENSG00000159335.11	PTMS	chr12	+	6879009	6879165	6879086	6879165	6878768	6878840	1781	27,32	127133	47,23,43	264145187	176	99	0.39494	1	0.107,0.119	0.091,0.082,0.115	0.017
ENSG00000117419.10	ERI3	chr1	-	44804716	44804994	44804716	44804988	44818521	44818597	1784	22,28	0,0	47,18,32	1,0,3	105	99	0.498275	1	1.0,1.0	0.978,1.0,0.91	0.037
ENSG00000149636.11	DSN1	chr20	-	35399275	35399596	35399275	35399380	35399827	35399876	1795	98,98	0,1	139,63,84	1,1,1	315	99	0.373076	1	1.0,0.969	0.978,0.952,0.964	0.02
ENSG00000132341.7	RAN	chr12	+	131359090	131359278	131359095	131359278	131357547	131357673	1797	22431962	19,18	321918573077	38,16,37	104	99	0.486891	1	0.991,0.99	0.988,0.991,0.988	0.001
ENSG00000125450.6	NUP85	chr17	+	73222145	73222252	73222150	73222252	73221792	73221924	1810	74,78	3,3	153,90,92	4,0,4	104	99	0.411872	1	0.959,0.961	0.973,1.0,0.956	-0.016
ENSG00000137842.2	TMEM62	chr15	+	43441226	43441349	43441305	43441349	43440952	43441077	181	86120	2,1	60,21,32	2,1,0	178	99	0.69347	1	0.96,0.985	0.943,0.921,1.0	0.018
ENSG00000099622.9	CIRBP	chr19	+	1273492	1273714	1273599	1273714	1271979	1272050	1822	38,32	0,0	36,17,24	2,0,0	206	99	1	1	1.0,1.0	0.896,1.0,1.0	0.035
ENSG00000144357.12	UBR3	chr2	+	170843154	170843304	170843243	170843304	170814947	170815036	1824	42,22	0,0	50,38,52	1,0,0	188	99	1	1	1.0,1.0	0.963,1.0,1.0	0.012
ENSG00000120159.7	CAAP1	chr9	-	26884807	26884900	26884807	26884883	26886101	26886186	1826	0,0	30,28	0,0,1	33,19,29	116	99	1	1	0.0,0.0	0.0,0.0,0.029	-0.01
ENSG00000137074.14	APTX	chr9	-	32988080	32988127	32988080	32988122	32989756	32990086	1827	39,47	26,28	48,30,54	26,10,34	104	99	0.452486	1	0.588,0.615	0.637,0.741,0.602	-0.059
ENSG00000137074.14	APTX	chr9	-	32987541	32987844	32987541	32987729	32989756	32989893	1829	100105	6,1	138,99,140	5,2,9	214	99	0.538872	1	0.885,0.98	0.927,0.958,0.878	0.012
ENSG00000085276.13	MECOM	chr3	-	168838843	168839000	168838843	168838997	168840367	168840515	182	21,5	9,15	4,8,10	14,8,15	102	99	0.462218	1	0.694,0.244	0.217,0.493,0.393	0.101
ENSG00000116580.14	GON4L	chr1	-	155721750	155722381	155721750	155722378	155722994	155723205	1833	0,1	36,16	0,1,0	13,14,20	102	99	1	1	0.0,0.057	0.0,0.065,0.0	0.007
ENSG00000108039.13	XPNPEP1	chr10	-	111633124	111633335	111633124	111633185	111635285	111635357	1834	4,0	212201	1,0,2	220124264	249	99	1	1	0.007,0.0	0.002,0.0,0.003	0.002
ENSG00000183479.8	TREX2	chrX	-	152720999	152721224	152720999	152721106	152721722	152721822	1836	89101	4,1	89,34,71	1,0,3	217	99	0.365806	1	0.91,0.979	0.976,1.0,0.915	-0.019
ENSG00000000419.8	DPM1	chr20	-	49557401	49557492	49557401	49557470	49558567	49558663	1843	5,1	176128	2,5,3	211112220	121	99	0.954208	1	0.023,0.006	0.008,0.035,0.011	-0.004
ENSG00000159228.8	CBR1	chr21	+	37444112	37445464	37444743	37445464	37443247	37443355	1845	2,20	158140	9,6,16	234134201	730	99	0.632251	1	0.002,0.019	0.005,0.006,0.011	0.003
ENSG00000103266.6	STUB1	chr16	+	731792	732076	732019	732076	731437	731603	1847	827794	0,0	867570809	12,0,0	326	99	0.52015	1	1.0,1.0	0.956,1.0,1.0	0.015
ENSG00000161618.5	ALDH16A1	chr19	+	49964875	49965293	49965140	49965293	49964078	49964156	1849	22,23	0,0	24,16,24	0,1,0	364	99	1	1	1.0,1.0	1.0,0.813,1.0	0.062
ENSG00000151332.14	MBIP	chr14	-	36783896	36784142	36783896	36784121	36785898	36786018	1850	3,0	28,27	0,0,2	30,24,35	120	99	0.789088	1	0.081,0.0	0.0,0.0,0.045	0.026
ENSG00000079387.9	SENP1	chr12	-	48440138	48440234	48440138	48440231	48440760	48440845	1857	25,16	0,0	50,23,27	0,1,0	102	99	1	1	1.0,1.0	1.0,0.957,1.0	0.014
ENSG00000166037.6	CEP57	chr11	+	95546095	95546275	95546115	95546275	95532395	95532552	1860	103104	0,0	182,70,108	0,5,1	119	99	0.638841	1	1.0,1.0	1.0,0.921,0.989	0.03
ENSG00000166037.6	CEP57	chr11	+	95546067	95546275	95546095	95546275	95532395	95532552	1861	1,0	86,88	0,1,1	150,52,86	127	99	1	1	0.009,0.0	0.0,0.015,0.009	-0.004
ENSG00000162231.9	NXF1	chr11	-	62561729	62561912	62561729	62561870	62562406	62562479	1868	279257	22,21	175104217	20,5,12	141	99	0.689745	1	0.899,0.896	0.86,0.936,0.927	-0.01
ENSG00000162231.9	NXF1	chr11	-	62563758	62563817	62563758	62563814	62563931	62564039	1869	162142	5,1	155,57,155	1,0,5	102	99	0.593357	1	0.969,0.993	0.993,1.0,0.968	-0.006
ENSG00000157538.9	DSCR3	chr21	-	38604677	38604946	38604677	38604752	38605662	38605743	1879	0,0	61,47	2,1,0	80,44,73	293	99	1	1	0.0,0.0	0.008,0.008,0.0	-0.005
ENSG00000116918.9	TSNAX	chr1	+	231678205	231678357	231678226	231678357	231672958	231673073	187	3,0	117146	0,0,1	110,64,114	120	99	1	1	0.021,0.0	0.0,0.0,0.007	0.008
ENSG00000024048.6	UBR2	chr6	+	42626372	42626562	42626383	42626562	42625977	42626058	1880	0,0	16,20	1,0,0	30,26,21	110	99	1	1	0.0,0.0	0.029,0.0,0.0	-0.01
ENSG00000137804.8	NUSAP1	chr15	+	41657599	41657787	41657602	41657787	41650346	41650456	1883	27,20	22,15	55,40,58	57,32,48	102	99	0.604711	1	0.544,0.564	0.484,0.548,0.54	0.03
ENSG00000137804.8	NUSAP1	chr15	+	41643185	41643327	41643230	41643327	41641295	41641439	1885	148103	36,39	216118163	41,47,47	144	99	0.723158	1	0.739,0.645	0.784,0.633,0.705	-0.015
ENSG00000137804.8	NUSAP1	chr15	+	41643188	41643327	41643230	41643327	41641295	41641439	1886	48,38	36,39	92,38,55	41,47,47	141	99	0.64039	1	0.484,0.406	0.612,0.362,0.451	-0.03
ENSG00000059122.12	FLYWCH1	chr16	+	2980410	2980881	2980413	2980881	2979613	2980011	1889	20,8	5,4	25,17,22	8,4,6	102	99	0.791258	1	0.795,0.66	0.752,0.805,0.781	-0.052
ENSG00000171202.2	TMEM126A	chr11	+	85365084	85365278	85365106	85365278	85361292	85361385	188	4,1	94,84	1,1,2	136,66,99	121	99	0.709373	1	0.034,0.01	0.006,0.012,0.016	0.011
ENSG00000166333.9	ILK	chr11	+	6629923	6630198	6630114	6630198	6629623	6629719	1898	278264	0,0	312151273	0,0,1	290	99	1	1	1.0,1.0	1.0,1.0,0.989	0.004
ENSG00000166333.9	ILK	chr11	+	6625409	6625590	6625455	6625590	6624960	6625052	1899	53,41	17,19	45,21,36	20,8,12	145	99	0.966678	1	0.68,0.596	0.606,0.642,0.672	-0.002
ENSG00000047410.9	TPR	chr1	-	186310383	186312605	186310383	186310521	186313037	186313222	189	187143	0,2	139107125	0,0,0	2183	99	0.758329	1	1.0,0.764	1.0,1.0,1.0	-0.118
ENSG00000047410.9	TPR	chr1	-	186322819	186323012	186322819	186322982	186324541	186324690	190	0,2	27,19	0,4,0	25,27,30	129	99	0.735086	1	0.0,0.075	0.0,0.102,0.0	0.004
ENSG00000164327.8	RICTOR	chr5	-	38945592	38945826	38945592	38945712	38946569	38946654	1910	44,55	1,2	67,27,57	2,0,4	213	99	0.59507	1	0.953,0.927	0.94,1.0,0.869	0.004
ENSG00000003056.3	M6PR	chr12	-	9092958	9094536	9092958	9093465	9095011	9095138	1914	26222441	6,0	302116982705	2,3,2	1170	99	0.71447	1	0.974,1.0	0.992,0.98,0.991	-0.001
ENSG00000003056.3	M6PR	chr12	-	9096000	9096180	9096000	9096131	9096396	9096506	1915	7,5	459404	4,5,8	532332507	148	99	1	1	0.01,0.008	0.005,0.01,0.01	0.001
ENSG00000130713.11	EXOSC2	chr9	+	133577520	133577697	133577544	133577697	133576253	133576322	1919	98,73	0,0	132,96,110	0,0,3	123	99	1	1	1.0,1.0	1.0,1.0,0.967	0.011
ENSG00000155254.8	MARVELD1	chr10	+	99475485	99475742	99475616	99475742	99475077	99475162	1926	389369	7,8	535355449	9,6,12	230	99	0.943331	1	0.96,0.952	0.962,0.962,0.942	0.001
ENSG00000164171.6	ITGA2	chr5	+	52361629	52361807	52361670	52361807	52360741	52360945	1928	2,2	124124	1,2,2	185156180	140	99	1	1	0.011,0.011	0.004,0.009,0.008	0.004
ENSG00000049860.9	HEXB	chr5	+	74014621	74014796	74014733	74014796	74014115	74014188	1932	930822	12,19	850489760	18,3,15	211	99	0.832134	1	0.973,0.953	0.957,0.987,0.96	-0.005
ENSG00000168014.12	C2CD3	chr11	-	73748522	73748743	73748522	73748697	73753098	73753263	1935	16,11	0,0	16,11,10	0,0,1	145	99	1	1	1.0,1.0	1.0,1.0,0.872	0.043
ENSG00000168014.12	C2CD3	chr11	-	73748522	73748743	73748522	73748668	73753098	73753263	1937	18,14	0,0	18,17,17	2,0,0	174	99	1	1	1.0,1.0	0.837,1.0,1.0	0.054
ENSG00000161904.7	LEMD2	chr6	-	33738978	33740555	33738978	33740552	33744730	33744833	1939	167122	1,0	131,85,139	0,0,0	102	99	1	1	0.994,1.0	1.0,1.0,1.0	-0.003
ENSG00000196678.9	ERI2	chr16	-	20807665	20810389	20807665	20809533	20810584	20810673	1942	88105	6,6	212,74,123	10,11,7	955	99	0.666027	1	0.603,0.645	0.687,0.411,0.646	0.043
ENSG00000196678.9	ERI2	chr16	-	20810584	20810695	20810584	20810673	20811278	20811360	1944	0,0	14,26	1,0,0	27,17,19	121	99	1	1	0.0,0.0	0.029,0.0,0.0	-0.01
ENSG00000112062.6	MAPK14	chr6	+	36043597	36043739	36043624	36043739	36041825	36041873	1948	1,1	59,64	2,3,1	95,71,113	126	99	0.635326	1	0.013,0.012	0.016,0.032,0.007	-0.006
ENSG00000105583.5	WDR83OS	chr19	-	12779333	12779431	12779333	12779425	12779941	12780047	1949	306280	5,2	378192294	1,3,7	105	99	0.784988	1	0.983,0.992	0.997,0.984,0.975	0.002
ENSG00000135365.11	PHF21A	chr11	-	46098304	46098391	46098304	46098370	46100684	46100717	194	1,2	21,23	0,0,5	15,20,10	120	99	0.433056	1	0.038,0.067	0.0,0.0,0.292	-0.045
ENSG00000115694.10	STK25	chr2	-	242440892	242441214	242440892	242441123	242447420	242447550	1956	2,4	68,58	4,2,1	109,67,93	190	99	0.345865	1	0.015,0.035	0.019,0.015,0.006	0.012
ENSG00000104892.12	KLC3	chr19	+	45850704	45850774	45850707	45850774	45849801	45850032	1961	29,30	3,0	38,25,18	3,2,0	102	99	0.725443	1	0.904,1.0	0.925,0.924,1.0	0.002
ENSG00000121900.14	TMEM54	chr1	-	33361155	33361344	33361155	33361245	33361510	33361570	1962	378372	5,5	711426494	10,10,6	198	99	0.523692	1	0.974,0.974	0.973,0.955,0.976	0.006
ENSG00000121900.14	TMEM54	chr1	-	33361155	33361344	33361155	33361245	33363726	33363920	1963	233234	0,0	412230271	0,0,2	198	99	1	1	1.0,1.0	1.0,1.0,0.985	0.005
ENSG00000059691.7	PET112	chr4	-	152622480	152622670	152622480	152622608	152625002	152625047	1966	78,60	0,1	86,68,83	1,1,0	161	99	1	1	1.0,0.974	0.981,0.977,1.0	0.001
ENSG00000156873.11	PHKG2	chr16	+	30767675	30767841	30767687	30767841	30767502	30767593	1970	17,11	88,81	12,6,12	62,46,69	111	99	0.977667	1	0.147,0.108	0.147,0.104,0.134	-0.001
ENSG00000072571.15	HMMR	chr5	+	162894706	162894754	162894709	162894754	162891728	162891808	1971	22,16	4,0	53,22,20	3,0,1	102	99	0.380954	1	0.842,1.0	0.945,1.0,0.951	-0.044
ENSG00000118046.10	STK11	chr19	+	1226452	1226662	1226457	1226662	1222983	1223171	1977	141128	6,8	183106167	11,7,10	104	99	0.574136	1	0.957,0.938	0.941,0.935,0.941	0.009
ENSG00000118046.10	STK11	chr19	+	1220371	1220716	1220579	1220716	1219322	1219412	1978	208175	3,0	274155232	1,0,0	307	99	0.456975	1	0.957,1.0	0.989,1.0,1.0	-0.018
ENSG00000082269.12	FAM135A	chr6	+	71234633	71236401	71235566	71236401	71233669	71233824	1983	141140	0,0	224154197	0,1,0	1032	99	1	1	1.0,1.0	1.0,0.937,1.0	0.021
ENSG00000082269.12	FAM135A	chr6	+	71234045	71236401	71235566	71236401	71233669	71233824	1984	152146	0,0	250180217	0,1,0	1620	99	1	1	1.0,1.0	1.0,0.917,1.0	0.028
ENSG00000082269.12	FAM135A	chr6	+	71234045	71236401	71234633	71236401	71232215	71232289	1985	16,16	1,0	25,25,28	0,0,0	687	99	1	1	0.697,1.0	1.0,1.0,1.0	-0.151
ENSG00000082269.12	FAM135A	chr6	+	71186861	71187035	71186995	71187035	71185365	71185436	1986	25,45	0,1	48,39,44	0,1,1	233	99	1	1	1.0,0.95	1.0,0.943,0.949	0.011
ENSG00000169180.7	XPO6	chr16	-	28109315	28109960	28109315	28109939	28112778	28113009	1987	263190	1,0	305151289	1,1,0	120	99	1	1	0.995,1.0	0.996,0.992,1.0	0.002
ENSG00000169180.7	XPO6	chr16	-	28117703	28117818	28117703	28117773	28118842	28118998	1988	222194	3,1	219146301	0,0,1	144	99	0.787474	1	0.981,0.993	1.0,1.0,0.995	-0.011
ENSG00000130813.13	C19orf66	chr19	+	10202151	10202306	10202259	10202306	10201925	10202029	1989	74109	3,1	59,35,74	2,2,1	207	99	0.871861	1	0.922,0.981	0.934,0.893,0.973	0.018
ENSG00000130813.13	C19orf66	chr19	+	10200573	10200723	10200604	10200723	10200332	10200371	1990	107122	2,1	50,42,67	0,0,2	130	99	0.689232	1	0.976,0.989	1.0,1.0,0.962	-0.005
ENSG00000162302.8	RPS6KA4	chr11	+	64135939	64136073	64135960	64136073	64135603	64135732	1993	124118	20,18	172,98,155	30,24,26	120	99	0.395194	1	0.836,0.844	0.825,0.771,0.831	0.031
ENSG00000162302.8	RPS6KA4	chr11	+	64129323	64129474	64129378	64129474	64129113	64129217	1994	169153	9,8	231158241	9,7,8	154	99	0.353585	1	0.923,0.925	0.943,0.936,0.951	-0.019
ENSG00000242612.2	DECR2	chr16	+	460208	460367	460242	460367	457424	457560	2000	1,5	23,18	5,4,2	52,28,30	133	99	0.781071	1	0.031,0.171	0.067,0.096,0.047	0.031
ENSG00000172534.9	HCFC1	chrX	-	153217291	153217612	153217291	153217609	153217964	153218409	2006	0,4	33,27	1,2,3	30,20,31	102	99	0.608053	1	0.0,0.126	0.031,0.088,0.086	-0.005
ENSG00000172534.9	HCFC1	chrX	-	153217964	153218541	153217964	153218409	153219057	153219221	2007	17,24	22,17	14,20,44	24,14,42	231	99	0.820037	1	0.249,0.377	0.2,0.38,0.31	0.016
ENSG00000140332.11	TLE3	chr15	-	70346776	70347024	70346776	70347019	70347387	70347637	200	22,12	1,0	51,19,27	1,1,1	104	99	1	1	0.954,1.0	0.98,0.948,0.963	0.013
ENSG00000139131.8	YARS2	chr12	-	32903652	32903808	32903652	32903773	32906851	32907019	2012	92,85	0,1	174,72,153	0,0,0	134	99	1	1	1.0,0.984	1.0,1.0,1.0	-0.008
ENSG00000076924.7	XAB2	chr19	-	7685160	7685555	7685160	7685332	7685731	7685922	2013	152111	2,0	139,98,112	0,0,0	322	99	0.513964	1	0.959,1.0	1.0,1.0,1.0	-0.02
ENSG00000232388.2	LINC00493	chr20	+	18549879	18550207	18549882	18550207	18548063	18548240	2014	58,28	106,70	52,39,53	131,80,110	102	99	0.714833	1	0.347,0.28	0.278,0.321,0.319	0.008
ENSG00000197713.10	RPE	chr2	+	210884392	210884685	210884396	210884685	210882196	210882283	2015	78103	0,2	186,86,162	2,1,4	103	99	0.623522	1	1.0,0.98	0.989,0.988,0.975	0.006
ENSG00000118181.6	RPS25	chr11	-	118888071	118888255	118888071	118888143	118888667	118888763	2016	62255255	63,76	711242336174	81,38,78	211	99	0.569413	1	0.979,0.97	0.976,0.981,0.974	-0.003
ENSG00000183506.12	PI4KAP2	chr22	-	21830290	21831053	21830290	21830449	21832078	21832204	2017	26,23	2,3	27,9,22	3,3,3	703	99	0.412202	1	0.647,0.519	0.559,0.297,0.508	0.128
ENSG00000140416.15	TPM1	chr15	+	63353396	63354476	63354413	63354476	63353067	63353138	2026	489381	3,0	676398611	0,0,2	1116	99	0.797903	1	0.935,1.0	1.0,1.0,0.964	-0.02
ENSG00000116396.9	KCNC4	chr1	+	110774842	110776666	110775532	110776666	110768596	110768800	2027	27,23	1,0	31,10,19	1,1,1	789	99	0.606687	1	0.772,1.0	0.795,0.556,0.704	0.201
ENSG00000159063.8	ALG8	chr11	-	77838403	77838485	77838403	77838482	77850539	77850668	2028	1,0	23,13	0,0,0	30,15,20	102	99	1	1	0.04,0.0	0.0,0.0,0.0	0.02
ENSG00000159063.8	ALG8	chr11	-	77817852	77817992	77817852	77817958	77820487	77820627	2029	113,70	1,2	166,61,119	2,0,0	133	99	0.477247	1	0.988,0.963	0.984,1.0,1.0	-0.019
ENSG00000159063.8	ALG8	chr11	-	77832110	77832254	77832110	77832220	77835066	77835260	2030	2,1	52,47	1,0,1	64,43,88	133	99	0.463438	1	0.028,0.016	0.011,0.0,0.008	0.016
ENSG00000221968.4	FADS3	chr11	-	61643322	61643475	61643322	61643448	61643582	61643662	2032	18,15	247211	14,8,20	233111210	126	99	0.8833	1	0.054,0.053	0.045,0.054,0.07	-0.003
ENSG00000188976.6	NOC2L	chr1	-	889383	889903	889383	889462	891302	891393	2034	16,27	175168	10,20,32	209123234	540	99	0.579617	1	0.016,0.029	0.009,0.029,0.024	0.002
ENSG00000205336.7	GPR56	chr16	+	57685096	57685534	57685111	57685534	57684164	57684263	2037	6,3	47,78	5,5,10	91,62,97	114	99	0.711747	1	0.1,0.032	0.046,0.065,0.082	0.002
ENSG00000205336.7	GPR56	chr16	+	57685111	57685534	57685393	57685534	57684164	57684263	2038	312333	2,4	349301335	3,5,2	381	99	0.81349	1	0.976,0.956	0.968,0.94,0.978	0.004
ENSG00000205336.7	GPR56	chr16	+	57685111	57685534	57685154	57685534	57684164	57684263	2039	84112	6,1	125,94,134	4,2,2	142	99	0.416006	1	0.907,0.987	0.956,0.97,0.979	-0.021
ENSG00000170345.5	FOS	chr14	+	75746579	75746831	75746608	75746831	75745530	75745826	203	37,34	0,0	305316110	0,1,0	128	99	1	1	1.0,1.0	1.0,0.996,1.0	0.001
ENSG00000205336.7	GPR56	chr16	+	57685111	57685534	57685267	57685534	57684164	57684263	2040	175202	1,0	236179216	1,3,0	255	99	1	1	0.985,1.0	0.989,0.959,1.0	0.01
ENSG00000205336.7	GPR56	chr16	+	57685096	57685534	57685393	57685534	57684164	57684263	2041	271258	2,4	263244248	3,5,2	396	99	0.757322	1	0.971,0.942	0.956,0.924,0.969	0.007
ENSG00000205336.7	GPR56	chr16	+	57685096	57685534	57685154	57685534	57684164	57684263	2042	43,37	6,1	39,37,47	4,2,2	157	99	0.715405	1	0.819,0.959	0.86,0.921,0.937	-0.017
ENSG00000205336.7	GPR56	chr16	+	57685096	57685534	57685267	57685534	57684164	57684263	2043	134127	1,0	150122129	1,3,0	270	99	0.437022	1	0.98,1.0	0.982,0.937,1.0	0.017
ENSG00000205336.7	GPR56	chr16	+	57685154	57685534	57685393	57685534	57684164	57684263	2044	234222	2,4	228209203	3,5,2	338	99	0.716229	1	0.972,0.942	0.957,0.924,0.967	0.008
ENSG00000205336.7	GPR56	chr16	+	57685267	57685534	57685393	57685534	57684164	57684263	2045	138131	2,4	114125119	3,5,2	225	99	0.669502	1	0.968,0.935	0.944,0.917,0.963	0.01
ENSG00000205336.7	GPR56	chr16	+	57685154	57685534	57685267	57685534	57684164	57684263	2046	97,91	1,0	115,87,84	1,3,0	212	99	0.528469	1	0.978,1.0	0.982,0.931,1.0	0.018
ENSG00000205336.7	GPR56	chr16	+	57693306	57693593	57693324	57693593	57691284	57691403	2048	68,66	148128	75,54,79	146104151	117	99	0.69067	1	0.28,0.304	0.303,0.305,0.307	-0.013
ENSG00000141644.13	MBD1	chr18	-	47803459	47803574	47803459	47803566	47806252	47806387	204	70,58	1,0	54,35,94	0,0,0	107	99	1	1	0.985,1.0	1.0,1.0,1.0	-0.008
ENSG00000100926.10	TM9SF1	chr14	-	24659585	24659859	24659585	24659797	24661376	24661562	2052	160175	3,1	150,93,130	2,0,1	161	99	0.617161	1	0.97,0.991	0.979,1.0,0.988	-0.009
ENSG00000112701.13	SENP6	chr6	+	76350399	76350420	76350402	76350420	76344422	76344527	2054	13,12	16,14	10,10,15	11,11,19	102	99	0.947947	1	0.441,0.454	0.469,0.469,0.434	-0.01
ENSG00000001084.6	GCLC	chr6	-	53380906	53381020	53380906	53381015	53385575	53385758	2055	29,40	1,1	110,89,65	1,4,0	104	99	0.509951	1	0.965,0.974	0.991,0.955,1.0	-0.012
ENSG00000221988.8	PPT2	chr6	+	32123464	32123560	32123544	32123560	32122363	32122554	2058	18,19	0,1	35,17,17	0,0,0	179	99	1	1	1.0,0.913	1.0,1.0,1.0	-0.043
ENSG00000221988.8	PPT2	chr6	+	32123464	32123560	32123544	32123560	32122806	32122960	2059	46,46	1,0	78,36,47	1,0,1	179	99	1	1	0.962,1.0	0.977,1.0,0.963	0.001
ENSG00000141644.13	MBD1	chr18	-	47800555	47800723	47800555	47800720	47801346	47801415	205	57,53	2,5	50,29,45	6,2,2	102	99	0.719872	1	0.965,0.911	0.89,0.934,0.956	0.011
ENSG00000062822.8	POLD1	chr19	+	50911963	50912158	50912041	50912158	50910583	50910672	2060	1,5	39,33	12,7,3	110,73,81	177	99	0.686255	1	0.014,0.078	0.058,0.051,0.02	0.003
ENSG00000177963.8	RIC8A	chr11	+	210570	210662	210574	210662	209406	210000	2061	178140	0,0	165,87,171	2,1,1	103	99	1	1	1.0,1.0	0.988,0.988,0.994	0.01
ENSG00000105193.4	RPS16	chr19	-	39924161	39924401	39924161	39924209	39926246	39926348	2064	40973221	0,0	518332924366	5,0,0	291	99	1	1	1.0,1.0	0.997,1.0,1.0	0.001
ENSG00000133216.12	EPHB2	chr1	+	23222903	23222971	23222906	23222971	23221964	23222073	2065	4,2	22,16	8,2,3	27,16,8	102	99	0.3869	1	0.15,0.108	0.223,0.108,0.267	-0.07
ENSG00000141644.13	MBD1	chr18	-	47799703	47799841	47799703	47799796	47799933	47800233	206	168185	23,35	120,61,114	13,5,42	144	99	0.898812	1	0.834,0.784	0.864,0.893,0.651	0.006
ENSG00000100902.6	PSMA6	chr14	+	35782068	35782265	35782086	35782265	35779945	35780101	2070	12,9	923834	6,8,6	11126221001	117	99	1	1	0.011,0.009	0.005,0.011,0.005	0.003
ENSG00000113719.11	ERGIC1	chr5	+	172341567	172341841	172341716	172341841	172336669	172336764	2071	1,1	109,94	2,0,2	151,87,107	248	99	1	1	0.004,0.004	0.005,0.0,0.007	0
ENSG00000164329.9	PAPD4	chr5	+	78938654	78938733	78938666	78938733	78936927	78937019	2072	34,25	18,19	35,23,22	21,8,24	111	99	0.975705	1	0.628,0.54	0.598,0.719,0.45	-0.005
ENSG00000127481.10	UBR4	chr1	-	19481411	19481572	19481411	19481569	19481934	19482162	2077	1,0	22,30	2,2,0	26,14,17	102	99	0.700299	1	0.042,0.0	0.069,0.122,0.0	-0.043
ENSG00000154447.10	SH3RF1	chr4	-	170043250	170043417	170043250	170043350	170051196	170051307	2078	62,67	0,0	54,34,43	0,0,1	166	99	1	1	1.0,1.0	1.0,1.0,0.962	0.013
ENSG00000185246.13	PRPF39	chr14	+	45579751	45580020	45579805	45580020	45579296	45579423	2081	83,87	1,0	88,49,97	0,0,1	153	99	1	1	0.982,1.0	1.0,1.0,0.984	-0.004
ENSG00000148337.15	CIZ1	chr9	-	130942999	130943093	130942999	130943078	130947825	130948055	2089	51,53	6,6	57,52,58	7,7,4	114	99	0.87695	1	0.881,0.885	0.876,0.866,0.926	-0.006
ENSG00000163682.11	RPL9	chr4	-	39458025	39459301	39458025	39458158	39459813	39459929	2091	48263697	8,0	520835015286	1,0,0	1242	99	0.849351	1	0.98,1.0	0.998,1.0,1.0	-0.009
ENSG00000163682.11	RPL9	chr4	-	39456483	39456564	39456483	39456549	39458025	39458158	2092	42243455	26,19	509933224726	45,18,11	114	99	1	1	0.993,0.994	0.99,0.994,0.997	0
ENSG00000173120.10	KDM2A	chr11	+	66985201	66985355	66985226	66985355	66983326	66983420	2093	14,28	3,0	19,23,37	1,2,1	124	99	0.411169	1	0.788,1.0	0.938,0.902,0.967	-0.042
ENSG00000155506.12	LARP1	chr5	+	154179432	154179602	154179459	154179602	154179150	154179319	2094	213225	11,3	256216252	11,4,13	126	99	0.52987	1	0.938,0.983	0.948,0.977,0.938	0.006
ENSG00000167508.6	MVD	chr16	-	88722512	88722969	88722512	88722712	88723843	88723990	209	23,13	150138	2,6,30	45,37,191	356	99	0.857118	1	0.041,0.026	0.012,0.043,0.042	0.001
ENSG00000061273.13	HDAC7	chr12	-	48185653	48186452	48185653	48185787	48187151	48187371	20	25,16	41,31	21,12,52	45,35,61	764	99	0.826793	1	0.073,0.063	0.057,0.043,0.099	0.002
ENSG00000011478.7	QPCTL	chr19	+	46198694	46198976	46198890	46198976	46196670	46196814	2100	75,75	3,1	86,63,95	4,1,1	295	99	0.907834	1	0.894,0.962	0.878,0.955,0.97	-0.006
ENSG00000135720.8	DYNC1LI2	chr16	-	66776340	66776571	66776340	66776457	66783099	66783216	2103	319273	0,1	305160309	5,0,3	213	99	0.639658	1	1.0,0.992	0.966,1.0,0.98	0.014
ENSG00000135720.8	DYNC1LI2	chr16	-	66785175	66785289	66785175	66785249	66785387	66785504	2107	0,0	47,58	0,0,1	59,36,37	139	99	1	1	0.0,0.0	0.0,0.0,0.019	-0.006
ENSG00000143569.14	UBAP2L	chr1	+	154241232	154241430	154241235	154241430	154238976	154239044	2112	66,64	27,20	64,38,63	30,7,17	102	99	0.592498	1	0.703,0.756	0.674,0.84,0.782	-0.036
ENSG00000113593.7	PPWD1	chr5	+	64875250	64875440	64875311	64875440	64872705	64872896	2119	91,63	0,0	121,64,121	2,2,0	160	99	0.621298	1	1.0,1.0	0.974,0.952,1.0	0.025
ENSG00000167535.3	CACNB3	chr12	+	49220149	49220301	49220202	49220301	49219442	49219552	211	34,38	0,0	62,49,20	0,1,0	152	99	1	1	1.0,1.0	1.0,0.97,1.0	0.01
ENSG00000141574.3	SECTM1	chr17	-	80280753	80280887	80280753	80280781	80282457	80282766	2122	37,25	1,0	55,51,22	1,0,0	205	99	1	1	0.947,1.0	0.964,1.0,1.0	-0.014
ENSG00000163904.8	SENP2	chr3	+	185316745	185316812	185316779	185316812	185316199	185316333	2130	40,33	2,2	34,27,53	3,2,1	133	99	0.924017	1	0.937,0.925	0.894,0.909,0.975	0.005
ENSG00000213780.6	GTF2H4	chr6	+	30879460	30879923	30879790	30879923	30879207	30879276	2133	81,72	0,0	92,59,119	1,0,0	429	99	1	1	1.0,1.0	0.955,1.0,1.0	0.015
ENSG00000155229.16	MMS19	chr10	-	99236591	99236720	99236591	99236676	99237103	99237173	2135	119131	1,1	147109194	1,1,5	143	99	0.647713	1	0.988,0.989	0.99,0.987,0.964	0.008
ENSG00000155229.16	MMS19	chr10	-	99237103	99237173	99237103	99237161	99237611	99237686	2136	73,97	1,3	124,87,152	0,1,6	111	99	0.91105	1	0.985,0.966	1.0,0.987,0.958	-0.006
ENSG00000155229.16	MMS19	chr10	-	99219118	99219283	99219118	99219262	99219415	99219498	2139	198190	6,4	231118167	6,5,2	120	99	0.937829	1	0.965,0.975	0.969,0.951,0.986	0.001
ENSG00000155229.16	MMS19	chr10	-	99225815	99225916	99225815	99225913	99226260	99226342	2140	110114	21,16	141,83,133	18,16,24	102	99	0.968892	1	0.836,0.874	0.884,0.834,0.843	0.001
ENSG00000155229.16	MMS19	chr10	-	99221252	99221653	99221252	99221379	99221773	99221876	2141	134134	0,1	199110191	0,0,0	373	99	1	1	1.0,0.973	1.0,1.0,1.0	-0.014
ENSG00000101104.8	PABPC1L	chr20	+	43566701	43566832	43566742	43566832	43565277	43565371	2147	79,62	0,4	60,24,58	1,0,4	140	99	0.887587	1	1.0,0.916	0.977,1.0,0.911	-0.005
ENSG00000101104.8	PABPC1L	chr20	+	43566685	43566832	43566701	43566832	43565277	43565371	2148	1,2	38,37	1,1,1	36,16,33	115	99	0.562425	1	0.022,0.044	0.023,0.051,0.025	0
ENSG00000154144.8	TBRG1	chr11	+	124496708	124496946	124496799	124496946	124495566	124495799	2152	15,28	16,13	19,15,20	21,6,13	190	99	0.943551	1	0.328,0.529	0.32,0.566,0.445	-0.015
ENSG00000136891.9	TEX10	chr9	-	103065913	103066124	103065913	103066067	103070781	103070963	2153	158140	5,1	156,93,162	5,2,0	156	99	0.734643	1	0.953,0.989	0.952,0.967,1.0	-0.002
ENSG00000115084.8	SLC35F5	chr2	-	114476730	114476885	114476730	114476857	114480680	114480771	2159	78,89	1,0	90,56,80	1,0,2	127	99	1	1	0.984,1.0	0.986,1.0,0.969	0.007
ENSG00000162736.11	NCSTN	chr1	+	160321011	160321162	160321077	160321162	160319894	160320040	215	240247	0,0	267179233	1,1,1	165	99	1	1	1.0,1.0	0.994,0.991,0.993	0.007
ENSG00000159720.7	ATP6V0D1	chr16	-	67472873	67473050	67472873	67472998	67473176	67473254	2160	544484	15,10	473331515	17,8,13	151	99	0.551478	1	0.96,0.969	0.948,0.964,0.963	0.006
ENSG00000186073.7	C15orf41	chr15	+	37002038	37002162	37002056	37002162	37001423	37001489	2162	0,0	13,10	0,2,2	20,21,16	117	99	0.819396	1	0.0,0.0	0.0,0.075,0.096	-0.057
ENSG00000089060.7	SLC8B1	chr12	-	113754330	113754461	113754330	113754429	113754746	113754806	2163	48,47	0,0	52,31,38	0,2,0	131	99	1	1	1.0,1.0	1.0,0.921,1.0	0.026
ENSG00000141499.12	WRAP53	chr17	+	7604744	7604867	7604776	7604867	7604058	7604147	2164	3,1	51,45	2,1,3	63,27,40	131	99	0.918643	1	0.043,0.017	0.023,0.027,0.054	-0.005
ENSG00000148737.11	TCF7L2	chr10	+	114910741	114910882	114910756	114910882	114905769	114905856	2166	2,7	15,10	15,13,9	41,28,25	114	99	0.663981	1	0.104,0.378	0.241,0.287,0.238	-0.014
ENSG00000105698.11	USF2	chr19	+	35769848	35769977	35769872	35769977	35769600	35769695	2168	208188	6,5	211128167	7,1,3	123	99	0.47277	1	0.965,0.968	0.96,0.99,0.978	-0.01
ENSG00000162736.11	NCSTN	chr1	+	160321843	160321996	160321915	160321996	160321485	160321595	216	187237	0,3	220168208	1,0,0	171	99	1	1	1.0,0.979	0.992,1.0,1.0	-0.008
ENSG00000159593.10	NAE1	chr16	-	66839679	66839765	66839679	66839729	66839814	66839929	2174	2,3	224190	0,1,0	254176279	135	99	1	1	0.007,0.011	0.0,0.004,0.0	0.008
ENSG00000130734.5	ATG4D	chr19	+	10657514	10657929	10657864	10657929	10655632	10655806	2180	111115	2,2	121,82,121	4,1,4	449	99	0.403542	1	0.924,0.927	0.87,0.948,0.87	0.029
ENSG00000105048.12	TNNT1	chr19	-	55645433	55645572	55645433	55645524	55648470	55648580	2195	4,3	75,59	7,3,2	135102102	147	99	0.573256	1	0.035,0.033	0.034,0.019,0.013	0.012
ENSG00000100353.13	EIF3D	chr22	-	36913347	36913540	36913347	36913478	36914809	36914957	2198	22,15	558542	29,10,23	757525651	161	99	0.913447	1	0.024,0.017	0.023,0.012,0.021	0.002
ENSG00000132507.13	EIF5A	chr17	+	7214668	7214970	7214896	7214970	7212933	7213119	2199	14081319	0,0	191911041804	0,0,1	327	99	1	1	1.0,1.0	1.0,1.0,0.998	0.001
ENSG00000187583.6	PLEKHN1	chr1	+	906456	906588	906492	906588	906258	906386	219	28,48	0,0	29,18,31	3,0,0	135	99	0.84412	1	1.0,1.0	0.876,1.0,1.0	0.041
ENSG00000035928.10	RFC1	chr4	-	39308211	39308324	39308211	39308321	39310255	39310652	2200	14,11	13,40	12,4,10	27,16,23	102	99	0.487884	1	0.511,0.211	0.301,0.195,0.297	0.097
ENSG00000125458.2	NT5C	chr17	-	73127059	73127200	73127059	73127176	73127275	73127376	2206	71,73	0,0	130,97,137	1,0,0	123	99	1	1	1.0,1.0	0.991,1.0,1.0	0.003
ENSG00000166478.5	ZNF143	chr11	+	9496096	9496180	9496099	9496180	9495487	9495571	2208	9,30	7,17	29,26,17	19,4,21	102	99	0.840652	1	0.555,0.631	0.597,0.863,0.44	-0.04
ENSG00000121716.14	PILRB	chr7	+	99950995	99951635	99951517	99951635	99950832	99950893	2211	321332	1,1	208131239	0,0,0	621	99	1	1	0.981,0.981	1.0,1.0,1.0	-0.019
ENSG00000121716.14	PILRB	chr7	+	99950995	99951635	99951517	99951635	99950619	99950746	2212	284288	2,0	168112202	0,0,0	621	99	0.638176	1	0.958,1.0	1.0,1.0,1.0	-0.021
ENSG00000121716.14	PILRB	chr7	+	99954016	99954506	99954372	99954506	99952765	99952863	2213	43,30	89,93	26,17,31	63,29,82	455	99	0.840207	1	0.095,0.066	0.082,0.113,0.076	-0.01
ENSG00000116786.7	PLEKHM2	chr1	+	16058383	16058543	16058444	16058543	16057686	16057752	2215	157156	3,5	221104152	7,3,2	160	99	0.959622	1	0.97,0.951	0.951,0.955,0.979	-0.001
ENSG00000108654.7	DDX5	chr17	-	62498279	62498667	62498279	62498341	62499043	62499216	2217	14191456	2,0	175712141992	0,0,0	425	99	1	1	0.994,1.0	1.0,1.0,1.0	-0.003
ENSG00000153827.9	TRIP12	chr2	-	230670445	230670599	230670445	230670518	230672423	230672580	2222	117142	13,12	173103178	18,21,15	180	99	0.396538	1	0.832,0.867	0.841,0.73,0.867	0.037
ENSG00000175550.3	DRAP1	chr11	+	65688018	65688133	65688039	65688133	65687813	65687933	2224	5,6	339291	8,5,6	328151272	120	99	0.355084	1	0.012,0.017	0.02,0.027,0.018	-0.007
ENSG00000115268.5	RPS15	chr19	+	1439966	1440252	1440024	1440252	1438805	1438891	2225	428353	2,8	495255386	7,4,4	157	99	0.960745	1	0.993,0.965	0.978,0.976,0.984	0
ENSG00000115268.5	RPS15	chr19	+	1439959	1440252	1440024	1440252	1438805	1438891	2226	428353	2,8	495255389	7,4,4	164	99	0.917453	1	0.992,0.964	0.977,0.975,0.983	0
ENSG00000115268.5	RPS15	chr19	+	1440017	1440252	1440024	1440252	1438805	1438891	2227	22181930	2,8	281715632247	7,4,4	106	99	1	1	0.999,0.996	0.997,0.997,0.998	0
ENSG00000164045.7	CDC25A	chr3	-	48224418	48224520	48224418	48224517	48225289	48225326	222	14,15	4,6	27,22,36	8,4,7	102	99	0.405878	1	0.773,0.708	0.766,0.842,0.833	-0.073
ENSG00000134758.9	RNF138	chr18	+	29706655	29706763	29706689	29706763	29704696	29704808	2238	58,69	0,1	87,60,99	1,0,0	133	99	1	1	1.0,0.981	0.985,1.0,1.0	-0.005
ENSG00000116809.7	ZBTB17	chr1	-	16268825	16268936	16268825	16268915	16269023	16269233	223	6,9	62,53	1,5,4	34,27,33	120	99	0.411206	1	0.074,0.123	0.024,0.133,0.091	0.016
ENSG00000104626.10	ERI1	chr8	+	8887301	8890848	8890058	8890848	8877859	8877974	2240	714749	0,1	950518910	0,0,1	2856	99	1	1	1.0,0.963	1.0,1.0,0.969	-0.008
ENSG00000183765.16	CHEK2	chr22	-	29091114	29091230	29091114	29091197	29091697	29091861	2241	40,23	0,1	77,26,51	5,1,3	132	99	1	1	1.0,0.945	0.92,0.951,0.927	0.04
ENSG00000117713.13	ARID1A	chr1	+	27100819	27101711	27101470	27101711	27100292	27100389	2242	187180	0,0	281235258	1,0,0	750	99	1	1	1.0,1.0	0.974,1.0,1.0	0.009
ENSG00000117713.13	ARID1A	chr1	+	27099302	27099478	27099305	27099478	27098990	27099123	2243	14,16	8,7	25,15,28	16,15,12	102	99	0.47666	1	0.629,0.689	0.603,0.493,0.694	0.062
ENSG00000070423.13	RNF126	chr19	-	651609	651855	651609	651810	652232	652296	2245	128136	3,1	177102150	1,5,3	144	99	0.462425	1	0.967,0.989	0.992,0.933,0.972	0.012
ENSG00000070423.13	RNF126	chr19	-	651609	651822	651609	651810	652232	652296	2246	25,13	3,1	20,18,21	1,5,3	111	99	0.599659	1	0.881,0.921	0.947,0.763,0.862	0.044
ENSG00000070423.13	RNF126	chr19	-	651610	651915	651610	651855	652232	652296	2247	3,7	81,86	8,1,2	107,56,88	159	99	0.470939	1	0.023,0.048	0.044,0.011,0.014	0.013
ENSG00000070423.13	RNF126	chr19	-	651610	651855	651610	651784	652232	652296	2248	162162	3,2	202115173	2,5,2	170	99	0.723749	1	0.969,0.979	0.983,0.931,0.981	0.009
ENSG00000070423.13	RNF126	chr19	-	651610	651915	651610	651784	652232	652296	2249	84,83	3,2	103,60,87	2,5,2	230	99	0.892828	1	0.923,0.947	0.957,0.838,0.949	0.02
ENSG00000205758.7	CRYZL1	chr21	-	34963467	34963534	34963467	34963513	34968036	34968142	2252	3,0	15,16	0,0,0	36,20,31	120	99	0.412507	1	0.142,0.0	0.0,0.0,0.0	0.071
ENSG00000205758.7	CRYZL1	chr21	-	34963467	34963517	34963467	34963513	34968036	34968142	2254	0,2	15,16	0,1,2	36,20,31	103	99	0.420736	1	0.0,0.107	0.0,0.046,0.058	0.019
ENSG00000225697.6	SLC26A6	chr3	-	48669081	48669234	48669081	48669230	48669312	48669477	2257	35,41	9,6	48,20,49	6,3,21	103	99	0.619402	1	0.789,0.868	0.885,0.865,0.692	0.014
ENSG00000225697.6	SLC26A6	chr3	-	48669677	48669829	48669677	48669770	48670406	48670517	2258	51,43	0,0	61,51,83	2,0,0	158	99	1	1	1.0,1.0	0.95,1.0,1.0	0.017
ENSG00000225697.6	SLC26A6	chr3	-	48668425	48668573	48668425	48668559	48668656	48668739	2260	42,28	0,1	37,16,30	0,0,2	113	99	1	1	1.0,0.961	1.0,1.0,0.929	0.004
ENSG00000225697.6	SLC26A6	chr3	-	48670406	48670558	48670406	48670517	48670683	48670823	2261	7,1	33,35	3,0,3	24,14,26	140	99	0.437592	1	0.13,0.02	0.081,0.0,0.075	0.023
ENSG00000225697.6	SLC26A6	chr3	-	48667074	48667411	48667074	48667144	48667494	48667590	2262	94,90	0,0	72,24,109	0,1,0	366	99	1	1	1.0,1.0	1.0,0.867,1.0	0.044
ENSG00000137776.12	SLTM	chr15	-	59191667	59192136	59191667	59192082	59193458	59193486	2265	116,70	15,15	103,50,98	21,8,22	153	99	0.411309	1	0.833,0.751	0.76,0.802,0.742	0.024
ENSG00000137776.12	SLTM	chr15	-	59209133	59209219	59209133	59209198	59224554	59224642	2266	0,0	76,55	3,0,0	70,49,92	120	99	1	1	0.0,0.0	0.034,0.0,0.0	-0.011
ENSG00000137776.12	SLTM	chr15	-	59191667	59192136	59191667	59192082	59209133	59209198	2267	63,40	0,2	49,25,51	0,0,0	153	99	0.52933	1	1.0,0.928	1.0,1.0,1.0	-0.036
ENSG00000143554.9	SLC27A3	chr1	+	153750938	153751029	153750981	153751029	153750636	153750831	2268	26,25	0,0	54,20,29	2,0,0	142	99	1	1	1.0,1.0	0.95,1.0,1.0	0.017
ENSG00000143554.9	SLC27A3	chr1	+	153752301	153752633	153752406	153752633	153751818	153751949	2270	52,28	0,0	55,23,30	1,0,0	204	99	1	1	1.0,1.0	0.964,1.0,1.0	0.012
ENSG00000048707.9	VPS13D	chr1	+	12408879	12409431	12409220	12409431	12406661	12406709	2274	20,37	0,1	64,25,23	0,0,0	440	99	1	1	1.0,0.893	1.0,1.0,1.0	-0.053
ENSG00000174371.12	EXO1	chr1	+	242021807	242022020	242021931	242022020	242020646	242020784	2275	23,37	0,0	95,59,70	2,0,1	223	99	0.545086	1	1.0,1.0	0.955,1.0,0.969	0.025
ENSG00000153914.11	SREK1	chr5	+	65473341	65473486	65473344	65473486	65470773	65470869	227	29,12	3,2	17,9,26	2,2,2	102	99	0.803167	1	0.904,0.853	0.892,0.814,0.927	0.001
ENSG00000204256.8	BRD2	chr6	+	32944338	32945347	32945218	32945347	32944026	32944241	2281	14161367	0,0	11918021301	5,0,0	979	99	0.905498	1	1.0,1.0	0.96,1.0,1.0	0.013
ENSG00000116793.11	PHTF1	chr1	-	114301280	114301470	114301280	114301355	114301644	114302098	2284	12,12	13,15	9,7,20	10,9,11	214	99	0.465215	1	0.299,0.27	0.294,0.265,0.457	-0.054
ENSG00000116793.11	PHTF1	chr1	-	114269039	114269196	114269039	114269080	114280731	114280890	2285	38,23	1,0	39,18,45	0,0,0	215	99	1	1	0.946,1.0	1.0,1.0,1.0	-0.027
ENSG00000205726.9	ITSN1	chr21	+	35122447	35122627	35122558	35122627	35107348	35107509	2287	73,87	1,0	131,60,116	0,0,4	210	99	0.464305	1	0.972,1.0	1.0,1.0,0.932	0.009
ENSG00000137942.12	FNBP1L	chr1	+	94016503	94020216	94017965	94020216	94014834	94014983	2291	277332	0,1	444205340	0,0,0	1561	99	1	1	1.0,0.955	1.0,1.0,1.0	-0.022
ENSG00000125633.6	CCDC93	chr2	-	118735569	118735606	118735569	118735603	118743544	118743645	2294	12,14	0,1	23,11,21	0,1,0	102	99	1	1	1.0,0.931	1.0,0.914,1.0	-0.006
ENSG00000086827.4	ZW10	chr11	-	113607341	113607544	113607341	113607495	113608293	113608425	2296	125124	4,0	180101125	2,1,0	148	99	0.607608	1	0.954,1.0	0.984,0.985,1.0	-0.013
ENSG00000085733.11	CTTN	chr11	+	70279730	70279824	70279752	70279824	70279206	70279384	2300	10,17	289198	21,9,12	243182329	121	99	0.971765	1	0.028,0.066	0.066,0.039,0.029	0.002
ENSG00000176978.9	DPP7	chr9	-	140008694	140008834	140008694	140008830	140008914	140009028	2301	34,43	5,6	68,44,42	11,8,5	103	99	0.765254	1	0.867,0.873	0.856,0.841,0.89	0.008
ENSG00000197386.6	HTT	chr4	+	3209007	3209084	3209012	3209084	3208533	3208710	2302	14,19	3,0	30,13,8	2,0,2	104	99	0.818153	1	0.816,1.0	0.935,1.0,0.792	-0.001
ENSG00000135924.11	DNAJB2	chr2	+	220145299	220146493	220146439	220146493	220144519	220144620	2303	143148	0,0	57,41,93	1,0,0	1239	99	1	1	1.0,1.0	0.82,1.0,1.0	0.06
ENSG00000185024.11	BRF1	chr14	-	105685487	105685635	105685487	105685569	105686405	105686467	2304	2,3	45,28	6,0,4	39,17,21	165	99	0.344564	1	0.026,0.06	0.085,0.0,0.103	-0.02
ENSG00000167770.7	OTUB1	chr11	+	63756098	63756224	63756125	63756224	63755808	63755870	2309	3,6	274278	3,1,4	425228271	126	99	0.751075	1	0.009,0.017	0.006,0.003,0.011	0.006
ENSG00000141030.8	COPS3	chr17	-	17179348	17179497	17179348	17179478	17184445	17184560	2312	6,10	58,53	10,10,9	86,71,87	118	99	0.648211	1	0.08,0.137	0.089,0.106,0.08	0.017
ENSG00000102977.9	ACD	chr16	-	67691888	67692265	67691888	67691931	67692457	67692544	2316	224237	2,2	396210307	6,2,1	433	99	0.760659	1	0.962,0.964	0.938,0.96,0.986	0.002
ENSG00000102977.9	ACD	chr16	-	67691888	67692265	67691888	67691931	67692622	67692719	2317	150162	0,1	274141202	0,0,1	433	99	1	1	1.0,0.974	1.0,1.0,0.979	-0.006
ENSG00000130695.9	CEP85	chr1	+	26603623	26605298	26603626	26605298	26603025	26603251	2326	15,6	25,15	7,10,13	26,13,13	102	99	0.7483	1	0.368,0.28	0.207,0.427,0.493	-0.052
ENSG00000127054.14	CPSF3L	chr1	-	1250899	1250998	1250899	1250932	1254675	1254904	2330	207189	2,1	295197288	3,1,2	165	99	1	1	0.984,0.991	0.983,0.992,0.989	0
ENSG00000127054.14	CPSF3L	chr1	-	1255835	1256062	1255835	1255909	1256375	1256473	2332	4,9	53,55	5,5,13	92,49,73	252	99	0.832074	1	0.029,0.06	0.021,0.039,0.065	0.003
ENSG00000160753.11	RUSC1	chr1	+	155296370	155296923	155296400	155296923	155295654	155295701	2337	56,75	0,0	87,47,65	0,2,2	129	99	0.451311	1	1.0,1.0	1.0,0.947,0.961	0.031
ENSG00000160753.11	RUSC1	chr1	+	155295357	155295463	155295391	155295463	155295106	155295281	2338	95,78	1,1	107,64,62	1,1,0	133	99	1	1	0.986,0.983	0.988,0.979,1.0	-0.005
ENSG00000142784.11	WDTC1	chr1	+	27630111	27631684	27631491	27631684	27627716	27627952	2339	69,81	0,0	81,75,74	0,1,2	1479	99	0.822531	1	1.0,1.0	1.0,0.834,0.712	0.151
ENSG00000115970.14	THADA	chr2	-	43778927	43779064	43778927	43779061	43779342	43779478	233	17,12	0,3	32,15,23	2,0,1	102	99	0.664293	1	1.0,0.795	0.94,1.0,0.957	-0.068
ENSG00000142784.11	WDTC1	chr1	+	27631491	27631684	27631549	27631684	27630111	27630286	2341	76,65	2,0	87,65,92	0,1,0	157	99	0.604587	1	0.96,1.0	1.0,0.976,1.0	-0.012
ENSG00000137312.10	FLOT1	chr6	-	30708966	30709481	30708966	30709110	30709568	30709644	2348	97,75	0,0	93,58,89	2,0,2	470	99	0.708466	1	1.0,1.0	0.907,1.0,0.904	0.063
ENSG00000138674.12	SEC31A	chr4	-	83799882	83800081	83799882	83800071	83801951	83802075	2352	163184	0,1	152,94,113	2,0,2	109	99	1	1	1.0,0.994	0.986,1.0,0.981	0.008
ENSG00000138674.12	SEC31A	chr4	-	83774722	83774868	83774722	83774790	83776055	83776182	2353	429525	12,9	359166268	7,2,5	177	99	0.364715	1	0.952,0.97	0.966,0.979,0.968	-0.01
ENSG00000168785.3	TSPAN5	chr4	-	99399835	99399961	99399835	99399897	99403155	99403326	2355	121106	14,13	111,52,128	7,7,20	163	99	0.950685	1	0.84,0.832	0.906,0.819,0.795	-0.004
ENSG00000177731.11	FLII	chr17	-	18154993	18155130	18154993	18155127	18155312	18155460	235	69,83	53,72	83,68,108	82,52,75	102	99	0.930264	1	0.558,0.528	0.496,0.559,0.583	-0.003
ENSG00000170004.12	CHD3	chr17	+	7813745	7813909	7813756	7813909	7812460	7812656	2369	47,61	0,2	93,49,52	1,0,1	110	99	0.774514	1	1.0,0.965	0.988,1.0,0.979	-0.007
ENSG00000177731.11	FLII	chr17	-	18157834	18157996	18157834	18157933	18158082	18158168	236	240234	1,1	250167255	0,3,1	162	99	1	1	0.993,0.993	1.0,0.971,0.994	0.005
ENSG00000051108.10	HERPUD1	chr16	+	56969146	56969224	56969153	56969224	56966058	56966303	2372	153168	3,1	50,31,78	0,0,1	106	99	1	1	0.979,0.994	1.0,1.0,0.986	-0.009
ENSG00000162910.14	MRPL55	chr1	-	228295368	228295570	228295368	228295561	228295935	228296019	2373	148139	1,0	137,90,121	0,0,1	108	99	1	1	0.993,1.0	1.0,1.0,0.991	-0.001
ENSG00000162910.14	MRPL55	chr1	-	228295935	228296022	228295935	228296019	228296137	228296175	2375	1,5	17,21	8,1,0	12,10,15	102	99	0.779157	1	0.054,0.188	0.393,0.088,0.0	-0.039
ENSG00000125485.13	DDX31	chr9	-	135505650	135505790	135505650	135505765	135507427	135507478	2376	37,23	4,3	45,21,30	6,2,1	124	99	0.677067	1	0.881,0.86	0.857,0.893,0.96	-0.033
ENSG00000154222.10	CC2D1B	chr1	-	52822672	52822846	52822672	52822798	52823197	52823370	2377	3,3	41,31	5,1,2	54,27,60	147	99	0.518977	1	0.047,0.061	0.059,0.024,0.022	0.019
ENSG00000154222.10	CC2D1B	chr1	-	52825376	52825555	52825376	52825508	52825745	52825905	2378	16,21	1,0	17,18,19	1,0,0	146	99	1	1	0.916,1.0	0.92,1.0,1.0	-0.015
ENSG00000154222.10	CC2D1B	chr1	-	52825376	52825555	52825376	52825492	52825745	52825905	2379	23,28	0,1	28,24,27	0,0,0	162	99	1	1	1.0,0.945	1.0,1.0,1.0	-0.028
ENSG00000060237.12	WNK1	chr12	+	987377	987527	987380	987527	980430	980514	2384	14,9	2,6	18,8,28	8,4,7	102	99	0.895018	1	0.872,0.593	0.686,0.66,0.795	0.019
ENSG00000115685.10	PPP1R7	chr2	+	242097880	242097964	242097898	242097964	242097221	242097277	2385	3,4	122,95	5,2,1	95,76,124	117	99	0.650572	1	0.02,0.034	0.043,0.022,0.007	0.003
ENSG00000163913.7	IFT122	chr3	+	129226507	129226605	129226510	129226605	129225251	129225392	238	2,8	12,18	9,1,18	20,10,13	102	99	0.376735	1	0.139,0.301	0.304,0.088,0.573	-0.102
ENSG00000073578.12	SDHA	chr5	+	254472	254621	254507	254621	240472	240591	2390	7,10	6,8	16,4,10	12,11,6	134	99	0.6041	1	0.463,0.48	0.496,0.212,0.552	0.052
ENSG00000105618.9	PRPF31	chr19	+	54631447	54631575	54631465	54631575	54629902	54629992	2394	122,96	5,3	139,75,120	4,1,6	117	99	0.8138	1	0.954,0.964	0.967,0.984,0.944	-0.006
ENSG00000081177.14	EXD2	chr14	+	69701416	69701748	69701490	69701748	69697188	69697315	2397	18,41	0,0	44,32,19	0,2,2	173	99	0.577963	1	1.0,1.0	1.0,0.902,0.845	0.084
ENSG00000152422.11	XRCC4	chr5	+	82648943	82649530	82648949	82649530	82554348	82554496	2401	12,9	10,8	15,14,8	10,8,19	105	99	0.754612	1	0.531,0.515	0.586,0.623,0.284	0.025
ENSG00000168389.13	MFSD2A	chr1	+	40424333	40424497	40424372	40424497	40422758	40422893	2403	1,4	63,66	0,2,1	42,26,63	138	99	0.344728	1	0.011,0.042	0.0,0.052,0.011	0.006
ENSG00000102901.8	CENPT	chr16	-	67865914	67866039	67865914	67866011	67866130	67866218	2404	2,2	69,66	1,0,0	35,28,40	127	99	0.559574	1	0.022,0.023	0.022,0.0,0.0	0.015
ENSG00000102901.8	CENPT	chr16	-	67863667	67864451	67863667	67863991	67865118	67865261	2406	300231	1,0	189122280	1,0,0	559	99	1	1	0.982,1.0	0.971,1.0,1.0	0.001
ENSG00000102901.8	CENPT	chr16	-	67865656	67865793	67865656	67865743	67865914	67866011	2407	98,84	2,3	73,39,71	1,1,3	149	99	0.740026	1	0.97,0.949	0.98,0.963,0.94	-0.001
ENSG00000102901.8	CENPT	chr16	-	67862376	67862508	67862376	67862481	67862569	67862746	2408	1,3	76105	0,1,0	47,37,75	126	99	0.568611	1	0.01,0.022	0.0,0.021,0.0	0.009
ENSG00000205352.6	PRR13	chr12	+	53837174	53837557	53837462	53837557	53836478	53836517	240	474414	9,6	404262428	6,3,7	387	99	0.619536	1	0.931,0.946	0.945,0.957,0.94	-0.009
ENSG00000102901.8	CENPT	chr16	-	67866130	67866257	67866130	67866218	67866357	67866448	2411	9,5	39,59	5,0,9	37,21,36	138	99	0.832145	1	0.142,0.057	0.088,0.0,0.152	0.019
ENSG00000102901.8	CENPT	chr16	-	67866130	67866253	67866130	67866218	67866357	67866448	2413	8,3	39,59	4,1,7	37,21,36	134	99	0.980843	1	0.132,0.036	0.074,0.034,0.126	0.006
ENSG00000116539.6	ASH1L	chr1	-	155349833	155349922	155349833	155349907	155365249	155365344	2415	0,0	11,21	0,1,0	19,20,24	114	99	1	1	0.0,0.0	0.0,0.042,0.0	-0.014
ENSG00000182149.16	IST1	chr16	+	71958671	71958720	71958675	71958720	71957190	71957283	2416	128111	6,1	123,86,126	4,2,1	103	99	0.46513	1	0.953,0.991	0.967,0.976,0.992	-0.006
ENSG00000205352.6	PRR13	chr12	+	53837324	53837557	53837462	53837557	53836478	53836517	241	401350	9,6	335224358	6,3,7	237	99	0.640082	1	0.949,0.961	0.959,0.969,0.955	-0.006
ENSG00000171307.14	ZDHHC16	chr10	+	99215416	99215540	99215470	99215540	99214470	99214556	2421	263250	37,22	366161257	46,17,33	153	99	0.751976	1	0.821,0.88	0.837,0.86,0.834	0.007
ENSG00000171307.14	ZDHHC16	chr10	+	99215395	99215540	99215470	99215540	99214470	99214556	2423	143134	37,22	202,93,139	46,17,33	174	99	0.853262	1	0.687,0.776	0.714,0.757,0.706	0.006
ENSG00000105220.10	GPI	chr19	+	34859487	34859607	34859553	34859607	34857687	34857756	2425	1027913	10,8	13217801434	13,5,8	165	99	0.500001	1	0.984,0.986	0.984,0.989,0.991	-0.003
ENSG00000104325.2	DECR1	chr8	+	91031043	91031194	91031136	91031194	91029351	91029554	2426	1,1	114,77	5,2,1	113,59,86	192	99	0.645157	1	0.005,0.007	0.022,0.017,0.006	-0.009
ENSG00000205352.6	PRR13	chr12	+	53837350	53837557	53837462	53837557	53836478	53836517	242	365310	9,6	300204322	6,3,7	211	99	0.63619	1	0.95,0.96	0.959,0.97,0.956	-0.007
ENSG00000114019.10	AMOTL2	chr3	-	134078947	134079255	134078947	134079249	134080353	134080649	2431	95,91	0,1	143,75,120	0,1,0	105	99	1	1	1.0,0.988	1.0,0.986,1.0	-0.001
ENSG00000114019.10	AMOTL2	chr3	-	134077381	134077561	134077381	134077558	134078124	134078345	2432	104137	22,35	137105117	39,17,26	102	99	0.862914	1	0.821,0.792	0.773,0.857,0.814	-0.008
ENSG00000175216.10	CKAP5	chr11	-	46776437	46776617	46776437	46776533	46780472	46780593	2435	239219	14,5	355222249	13,7,10	183	99	0.728324	1	0.902,0.96	0.937,0.945,0.931	-0.007
ENSG00000205352.6	PRR13	chr12	+	53837270	53837557	53837462	53837557	53836478	53836517	243	436372	9,6	371244387	6,3,7	291	99	0.607524	1	0.943,0.955	0.955,0.965,0.95	-0.008
ENSG00000103769.5	RAB11A	chr15	+	66172008	66172089	66172062	66172089	66170099	66170293	2448	826774	1,0	1016573927	0,0,0	153	99	1	1	0.998,1.0	1.0,1.0,1.0	-0.001
ENSG00000205352.6	PRR13	chr12	+	53837174	53837557	53837324	53837557	53836478	53836517	244	74,69	1,5	72,41,76	3,3,6	249	99	0.40088	1	0.967,0.846	0.905,0.845,0.834	0.045
ENSG00000125843.6	AP5S1	chr20	+	3804517	3805949	3804521	3805949	3802748	3802940	2450	35,25	2,4	47,10,23	3,0,3	103	99	0.465363	1	0.944,0.857	0.938,1.0,0.881	-0.039
ENSG00000127586.12	CHTF18	chr16	+	844039	844201	844053	844201	843143	843274	2451	0,0	41,30	1,0,0	43,23,36	113	99	1	1	0.0,0.0	0.02,0.0,0.0	-0.007
ENSG00000127586.12	CHTF18	chr16	+	842965	843064	842980	843064	842717	842811	2452	45,35	1,1	47,28,38	1,1,0	114	99	1	1	0.975,0.968	0.976,0.96,1.0	-0.007
ENSG00000127586.12	CHTF18	chr16	+	840330	840399	840346	840399	840176	840269	2454	0,0	11,19	0,1,1	32,17,39	115	99	1	1	0.0,0.0	0.0,0.048,0.022	-0.023
ENSG00000127586.12	CHTF18	chr16	+	840006	840269	840176	840269	839546	839715	2455	2,0	16,15	0,0,2	37,15,33	269	99	0.57281	1	0.044,0.0	0.0,0.0,0.022	0.015
ENSG00000136271.6	DDX56	chr7	-	44612488	44612649	44612488	44612645	44613181	44613263	2458	165143	4,1	141100153	0,0,3	103	99	0.610424	1	0.975,0.993	1.0,1.0,0.98	-0.009
ENSG00000136271.6	DDX56	chr7	-	44608501	44608604	44608501	44608591	44608728	44608802	2459	2,1	312305	3,0,7	354175313	112	99	1	1	0.006,0.003	0.007,0.0,0.019	-0.004
ENSG00000205352.6	PRR13	chr12	+	53837174	53837557	53837350	53837557	53836478	53836517	245	112104	3,0	107,59,108	3,1,2	275	99	0.437318	1	0.931,1.0	0.928,0.955,0.951	0.021
ENSG00000089127.8	OAS1	chr12	+	113348855	113349040	113348902	113349040	113346340	113346629	2460	216221	11,10	30,9,23	2,3,0	146	99	0.812459	1	0.93,0.937	0.91,0.67,1.0	0.074
ENSG00000138031.10	ADCY3	chr2	-	25050770	25051030	25050770	25050892	25053577	25053694	2463	98,70	3,4	161,83,145	6,6,2	237	99	0.782275	1	0.932,0.88	0.918,0.852,0.968	-0.007
ENSG00000073921.13	PICALM	chr11	-	85701292	85701442	85701292	85701421	85707868	85707972	2464	27,36	2,1	118,74,141	3,5,6	120	99	0.806509	1	0.918,0.967	0.97,0.924,0.951	-0.006
ENSG00000073921.13	PICALM	chr11	-	85692914	85693046	85692914	85693031	85707868	85707972	2465	14,18	2,0	27,20,19	0,0,0	114	99	0.792475	1	0.859,1.0	1.0,1.0,1.0	-0.071
ENSG00000081307.8	UBA5	chr3	+	132390620	132391021	132390893	132391021	132389808	132389893	2469	107119	1,0	141,95,116	0,0,0	372	99	1	1	0.966,1.0	1.0,1.0,1.0	-0.017
ENSG00000205352.6	PRR13	chr12	+	53837174	53837557	53837270	53837557	53836478	53836517	246	39,42	1,0	33,18,41	0,0,0	195	99	1	1	0.952,1.0	1.0,1.0,1.0	-0.024
ENSG00000049323.11	LTBP1	chr2	+	33482350	33482578	33482509	33482578	33477743	33477911	2471	40,28	14,14	75,63,59	20,24,24	258	99	0.53686	1	0.523,0.434	0.59,0.502,0.485	-0.047
ENSG00000049323.11	LTBP1	chr2	+	33585663	33585846	33585669	33585846	33572433	33572577	2474	30,12	0,0	46,23,38	0,2,0	105	99	1	1	1.0,1.0	1.0,0.916,1.0	0.028
ENSG00000116922.10	C1orf109	chr1	-	38148990	38149113	38148990	38149109	38151944	38152124	2476	17,12	48,41	9,8,10	26,23,50	103	99	0.534666	1	0.254,0.22	0.25,0.251,0.161	0.016
ENSG00000116922.10	C1orf109	chr1	-	38148990	38149148	38148990	38149109	38151944	38152124	2478	1,2	48,41	3,1,0	26,23,50	138	99	0.854708	1	0.015,0.034	0.076,0.03,0.0	-0.011
ENSG00000205352.6	PRR13	chr12	+	53837324	53837557	53837350	53837557	53836478	53836517	247	39,40	3,0	38,21,38	3,1,2	125	99	0.416271	1	0.911,1.0	0.909,0.943,0.938	0.025
ENSG00000159884.7	CCDC107	chr9	+	35660742	35660855	35660762	35660855	35660553	35660644	2480	106,98	2,0	82,40,102	2,0,1	119	99	1	1	0.978,1.0	0.972,1.0,0.988	0.002
ENSG00000069869.11	NEDD4	chr15	-	56155110	56155277	56155110	56155229	56161776	56161879	2483	53,42	0,0	81,45,68	2,0,0	147	99	1	1	1.0,1.0	0.965,1.0,1.0	0.012
ENSG00000126773.8	PCNXL4	chr14	+	60585046	60585410	60585094	60585410	60582658	60582778	2484	99101	0,2	73,36,116	4,0,1	147	99	0.612608	1	1.0,0.971	0.925,1.0,0.987	0.015
ENSG00000111679.12	PTPN6	chr12	+	7061145	7061340	7061275	7061340	7060771	7060894	2487	51,52	0,0	70,37,43	0,1,0	229	99	1	1	1.0,1.0	1.0,0.941,1.0	0.02
ENSG00000205352.6	PRR13	chr12	+	53837270	53837557	53837324	53837557	53836478	53836517	248	36,27	1,5	39,23,35	3,3,6	153	99	0.600902	1	0.959,0.777	0.894,0.832,0.791	0.029
ENSG00000111679.12	PTPN6	chr12	+	7061074	7061340	7061275	7061340	7060771	7060894	2490	31,46	0,0	61,27,38	0,1,0	300	99	1	1	1.0,1.0	1.0,0.899,1.0	0.034
ENSG00000111679.12	PTPN6	chr12	+	7061179	7061340	7061275	7061340	7060771	7060894	2491	18,36	0,0	46,21,27	0,1,0	195	99	1	1	1.0,1.0	1.0,0.914,1.0	0.029
ENSG00000087206.12	UIMC1	chr5	-	176338311	176338393	176338311	176338390	176370335	176370489	2498	0,0	85,98	2,0,0	82,59,68	102	99	1	1	0.0,0.0	0.023,0.0,0.0	-0.008
ENSG00000205352.6	PRR13	chr12	+	53837270	53837557	53837350	53837557	53836478	53836517	249	74,62	3,0	74,41,67	3,1,2	179	99	0.470708	1	0.932,1.0	0.932,0.958,0.949	0.02
ENSG00000168970.16	JMJD7-PLA2G4B	chr15	+	42128249	42128441	42128345	42128441	42127785	42127842	24	2,3	23,20	0,2,5	54,32,35	195	99	0.361342	1	0.042,0.071	0.0,0.031,0.068	0.023
ENSG00000100697.10	DICER1	chr14	-	95569682	95570463	95569682	95570386	95571407	95571583	2500	25,41	0,1	27,39,55	0,0,0	176	99	1	1	1.0,0.958	1.0,1.0,1.0	-0.021
ENSG00000169764.10	UGP2	chr2	+	64114535	64117319	64117214	64117319	64113474	64113672	2506	914871	1,0	906429908	0,0,0	2778	99	1	1	0.97,1.0	1.0,1.0,1.0	-0.015
ENSG00000104518.6	GSDMD	chr8	+	144644831	144645232	144644839	144645232	144644617	144644691	2507	79,66	4,3	139,61,77	8,4,3	107	99	0.698512	1	0.948,0.953	0.941,0.934,0.96	0.005
ENSG00000166471.6	TMEM41B	chr11	-	9309988	9310089	9309988	9310082	9316805	9316934	2511	1,1	27,17	0,0,1	29,17,28	106	99	0.383998	1	0.033,0.052	0.0,0.0,0.032	0.032
ENSG00000166471.6	TMEM41B	chr11	-	9302200	9305140	9302200	9302588	9308001	9308140	2512	924730	1,0	721392899	0,0,1	2651	99	1	1	0.972,1.0	1.0,1.0,0.971	-0.004
ENSG00000156304.10	SCAF4	chr21	-	33068881	33069063	33068881	33069049	33073307	33073484	2514	40,21	0,0	29,30,36	0,1,1	113	99	1	1	1.0,1.0	1.0,0.963,0.969	0.023
ENSG00000116459.6	ATP5F1	chr1	+	111998707	111998871	111998848	111998871	111992458	111992495	2515	11411121	0,0	16038881320	0,1,2	240	99	1	1	1.0,1.0	1.0,0.997,0.996	0.002
ENSG00000100813.10	ACIN1	chr14	-	23533563	23533697	23533563	23533694	23535174	23535217	2518	72,61	23,17	74,59,100	18,19,21	102	99	0.4628	1	0.752,0.777	0.8,0.751,0.822	-0.027
ENSG00000100813.10	ACIN1	chr14	-	23533313	23533466	23533313	23533430	23533563	23533694	2519	141140	32,19	181139163	52,19,39	135	99	0.342702	1	0.764,0.844	0.719,0.843,0.754	0.032
ENSG00000131899.6	LLGL1	chr17	+	18143891	18145313	18145198	18145313	18141769	18141923	251	406328	0,1	493279287	0,0,0	1406	99	1	1	1.0,0.958	1.0,1.0,1.0	-0.021
ENSG00000137996.8	RTCA	chr1	+	100733629	100733851	100733707	100733851	100732079	100732180	2521	6,3	110,85	10,5,0	80,47,91	177	99	0.384318	1	0.03,0.019	0.065,0.056,0.0	-0.016
ENSG00000140682.14	TGFB1I1	chr16	+	31485883	31487506	31487332	31487506	31485670	31485776	2524	123,97	0,0	219143210	0,0,2	1548	99	1	1	1.0,1.0	1.0,1.0,0.87	0.043
ENSG00000174444.10	RPL4	chr15	-	66793286	66793842	66793286	66793443	66795695	66795867	2526	14311387	1,1	241914312109	0,1,0	498	99	1	1	0.996,0.996	1.0,0.996,1.0	-0.003
ENSG00000174444.10	RPL4	chr15	-	66794949	66795209	66794949	66795088	66795695	66795867	2527	73,52	0,2	68,41,78	1,0,0	220	99	0.529253	1	1.0,0.921	0.968,1.0,1.0	-0.029
ENSG00000174444.10	RPL4	chr15	-	66794949	66795502	66794949	66795088	66795695	66795867	2528	45494280	0,2	756044766304	1,0,0	513	99	1	1	1.0,0.998	0.999,1.0,1.0	-0.001
ENSG00000174444.10	RPL4	chr15	-	66794949	66795502	66794949	66795209	66795695	66795867	2529	44764228	0,0	749344366226	1,1,0	392	99	1	1	1.0,1.0	0.999,0.999,1.0	0.001
ENSG00000111348.4	ARHGDIB	chr12	-	15100806	15100883	15100806	15100880	15102735	15102819	2530	277256	3,4	231,78,212	2,1,1	102	99	0.699464	1	0.989,0.984	0.991,0.987,0.995	-0.005
ENSG00000204438.6	GPANK1	chr6	-	31631629	31632357	31631629	31632354	31632617	31632780	2538	5,11	5,7	12,9,8	5,4,11	102	99	0.836244	1	0.493,0.604	0.7,0.686,0.414	-0.051
ENSG00000204463.8	BAG6	chr6	-	31611666	31611754	31611666	31611751	31611858	31611971	253	134108	22,17	161,82,118	23,10,16	102	99	0.470295	1	0.855,0.86	0.872,0.888,0.877	-0.022
ENSG00000120798.12	NR2C1	chr12	-	95422162	95422300	95422162	95422285	95425124	95425264	2543	42,31	15,8	42,19,34	4,14,11	114	99	0.923595	1	0.709,0.771	0.901,0.541,0.729	0.016
ENSG00000204463.8	BAG6	chr6	-	31615367	31615621	31615367	31615603	31616453	31616528	254	2,4	103106	3,0,2	136,67,123	117	99	0.353069	1	0.016,0.031	0.018,0.0,0.014	0.013
ENSG00000105053.6	VRK3	chr19	-	50512492	50512642	50512492	50512546	50519280	50519420	2551	27,35	1,1	39,25,45	0,2,0	195	99	0.598747	1	0.932,0.947	1.0,0.864,1.0	-0.015
ENSG00000165119.14	HNRNPK	chr9	-	86582998	86584355	86582998	86584295	86585651	86585734	255	347338	1,3	516242381	0,0,0	159	99	1	1	0.995,0.986	1.0,1.0,1.0	-0.01
ENSG00000142002.12	DPP9	chr19	-	4700227	4700289	4700227	4700285	4702038	4702167	2560	136119	5,4	116,43,135	4,3,4	103	99	0.862213	1	0.963,0.966	0.965,0.932,0.97	0.009
ENSG00000152234.11	ATP5A1	chr18	-	43675018	43675113	43675018	43675097	43678137	43678262	2561	0,1	187154	0,0,1	307149229	115	99	1	1	0.0,0.006	0.0,0.0,0.004	0.002
ENSG00000064651.9	SLC12A2	chr5	+	127520414	127520548	127520480	127520548	127520057	127520193	2568	2,0	49,32	0,1,0	46,19,32	165	99	1	1	0.024,0.0	0.0,0.031,0.0	0.002
ENSG00000166946.9	CCNDBP1	chr15	+	43486278	43486659	43486612	43486659	43484940	43485001	2585	5,10	172177	4,2,6	243112143	433	99	1	1	0.007,0.013	0.004,0.004,0.01	0.004
ENSG00000119048.3	UBE2B	chr5	+	133724015	133724104	133724042	133724104	133716409	133716499	2587	394398	1,4	388222412	3,1,2	126	99	1	1	0.997,0.987	0.99,0.994,0.994	-0.001
ENSG00000213625.4	LEPROT	chr1	+	65895544	65895731	65895613	65895731	65890985	65891061	2591	96,89	0,3	237,99,171	0,3,1	168	99	0.515888	1	1.0,0.946	1.0,0.951,0.99	-0.007
ENSG00000141560.10	FN3KRP	chr17	+	80678125	80678239	80678147	80678239	80676781	80676933	2594	0,2	56,46	3,0,2	95,46,67	121	99	0.625613	1	0.0,0.034	0.025,0.0,0.024	0.001
ENSG00000125447.12	GGA3	chr17	-	73239143	73239339	73239143	73239247	73239527	73239651	2595	4,2	9,25	2,3,3	22,19,29	191	99	0.592345	1	0.187,0.04	0.045,0.076,0.051	0.056
ENSG00000124275.10	MTRR	chr5	+	7878056	7878435	7878061	7878435	7875370	7875488	2598	39,42	1,0	53,38,41	0,2,3	104	99	0.632427	1	0.974,1.0	1.0,0.948,0.929	0.028
ENSG00000156858.7	PRR14	chr16	+	30666671	30666741	30666688	30666741	30665949	30666535	259	75,54	1,2	48,41,41	0,0,1	116	99	0.432976	1	0.985,0.958	1.0,1.0,0.972	-0.019
ENSG00000168970.16	JMJD7-PLA2G4B	chr15	+	42129265	42132428	42132355	42132428	42128672	42128749	25	194214	0,3	318184257	1,3,1	3189	99	0.856884	1	1.0,0.689	0.908,0.656,0.889	0.027
ENSG00000152894.10	PTPRK	chr6	-	128330274	128330413	128330274	128330410	128385902	128385939	2603	49,58	5,3	84,48,62	9,4,6	102	99	0.452614	1	0.905,0.949	0.901,0.921,0.909	0.017
ENSG00000138182.10	KIF20B	chr10	+	91486049	91486278	91486169	91486278	91484776	91484915	2605	16,7	27,21	19,10,20	53,44,45	219	99	0.371519	1	0.211,0.131	0.139,0.093,0.167	0.038
ENSG00000131503.16	ANKHD1	chr5	+	139818045	139818202	139818087	139818202	139815688	139815842	2608	72,59	7,12	76,55,54	9,7,9	141	99	0.896105	1	0.878,0.775	0.856,0.847,0.808	-0.011
ENSG00000204351.7	SKIV2L	chr6	+	31936399	31936573	31936462	31936573	31936104	31936315	2614	30,9	74,56	15,9,15	94,25,49	162	99	0.454729	1	0.199,0.089	0.089,0.18,0.158	0.002
ENSG00000204351.7	SKIV2L	chr6	+	31928972	31929163	31929117	31929163	31928817	31928871	2615	51,52	0,3	70,45,107	2,1,0	244	99	0.715786	1	1.0,0.876	0.934,0.948,1.0	-0.023
ENSG00000197530.8	MIB2	chr1	+	1560925	1562134	1562029	1562134	1560665	1560808	2618	38,34	2,0	36,15,42	0,3,0	1203	99	0.809999	1	0.61,1.0	1.0,0.292,1.0	0.041
ENSG00000165861.9	ZFYVE1	chr14	-	73444634	73444752	73444634	73444710	73444844	73444942	2629	37,42	0,0	38,26,29	0,0,1	141	99	1	1	1.0,1.0	1.0,1.0,0.953	0.016
ENSG00000158062.16	UBXN11	chr1	-	26610632	26610772	26610632	26610736	26610852	26612032	2640	2,0	18,15	3,2,0	24,20,48	135	99	0.556542	1	0.075,0.0	0.084,0.068,0.0	-0.013
ENSG00000173267.9	SNCG	chr10	+	88719705	88719885	88719757	88719885	88719389	88719431	2644	6,13	120100	16,13,3	210101107	151	99	0.841616	1	0.032,0.079	0.048,0.078,0.018	0.008
ENSG00000168710.13	AHCYL1	chr1	+	110554983	110555084	110555008	110555084	110553835	110553979	2645	112141	0,1	200146172	7,0,1	124	99	0.792254	1	1.0,0.991	0.958,1.0,0.993	0.012
ENSG00000130244.8	FAM98C	chr19	+	38896158	38897717	38897549	38897717	38895983	38896061	264	41,47	0,2	97,29,63	2,0,0	1490	99	0.597171	1	1.0,0.61	0.763,1.0,1.0	-0.116
ENSG00000130396.16	MLLT4	chr6	+	168271062	168271178	168271065	168271178	168265230	168265426	2651	49,36	32,34	41,22,28	36,19,32	102	99	0.403432	1	0.598,0.507	0.525,0.529,0.459	0.048
ENSG00000149923.9	PPP4C	chr16	+	30092520	30092631	30092579	30092631	30087635	30087796	2655	17,23	190185	23,11,25	289120274	158	99	0.382602	1	0.053,0.072	0.047,0.054,0.054	0.011
ENSG00000149923.9	PPP4C	chr16	+	30094066	30094888	30094714	30094888	30093804	30093855	2656	441442	25,9	530330499	21,9,26	747	99	0.754496	1	0.7,0.867	0.77,0.829,0.718	0.011
ENSG00000149923.9	PPP4C	chr16	+	30094714	30095102	30094975	30095102	30094066	30094168	2657	732725	0,0	914556768	0,0,1	360	99	1	1	1.0,1.0	1.0,1.0,0.995	0.002
ENSG00000136826.10	KLF4	chr9	-	110249308	110250548	110249308	110249473	110251210	110251331	2659	530449	0,0	255165316	0,0,2	1174	99	1	1	1.0,1.0	1.0,1.0,0.93	0.023
ENSG00000187514.10	PTMA	chr2	+	232577152	232577226	232577161	232577226	232576599	232576693	2665	14131266	12,8	280818582042	14,12,16	108	99	1	1	0.991,0.993	0.995,0.993,0.992	-0.001
ENSG00000187514.10	PTMA	chr2	+	232576596	232576693	232576599	232576693	232576057	232576129	2666	109,99	864820	222116142	186910751357	102	99	0.413096	1	0.109,0.105	0.103,0.095,0.092	0.01
ENSG00000120725.8	SIL1	chr5	-	138456723	138456862	138456723	138456859	138463427	138463542	2669	40,28	1,1	35,16,32	0,0,0	102	99	0.390632	1	0.975,0.965	1.0,1.0,1.0	-0.03
ENSG00000185485.10	SDHAP1	chr3	-	195709032	195709223	195709032	195709181	195710982	195711147	2674	2,0	22,30	1,0,2	15,23,30	141	99	1	1	0.06,0.0	0.045,0.0,0.045	0
ENSG00000126247.6	CAPNS1	chr19	+	36637097	36637214	36637148	36637214	36636877	36636956	2678	27842692	58,57	418724733145	83,42,73	150	99	0.803953	1	0.969,0.969	0.971,0.975,0.966	-0.002
ENSG00000126247.6	CAPNS1	chr19	+	36636677	36636776	36636707	36636776	36633965	36634030	2679	19,22	17751595	20,12,30	254515522033	129	99	1	1	0.008,0.01	0.006,0.006,0.011	0.001
ENSG00000177239.10	MAN1B1	chr9	+	139983320	139983457	139983404	139983457	139982526	139982635	2681	111115	0,1	96,73,80	1,1,0	183	99	1	1	1.0,0.984	0.981,0.975,1.0	0.007
ENSG00000177239.10	MAN1B1	chr9	+	140001701	140001899	140001726	140001899	140001140	140001261	2682	151142	6,4	164118113	3,1,9	124	99	0.693675	1	0.953,0.966	0.978,0.989,0.909	0.001
ENSG00000070018.4	LRP6	chr12	-	12284754	12284991	12284754	12284856	12288108	12288234	2687	56,45	0,0	64,40,73	2,0,0	234	99	1	1	1.0,1.0	0.931,1.0,1.0	0.023
ENSG00000100162.10	CENPM	chr22	-	42341228	42341393	42341228	42341308	42341916	42342009	2696	2,1	26,44	4,3,0	74,45,69	184	99	0.926153	1	0.04,0.012	0.028,0.035,0.0	0.005
ENSG00000100802.10	C14orf93	chr14	-	23468262	23468611	23468262	23468365	23470167	23470246	2704	27,23	3,0	38,28,24	1,2,1	345	99	0.54948	1	0.721,1.0	0.916,0.801,0.873	-0.003
ENSG00000248098.6	BCKDHA	chr19	+	41928827	41929074	41928902	41929074	41928533	41928675	2707	1,3	103,89	3,0,0	109,55,72	174	99	1	1	0.005,0.019	0.015,0.0,0.0	0.007
ENSG00000166199.8	ALKBH3	chr11	+	43940587	43940686	43940591	43940686	43923065	43923275	270	132108	0,0	122,93,144	1,0,1	103	99	1	1	1.0,1.0	0.992,1.0,0.993	0.005
ENSG00000120708.12	TGFBI	chr5	+	135388595	135388808	135388706	135388808	135385127	135385269	2711	29202780	1,1	382025693109	2,1,0	210	99	1	1	0.999,0.999	0.999,0.999,1.0	0
ENSG00000170889.9	RPS9	chr19	+	54710143	54710592	54710420	54710592	54705354	54705477	2715	43313977	3,0	791245206206	0,1,0	376	99	1	1	0.997,1.0	1.0,0.999,1.0	-0.001
ENSG00000183283.11	DAZAP2	chr12	+	51634654	51634900	51634750	51634900	51634126	51634245	2718	520502	10,16	863466698	26,11,22	195	99	0.561005	1	0.964,0.941	0.944,0.956,0.942	0.005
ENSG00000183283.11	DAZAP2	chr12	+	51634682	51634900	51634750	51634900	51634126	51634245	2719	213221	10,16	378199301	26,11,22	167	99	0.616118	1	0.927,0.891	0.896,0.915,0.89	0.009
ENSG00000183283.11	DAZAP2	chr12	+	51634654	51634900	51634682	51634900	51634126	51634245	2720	308283	1,2	486267401	1,0,4	127	99	1	1	0.996,0.991	0.997,1.0,0.987	-0.001
ENSG00000138750.10	NUP54	chr4	-	77038816	77039347	77038816	77038927	77045801	77045909	2722	129113	1,0	239135188	0,0,0	519	99	1	1	0.961,1.0	1.0,1.0,1.0	-0.02
ENSG00000143537.9	ADAM15	chr1	+	155033890	155033965	155033893	155033965	155033238	155033308	2729	60,50	44,71	36,24,36	51,20,16	102	99	0.540385	1	0.57,0.406	0.407,0.538,0.686	-0.056
ENSG00000143537.9	ADAM15	chr1	+	155025116	155025253	155025146	155025253	155023826	155023941	2731	7,9	91,80	14,7,16	194,99,108	129	99	0.946695	1	0.056,0.079	0.052,0.051,0.102	-0.001
ENSG00000183853.13	KIRREL	chr1	+	158059243	158059418	158059291	158059418	158058116	158058244	273	32,14	26,16	23,33,54	29,25,50	147	99	0.957899	1	0.453,0.371	0.348,0.471,0.421	-0.001
ENSG00000163517.10	HDAC11	chr3	+	13538235	13538352	13538304	13538352	13524963	13525064	2750	20,11	0,0	21,10,15	0,1,0	168	99	1	1	1.0,1.0	1.0,0.855,1.0	0.048
ENSG00000137411.12	VARS2	chr6	+	30890158	30890331	30890226	30890331	30889892	30890018	2753	0,1	30,40	1,1,1	19,18,29	167	99	0.758292	1	0.0,0.015	0.03,0.032,0.02	-0.02
ENSG00000242114.1	MTFP1	chr22	+	30823157	30823390	30823226	30823390	30822704	30822832	2773	85,77	7,9	112,52,97	11,9,13	168	99	0.411248	1	0.877,0.834	0.857,0.773,0.815	0.04
ENSG00000242114.1	MTFP1	chr22	+	30823108	30823390	30823226	30823390	30822704	30822832	2774	42,49	7,9	64,28,57	11,9,13	217	99	0.467878	1	0.732,0.713	0.726,0.587,0.667	0.062
ENSG00000161813.16	LARP4	chr12	+	50822699	50822873	50822717	50822873	50821544	50821692	2777	8,9	89111	13,7,6	83,49,88	117	99	0.347903	1	0.071,0.064	0.117,0.108,0.055	-0.026
ENSG00000161813.16	LARP4	chr12	+	50824277	50824353	50824280	50824353	50822717	50822873	2778	106102	2,1	86,65,103	1,0,0	102	99	1	1	0.981,0.99	0.988,1.0,1.0	-0.01
ENSG00000108465.10	CDK5RAP3	chr17	+	46056194	46056283	46056200	46056283	46055197	46055276	2779	242226	0,0	225133210	0,2,0	105	99	1	1	1.0,1.0	1.0,0.984,1.0	0.005
ENSG00000108465.10	CDK5RAP3	chr17	+	46052524	46052703	46052537	46052703	46051765	46051814	2780	112,87	1,1	122,76,88	0,0,0	112	99	1	1	0.99,0.987	1.0,1.0,1.0	-0.012
ENSG00000148019.8	CEP78	chr9	+	80866820	80866959	80866823	80866959	80863677	80863789	2791	7,6	21,25	20,12,11	56,29,38	102	99	0.489619	1	0.244,0.189	0.257,0.287,0.219	-0.038
ENSG00000143337.14	TOR1AIP1	chr1	+	179858444	179858504	179858447	179858504	179853826	179853904	2794	101116	10,8	111,70,119	9,5,15	102	99	0.6501	1	0.907,0.934	0.923,0.931,0.885	0.008
ENSG00000198563.9	DDX39B	chr6	-	31498555	31498726	31498555	31498703	31498829	31498974	2796	6,8	676514	11,5,18	921465785	122	99	0.570063	1	0.007,0.012	0.01,0.009,0.018	-0.003
ENSG00000198563.9	DDX39B	chr6	-	31508098	31508441	31508098	31508311	31508929	31509104	2797	64,86	0,0	123,47,88	1,0,0	229	99	1	1	1.0,1.0	0.982,1.0,1.0	0.006
ENSG00000198563.9	DDX39B	chr6	-	31508098	31508441	31508098	31508311	31509726	31510225	2799	65,88	26,26	134,50,104	49,25,46	229	99	0.33528	1	0.519,0.594	0.542,0.464,0.494	0.056
ENSG00000116044.11	NFE2L2	chr2	-	178097119	178097311	178097119	178097290	178097977	178098067	279	151214	2,1	316223294	2,6,2	120	99	0.698562	1	0.984,0.994	0.992,0.968,0.992	0.005
ENSG00000198563.9	DDX39B	chr6	-	31506539	31506716	31506539	31506632	31506923	31507051	2800	17,26	388390	40,21,27	699420702	183	99	0.588676	1	0.023,0.035	0.03,0.026,0.02	0.004
ENSG00000175634.10	RPS6KB2	chr11	+	67196383	67196493	67196452	67196493	67195964	67196094	2803	3,2	53,53	0,1,3	68,50,49	168	99	0.393873	1	0.032,0.022	0.0,0.012,0.035	0.011
ENSG00000175634.10	RPS6KB2	chr11	+	67201465	67201746	67201668	67201746	67200810	67200918	2805	139128	0,0	186101155	0,0,1	302	99	1	1	1.0,1.0	1.0,1.0,0.981	0.006
ENSG00000140443.9	IGF1R	chr15	+	99472786	99472889	99472789	99472889	99467753	99467913	2819	16,15	3,11	46,26,29	22,9,8	102	99	0.900786	1	0.838,0.57	0.67,0.737,0.779	-0.025
ENSG00000239382.6	ALKBH6	chr19	-	36501795	36501979	36501795	36501947	36502305	36502366	2822	12,13	49,45	4,5,15	30,14,33	131	99	0.849837	1	0.156,0.179	0.092,0.213,0.256	-0.019
ENSG00000239382.6	ALKBH6	chr19	-	36501795	36501967	36501795	36501947	36502305	36502366	2823	3,5	49,45	1,1,6	30,14,33	119	99	0.856953	1	0.048,0.085	0.027,0.056,0.131	-0.005
ENSG00000011304.12	PTBP1	chr19	+	804531	804702	804540	804702	804291	804438	2827	191214	1,0	385252425	1,4,2	108	99	1	1	0.994,1.0	0.997,0.983,0.995	0.005
ENSG00000011304.12	PTBP1	chr19	+	805491	805569	805512	805569	805012	805187	2829	171192	4,4	421259363	5,1,10	120	99	0.599754	1	0.972,0.975	0.986,0.995,0.968	-0.009
ENSG00000119682.12	AREL1	chr14	-	75136649	75136845	75136649	75136829	75137464	75137574	2836	0,1	13,12	0,0,0	21,13,27	115	99	1	1	0.0,0.067	0.0,0.0,0.0	0.034
ENSG00000023191.12	RNH1	chr11	-	499828	499999	499828	499923	500483	500654	2839	532493	0,6	659373494	3,3,2	175	99	0.930256	1	1.0,0.979	0.992,0.986,0.993	-0.001
ENSG00000145246.9	ATP10D	chr4	+	47538702	47538955	47538747	47538955	47538453	47538581	2843	27,22	2,6	28,17,29	0,3,5	144	99	0.381995	1	0.903,0.716	1.0,0.796,0.799	-0.056
ENSG00000100280.12	AP1B1	chr22	-	29730253	29730399	29730253	29730339	29734978	29735122	2845	128150	1,2	177,54,101	3,1,2	159	99	0.458745	1	0.988,0.979	0.974,0.971,0.969	0.012
ENSG00000118762.3	PKD2	chr4	+	88957287	88957505	88957371	88957505	88940609	88940723	2848	1,2	25,35	1,0,1	28,26,19	183	99	0.569656	1	0.021,0.03	0.019,0.0,0.028	0.01
ENSG00000013810.14	TACC3	chr4	+	1725428	1725597	1725454	1725597	1725147	1725310	2849	2,1	26,21	4,2,1	40,28,26	125	99	0.638007	1	0.057,0.036	0.073,0.054,0.03	-0.006
ENSG00000110801.9	PSMD9	chr12	+	122353761	122353850	122353764	122353850	122340911	122341013	284	336287	24,20	325193353	23,18,30	102	99	0.507399	1	0.931,0.933	0.932,0.912,0.919	0.011
ENSG00000136279.14	DBNL	chr7	+	44098027	44098079	44098030	44098079	44097727	44097879	2851	52,47	148134	88,37,58	243116189	102	99	0.761498	1	0.254,0.254	0.26,0.236,0.229	0.012
ENSG00000092094.6	OSGEP	chr14	-	20917329	20917460	20917329	20917425	20920132	20920308	2855	4,4	96,78	3,3,3	86,78,75	134	99	0.610295	1	0.03,0.037	0.025,0.028,0.029	0.006
ENSG00000108591.5	DRG2	chr17	+	18002946	18003749	18003676	18003749	18002330	18002391	285	157138	0,0	130,74,147	0,0,1	829	99	1	1	1.0,1.0	1.0,1.0,0.946	0.018
ENSG00000001631.10	KRIT1	chr7	-	91871347	91871475	91871347	91871451	91873315	91873463	2869	1,1	13,22	4,0,0	47,25,22	123	99	0.638663	1	0.058,0.035	0.064,0.0,0.0	0.025
ENSG00000108591.5	DRG2	chr17	+	18004806	18004904	18004808	18004904	18003882	18003973	286	82,84	0,1	84,44,74	2,0,1	101	99	1	1	1.0,0.988	0.976,1.0,0.986	0.007
ENSG00000104980.3	TIMM44	chr19	-	7999949	8000138	7999949	8000030	8002911	8003082	2873	2,1	33,23	0,1,1	31,20,28	207	99	0.438641	1	0.028,0.02	0.0,0.023,0.017	0.011
ENSG00000105393.11	BABAM1	chr19	+	17379602	17379900	17379610	17379900	17378251	17378336	2875	14,28	1,0	37,18,45	2,0,2	107	99	1	1	0.928,1.0	0.945,1.0,0.954	-0.002
ENSG00000160789.15	LMNA	chr1	+	156105651	156105912	156105691	156105912	156104977	156105103	2881	24,13	854835	10,11,21	923467808	139	99	0.581542	1	0.02,0.011	0.008,0.016,0.018	0.002
ENSG00000123992.14	DNPEP	chr2	-	220251613	220251702	220251613	220251670	220251791	220251885	2882	125102	24,11	124,73,104	12,18,14	131	99	0.900471	1	0.797,0.875	0.886,0.754,0.849	0.006
ENSG00000108294.4	PSMB3	chr17	+	36916683	36916861	36916760	36916861	36912135	36912243	2884	13761225	5,1	16777631439	4,4,4	176	99	1	1	0.994,0.999	0.996,0.991,0.995	0.002
ENSG00000185507.15	IRF7	chr11	-	614475	614534	614475	614531	614796	615007	2885	90,90	15,18	21,8,19	4,2,5	102	99	0.698924	1	0.853,0.829	0.836,0.795,0.787	0.035
ENSG00000073350.9	LLGL2	chr17	+	73570951	73571288	73570954	73571288	73570690	73570749	2890	92100	42,60	55,28,39	42,12,21	102	99	0.621796	1	0.68,0.618	0.56,0.694,0.643	0.017
ENSG00000073350.9	LLGL2	chr17	+	73570533	73570749	73570690	73570749	73570293	73570341	2891	90,99	37,41	87,30,42	34,11,14	256	99	0.610915	1	0.485,0.483	0.497,0.513,0.537	-0.032
ENSG00000073350.9	LLGL2	chr17	+	73570191	73570341	73570293	73570341	73570032	73570061	2892	8,17	87113	15,3,6	85,35,44	201	99	0.758847	1	0.043,0.069	0.08,0.041,0.063	-0.005
ENSG00000048140.13	TSPAN17	chr5	+	176079743	176079914	176079812	176079914	176078754	176078901	2893	91,77	0,1	92,57,72	2,1,2	168	99	0.742019	1	1.0,0.978	0.964,0.971,0.955	0.026
ENSG00000127419.12	TMEM175	chr4	+	945433	945505	945469	945505	944994	945046	2899	5,10	32,16	6,5,5	20,16,25	135	99	0.672848	1	0.103,0.314	0.18,0.186,0.128	0.044
ENSG00000248405.5	PRR5-ARHGAP8	chr22	+	45255559	45255714	45255610	45255714	45244811	45244940	2904	3,9	26,25	8,6,10	35,16,24	150	99	0.421793	1	0.071,0.192	0.131,0.198,0.216	-0.05
ENSG00000178761.10	FAM219B	chr15	-	75192332	75194404	75192332	75192478	75194944	75195127	2906	1104950	6,0	12778771685	3,2,6	2025	99	0.709588	1	0.9,1.0	0.954,0.955,0.932	0.003
ENSG00000178761.10	FAM219B	chr15	-	75194944	75195127	75194944	75195124	75197004	75197053	2907	24,38	9,6	44,37,55	7,6,26	102	99	0.774272	1	0.721,0.86	0.859,0.857,0.672	-0.005
ENSG00000137824.11	RMDN3	chr15	-	41043623	41043868	41043623	41043767	41044183	41044376	2914	2,4	51,41	2,4,3	42,44,40	200	99	0.973215	1	0.019,0.046	0.023,0.043,0.036	-0.002
ENSG00000140105.13	WARS	chr14	-	100828044	100828258	100828044	100828239	100835423	100835595	2915	273238	6,11	136,74,177	2,3,10	118	99	0.898039	1	0.974,0.948	0.983,0.954,0.937	0.003
ENSG00000124222.17	STX16	chr20	+	57244346	57244509	57244357	57244509	57243042	57243183	2922	25,34	1,1	36,28,39	1,1,0	110	99	1	1	0.957,0.968	0.97,0.962,1.0	-0.015
ENSG00000124222.17	STX16	chr20	+	57246209	57246353	57246219	57246353	57245567	57245659	2923	58,66	0,1	64,61,78	0,0,0	109	99	1	1	1.0,0.984	1.0,1.0,1.0	-0.008
ENSG00000198925.6	ATG9A	chr2	-	220092643	220092801	220092643	220092775	220093155	220093207	2934	2,2	33,38	0,2,3	39,11,36	125	99	0.950013	1	0.046,0.04	0.0,0.126,0.062	-0.02
ENSG00000148187.13	MRRF	chr9	+	125033142	125033354	125033231	125033354	125027740	125028059	2940	23,45	2,0	68,51,51	1,1,0	188	99	1	1	0.858,1.0	0.973,0.964,1.0	-0.05
ENSG00000123562.12	MORF4L2	chrX	-	102933426	102933579	102933426	102933548	102939608	102939657	2944	179180	12,11	138108121	7,4,17	130	99	0.691076	1	0.919,0.926	0.938,0.954,0.844	0.011
[truncated: 1,727 more rows]

## Sheet: QKI A5SS
Supplementary Table S2. Summary of RNA-seq rMATS analysis for QKI ORF overexpression
Alternative 5' splice sites (A5SS)
GeneID	geneSymbol	chr	strand	longExonStart_0base	longExonEnd	shortES	shortEE	flankingES	flankingEE	rMATS_ID	IC_QKI	SC_QKI	IC_EGFP	SC_EGFP	IncFormLen	SkipFormLen	PValue	FDR	IncLevel_QKI	IncLevel_EGFP	IncLevelDifference
ENSG00000197958.8	RPL12	chr9	-	130213328	130213684	130213559	130213684	130213009	130213083	2094	270265	16751332	141146190	350321112775	330	99	0	0	0.046,0.056	0.012,0.02,0.02	0.034
ENSG00000198755.6	RPL10A	chr6	+	35436723	35437062	35436723	35436804	35437157	35437306	3621	323331	19901694	280142271	473629593487	357	99	0	0	0.043,0.051	0.016,0.013,0.021	0.03
ENSG00000171204.8	TMEM126B	chr11	+	85345129	85345323	85345129	85345220	85346710	85346822	4100	120,96	24,24	310173296	1,3,2	202	99	0	0	0.71,0.662	0.993,0.966,0.986	-0.296
ENSG00000070882.8	OSBPL3	chr7	-	24873705	24874355	24874104	24874355	24870386	24870524	4364	96,96	44,50	22,4,31	101,56,85	498	99	0	0	0.303,0.276	0.042,0.014,0.068	0.248
ENSG00000111667.9	USP5	chr12	+	6972349	6972541	6972349	6972472	6972993	6973137	4782	95,93	105139	18,17,19	183,99,159	168	99	0	0	0.348,0.283	0.055,0.092,0.066	0.244
ENSG00000132429.5	POPDC3	chr6	-	105609299	105610035	105609670	105610035	105607585	105607694	647	130125	52,42	14,9,34	63,44,111	470	99	0	0	0.345,0.385	0.045,0.041,0.061	0.316
ENSG00000198830.6	HMGN2	chr1	+	26799973	26800223	26799973	26800018	26800575	26800626	5289	448454	15,17	1204649832	0,0,0	304	99	5.55e-16	2.68e-13	0.907,0.897	1.0,1.0,1.0	-0.098
ENSG00000163479.9	SSR2	chr1	-	155987922	155988159	155988060	155988159	155984751	155984860	2574	86,72	534521	22,14,24	664360514	237	99	7.55e-15	3.19e-12	0.063,0.055	0.014,0.016,0.019	0.043
ENSG00000150316.7	CWC15	chr11	-	94704140	94704651	94704538	94704651	94703152	94703260	1889	183139	15,13	166116227	0,0,0	497	99	9.1e-15	3.42e-12	0.708,0.68	1.0,1.0,1.0	-0.306
ENSG00000147162.9	OGT	chrX	+	70764416	70767873	70764416	70764485	70774362	70774442	1711	134153	8,5	387154638	0,0,0	3487	99	2.92e-14	8.97e-12	0.322,0.465	1.0,1.0,1.0	-0.607
ENSG00000168522.8	FNTA	chr8	+	42932358	42935584	42932358	42932507	42938260	42938323	4526	666697	162144	398242474	230154240	3176	99	2.7e-14	8.97e-12	0.114,0.131	0.051,0.047,0.058	0.071
ENSG00000085662.9	AKR1B1	chr7	-	134132212	134132813	134132731	134132813	134132049	134132133	543	132175	625614	61,29,52	777410393	618	99	7.28e-13	1.89e-10	0.033,0.044	0.012,0.011,0.021	0.024
ENSG00000110888.13	CAPRIN2	chr12	-	30867892	30869610	30869441	30869610	30866718	30866819	906	74,99	6,6	139,75,226	0,0,0	1648	99	1.03e-11	2.48e-09	0.426,0.498	1.0,1.0,1.0	-0.538
ENSG00000104529.13	EEF1D	chr8	-	144663398	144663498	144663455	144663498	144663223	144663324	5242	19081805	81,58	201811461729	27,14,15	156	99	1.32e-11	2.98e-09	0.937,0.952	0.979,0.981,0.987	-0.038
ENSG00000101182.10	PSMA7	chr20	-	60714751	60714961	60714836	60714961	60714130	60714253	4010	73,87	10841102	48,35,36	184311221618	184	99	1.58e-11	3.34e-09	0.035,0.041	0.014,0.017,0.012	0.024
ENSG00000079819.12	EPB41L2	chr6	-	131190702	131191266	131190951	131191266	131188598	131188721	87	52,45	13,4	155103144	0,0,1	348	99	2e-11	3.98e-09	0.532,0.762	1.0,1.0,0.976	-0.345
ENSG00000138674.12	SEC31A	chr4	-	83763292	83763634	83763337	83763634	83750152	83750211	1585	289261	102116	230,84,160	23,16,14	144	99	3.61e-11	6.09e-09	0.661,0.607	0.873,0.783,0.887	-0.214
ENSG00000187193.8	MT1X	chr16	+	56717076	56717298	56717076	56717142	56717869	56718108	630	35,32	237247	5,10,10	293260319	255	99	3.38e-11	6.09e-09	0.054,0.048	0.007,0.015,0.012	0.04
ENSG00000170832.8	USP32	chr17	-	58296988	58297148	58297030	58297148	58291980	58292135	676	21,18	17,19	3,0,4	25,14,39	141	99	4.17e-11	6.5e-09	0.464,0.399	0.078,0.0,0.067	0.383
ENSG00000110321.11	EIF4G2	chr11	-	10823207	10823756	10823595	10823756	10822508	10822634	47	907870	88,76	12736441074	234163231	487	99	6.68e-11	9.82e-09	0.677,0.699	0.525,0.445,0.486	0.203
ENSG00000135018.9	UBQLN1	chr9	-	86281264	86284242	86284099	86284242	86279944	86280060	2180	220174	61,95	282204263	39,21,43	2934	99	2.48e-10	3.36e-08	0.108,0.058	0.196,0.247,0.171	-0.122
ENSG00000137822.8	TUBGCP4	chr15	+	43693913	43695997	43693913	43694048	43696610	43696750	2490	101,83	22,29	137,67,107	2,3,3	2048	99	7.01e-10	9.12e-08	0.182,0.122	0.768,0.519,0.633	-0.488
ENSG00000234741.3	GAS5	chr1	-	173834994	173835344	173835314	173835344	173834647	173834685	3571	12501175	21,17	14189611246	0,1,6	419	99	1e-09	1.26e-07	0.934,0.942	1.0,0.996,0.98	-0.054
ENSG00000122786.15	CALD1	chr7	+	134617738	134618828	134617738	134618141	134625842	134625988	3394	122,69	85,70	31,37,66	103,68,145	786	99	1.07e-09	1.29e-07	0.153,0.11	0.037,0.064,0.054	0.08
ENSG00000176393.6	RNPEP	chr1	+	201965274	201965537	201965274	201965391	201966446	201966682	4742	32,24	117109	8,6,18	257126179	245	99	1.79e-09	2.02e-07	0.1,0.082	0.012,0.019,0.039	0.068
ENSG00000143537.9	ADAM15	chr1	+	155034379	155034593	155034379	155034451	155034720	155034845	1795	64,66	8,14	6,7,16	22,10,11	241	99	1.34e-08	1.41e-06	0.767,0.659	0.101,0.223,0.374	0.48
ENSG00000115307.12	AUP1	chr2	-	74755877	74756409	74756258	74756409	74755543	74755616	4219	14131398	15,5	12095931218	36,8,42	480	99	1.38e-08	1.42e-06	0.951,0.983	0.874,0.939,0.857	0.077
ENSG00000249915.3	PDCD6	chr5	+	304291	306869	304291	304336	311407	311517	1192	293280	20,14	402215392	3,3,2	2632	99	1.49e-08	1.48e-06	0.355,0.429	0.834,0.729,0.881	-0.423
ENSG00000112306.7	RPS12	chr6	+	133136110	133136363	133136110	133136227	133137599	133137702	3822	750584	115529489	507308464	13775837413642	235	99	1.66e-08	1.6e-06	0.027,0.025	0.015,0.015,0.014	0.011
ENSG00000035115.17	SH3YL1	chr2	-	230546	231191	231022	231191	229965	230044	182	60,51	81,45	41,25,23	140,101,65	575	99	1.73e-08	1.63e-06	0.113,0.163	0.048,0.041,0.057	0.089
ENSG00000136811.12	ODF2	chr9	+	131258319	131258576	131258319	131258420	131260691	131260854	4213	25,23	19,22	11,8,11	52,34,45	255	99	3.07e-08	2.66e-06	0.338,0.289	0.076,0.084,0.087	0.231
ENSG00000132424.10	PNISR	chr6	-	99851704	99852578	99852478	99852578	99850415	99850586	4507	152151	30,13	134,85,212	2,0,4	873	99	3.07e-08	2.66e-06	0.365,0.568	0.884,1.0,0.857	-0.447
ENSG00000214517.4	PPME1	chr11	+	73961998	73962760	73961998	73962063	73964536	73965748	3019	155147	5,9	180,86,217	0,1,0	796	99	4.33e-08	3.66e-06	0.794,0.67	1.0,0.915,1.0	-0.24
ENSG00000135597.14	REPS1	chr6	-	139247537	139251235	139251113	139251235	139242173	139242261	4343	44,28	40,47	73,35,68	32,10,17	3675	99	4.51e-08	3.72e-06	0.029,0.016	0.058,0.086,0.097	-0.058
ENSG00000161996.13	WDR90	chr16	+	712672	713064	712672	712844	715678	715801	3282	34,21	3,3	16,4,11	19,8,9	319	99	5.74e-08	4.62e-06	0.779,0.685	0.207,0.134,0.275	0.527
ENSG00000105486.9	LIG1	chr19	-	48623423	48624579	48624426	48624579	48622393	48622447	2711	43,45	42,58	27,14,49	118,87,109	1102	99	6.55e-08	5.15e-06	0.084,0.065	0.02,0.014,0.039	0.05
ENSG00000107404.13	DVL1	chr1	-	1274666	1274819	1274741	1274819	1273901	1274033	1184	42,45	101117	91,45,98	74,55,72	174	99	6.81e-08	5.23e-06	0.191,0.18	0.412,0.318,0.436	-0.203
ENSG00000186166.4	CCDC84	chr11	+	118881930	118882021	118881930	118881993	118882648	118882713	2371	11,12	35,31	24,20,14	14,9,4	127	99	7.64e-08	5.74e-06	0.197,0.232	0.572,0.634,0.732	-0.431
ENSG00000117335.14	CD46	chr1	+	207940357	207943707	207940357	207940540	207956636	207956675	3375	337358	6,3	404212486	0,0,0	3266	99	8.81e-08	6.48e-06	0.63,0.783	1.0,1.0,1.0	-0.293
ENSG00000100650.11	SRSF5	chr14	+	70233809	70234097	70233809	70233972	70234854	70234999	1140	84112	130,99	64,40,69	218128207	224	99	9.05e-08	6.51e-06	0.222,0.333	0.115,0.121,0.128	0.156
ENSG00000168002.7	POLR2G	chr11	+	62529266	62529656	62529266	62529376	62530338	62530498	2859	53,29	280213	27,7,22	409225346	379	99	9.41e-08	6.63e-06	0.047,0.034	0.017,0.008,0.016	0.027
ENSG00000158411.6	MITD1	chr2	-	99787805	99790479	99790377	99790479	99786999	99787115	2354	190,99	6,1	147,79,211	0,0,0	2671	99	1.34e-07	9.08e-06	0.54,0.786	1.0,1.0,1.0	-0.337
ENSG00000087274.12	ADD1	chr4	+	2906490	2906835	2906490	2906742	2909469	2909571	995	6,21	144138	47,28,47	136128126	192	99	1.4e-07	9.29e-06	0.021,0.073	0.151,0.101,0.161	-0.091
ENSG00000127022.10	CANX	chr5	+	179125906	179126103	179125906	179126050	179132679	179132853	5372	111,95	2,0	100,68,124	15,10,8	152	99	2.2e-07	1.41e-05	0.973,1.0	0.813,0.816,0.91	0.14
ENSG00000102317.13	RBM3	chrX	+	48433948	48434471	48433948	48434055	48434701	48434807	1859	114129	724666	77,34,114	961634929	515	99	2.27e-07	1.42e-05	0.029,0.036	0.015,0.01,0.023	0.017
ENSG00000167792.7	NDUFV1	chr11	+	67374428	67374795	67374428	67374547	67375866	67375949	2227	60,57	55,53	26,22,52	131,48,84	347	99	3.25e-07	1.99e-05	0.237,0.235	0.054,0.116,0.15	0.129
ENSG00000135679.17	MDM2	chr12	+	69229608	69229764	69229608	69229623	69230451	69230529	2356	11871199	28,19	12476161507	48,25,98	240	99	3.3e-07	1.99e-05	0.946,0.963	0.915,0.91,0.864	0.058
ENSG00000197345.8	MRPL21	chr11	-	68660789	68660923	68660870	68660923	68660357	68660461	1063	20,21	204151	8,4,10	301216244	180	99	3.39e-07	2.01e-05	0.051,0.071	0.014,0.01,0.022	0.046
ENSG00000005700.10	IBTK	chr6	-	82900789	82901596	82901503	82901596	82891595	82891745	4677	52,85	3,5	58,44,67	0,0,0	813	99	3.55e-07	2.07e-05	0.679,0.674	1.0,1.0,1.0	-0.323
ENSG00000108773.6	KAT2A	chr17	-	40271071	40271454	40271262	40271454	40270314	40270421	1189	80,74	23,34	38,32,45	44,42,54	290	99	5.57e-07	3.14e-05	0.543,0.426	0.228,0.206,0.221	0.266
ENSG00000070756.9	PABPC1	chr8	-	101730314	101730508	101730410	101730508	101730000	101730116	2051	36373741	12,19	473632654267	61,31,54	195	99	8.57e-07	4.75e-05	0.994,0.99	0.975,0.982,0.976	0.014
ENSG00000187231.9	SESTD1	chr2	-	179981300	179981517	179981394	179981517	179979791	179979983	4121	9,18	55,46	2,0,4	79,30,37	193	99	1.04e-06	5.57e-05	0.077,0.167	0.013,0.0,0.053	0.1
ENSG00000062485.14	CS	chr12	-	56680280	56680429	56680378	56680429	56679699	56679807	5305	13,8	69,71	2,2,2	111,79,89	197	99	1.73e-06	9.1e-05	0.086,0.054	0.009,0.013,0.011	0.059
ENSG00000114491.9	UMPS	chr3	+	124456414	124457290	124456414	124457086	124458870	124459046	2365	19,16	91,83	5,5,6	144,65,125	303	99	2.39e-06	0.00011903	0.064,0.059	0.011,0.025,0.015	0.044
ENSG00000183696.9	UPP1	chr7	+	48141420	48141579	48141420	48141467	48142893	48143008	5282	18851849	65,45	827335941	4,6,12	211	99	2.39e-06	0.00011903	0.932,0.951	0.99,0.963,0.974	-0.034
ENSG00000108465.10	CDK5RAP3	chr17	+	46050884	46051062	46050884	46051016	46051296	46051397	1818	10,11	78,60	1,2,2	81,47,80	145	99	3.83e-06	0.00018501	0.08,0.111	0.008,0.028,0.017	0.078
ENSG00000047346.8	FAM214A	chr15	-	52879252	52879416	52879347	52879416	52876941	52877141	1350	22,21	37,25	9,2,3	45,9,34	194	99	4.27e-06	0.000203448	0.233,0.3	0.093,0.102,0.043	0.187
ENSG00000150433.5	TMEM218	chr11	-	124972532	124972705	124972629	124972705	124971096	124971199	2339	15,10	14,5	17,8,17	0,2,1	196	99	6.34e-06	0.000289546	0.351,0.503	1.0,0.669,0.896	-0.428
ENSG00000008128.18	CDK11A	chr1	-	1654026	1654270	1654146	1654270	1653034	1653150	4158	28,23	39,33	5,2,3	25,14,23	219	99	6.52e-06	0.000293843	0.245,0.24	0.083,0.061,0.056	0.176
ENSG00000070010.14	UFD1L	chr22	-	19462992	19463125	19463018	19463125	19462590	19462623	623	245219	19,23	339213358	18,1,7	125	99	8.48e-06	0.000377469	0.911,0.883	0.937,0.994,0.976	-0.072
ENSG00000161249.16	DMKN	chr19	-	35989499	35989665	35989617	35989665	35988548	35988583	5334	40,33	14,15	30,23,37	44,28,43	217	99	1.14e-05	0.00049256	0.566,0.501	0.237,0.273,0.282	0.269
ENSG00000129197.10	RPAIN	chr17	+	5329290	5329619	5329290	5329402	5331390	5331531	4078	87,75	12,1	135,82,85	0,2,0	316	99	1.47e-05	0.000628972	0.694,0.959	1.0,0.928,1.0	-0.149
ENSG00000160201.7	U2AF1	chr21	-	44520562	44524512	44524424	44524512	44515803	44515853	3028	347316	2,4	490259478	0,0,0	3961	99	1.61e-05	0.000663453	0.813,0.664	1.0,1.0,1.0	-0.262
ENSG00000132676.11	DAP3	chr1	+	155658881	155659034	155658881	155658965	155679563	155679615	3682	43,53	32,31	20,19,31	37,32,56	168	99	1.61e-05	0.000663453	0.442,0.502	0.242,0.259,0.246	0.223
ENSG00000021776.6	AQR	chr15	-	35166028	35167065	35166877	35167065	35162952	35163123	3276	87,77	9,2	110,59,113	0,0,2	948	99	1.87e-05	0.000761184	0.502,0.801	1.0,1.0,0.855	-0.3
ENSG00000001497.12	LAS1L	chrX	-	64740581	64743587	64743439	64743587	64737866	64738345	5407	113137	73,63	75,41,92	85,56,88	2957	99	2.44e-05	0.000970254	0.049,0.068	0.029,0.024,0.034	0.03
ENSG00000126226.17	PCID2	chr13	-	113862337	113862964	113862912	113862964	113854740	113854830	2834	47,45	9,16	17,14,36	25,21,23	674	99	2.55e-05	0.00100159	0.434,0.292	0.091,0.089,0.187	0.241
ENSG00000133641.13	C12orf29	chr12	+	88437375	88439556	88437375	88437492	88440583	88440753	1730	213171	9,2	216109222	1,0,1	2163	99	2.62e-05	0.00101789	0.52,0.796	0.908,1.0,0.91	-0.281
ENSG00000120265.12	PCMT1	chr6	+	150123335	150123552	150123335	150123505	150131751	150132556	1306	332301	192160	204170229	206131264	146	99	2.8e-05	0.0010765	0.54,0.561	0.402,0.468,0.37	0.137
ENSG00000110492.11	MDK	chr11	+	46404136	46404743	46404136	46404298	46405018	46405356	1152	13,7	14,14	2,3,5	31,39,11	544	99	3.2e-05	0.00121582	0.145,0.083	0.012,0.014,0.076	0.08
ENSG00000100445.12	SDR39U1	chr14	-	24911314	24911466	24911383	24911466	24910883	24911001	4433	3,5	8,10	1,0,1	26,12,19	168	99	3.81e-05	0.00141626	0.181,0.228	0.022,0.0,0.03	0.187
ENSG00000075415.8	SLC25A3	chr12	+	98987752	98989626	98987752	98987913	98991633	98991813	4440	17371667	6,6	261116292691	0,0,0	1812	99	4.37e-05	0.00159043	0.941,0.938	1.0,1.0,1.0	-0.06
ENSG00000182196.9	ARL6IP4	chr12	+	123465675	123465846	123465675	123465813	123466141	123466426	4755	127138	73,80	143,99,133	162102141	132	99	4.48e-05	0.00161316	0.566,0.564	0.398,0.421,0.414	0.154
ENSG00000182718.12	ANXA2	chr15	-	60688349	60688626	60688478	60688626	60678226	60678285	2203	187174	12,10	94,58,121	23,8,21	228	99	4.66e-05	0.00166012	0.871,0.883	0.64,0.759,0.714	0.173
ENSG00000161533.7	ACOX1	chr17	-	73974871	73975209	73975045	73975209	73974614	73974774	5315	7,4	5,18	2,1,0	28,14,22	273	99	4.86e-05	0.00171197	0.337,0.075	0.025,0.025,0.0	0.189
ENSG00000160570.9	DEDD2	chr19	-	42719284	42719404	42719299	42719404	42713851	42713992	1625	70,79	1,1	37,17,21	8,1,3	114	99	5.45e-05	0.0018792	0.984,0.986	0.801,0.937,0.859	0.119
ENSG00000133943.16	C14orf159	chr14	+	91681748	91682137	91681748	91681900	91691027	91691699	211	24,26	15,17	15,0,11	34,10,18	336	99	5.55e-05	0.00189631	0.32,0.311	0.115,0.0,0.153	0.226
ENSG00000084764.6	MAPRE3	chr2	+	27246963	27247165	27246963	27247120	27248450	27248605	297	33,24	28,32	32,20,49	14,6,11	144	99	6.05e-05	0.00202364	0.448,0.34	0.611,0.696,0.754	-0.293
ENSG00000096746.13	HNRNPH3	chr10	+	70096955	70098444	70096955	70097090	70098896	70098983	3768	470389	12,7	608392837	6,1,2	1453	99	6.23e-05	0.00204375	0.727,0.791	0.873,0.964,0.966	-0.175
ENSG00000161970.8	RPL26	chr17	-	8286092	8286511	8286474	8286511	8285460	8285633	3532	222160	168150	154,81,154	237108218	481	99	6.62e-05	0.00215271	0.214,0.18	0.118,0.134,0.127	0.071
ENSG00000148985.15	PGAP2	chr11	+	3845499	3845606	3845499	3845594	3846249	3846358	466	30,26	28,28	59,38,42	25,13,11	111	99	6.81e-05	0.00219121	0.489,0.453	0.678,0.723,0.773	-0.254
ENSG00000148498.11	PARD3	chr10	-	34626205	34626354	34626292	34626354	34625126	34625171	4002	18,17	0,0	29,13,19	2,6,2	186	99	6.95e-05	0.00219483	1.0,1.0	0.885,0.536,0.835	0.248
ENSG00000164620.4	RELL2	chr5	+	141016516	141017976	141016516	141017308	141018361	141018427	1841	61,51	3,6	57,23,67	0,0,2	767	99	7.78e-05	0.00241452	0.724,0.523	1.0,1.0,0.812	-0.314
ENSG00000129810.10	SGOL1	chr3	-	20215740	20216547	20216496	20216547	20212534	20212724	2092	97,60	0,0	146111146	5,1,6	855	99	8.34e-05	0.00256234	1.0,1.0	0.772,0.928,0.738	0.187
ENSG00000166986.8	MARS	chr12	+	57909702	57909941	57909702	57909774	57910027	57910120	3134	65,70	229203	20,14,50	176,92,251	266	99	0.000116696	0.00343087	0.096,0.114	0.041,0.054,0.069	0.05
ENSG00000119844.10	AFTPH	chr2	+	64806619	64808407	64806619	64806680	64812555	64812679	3141	33,20	33,51	19,9,14	77,41,61	1826	99	0.000121792	0.00354981	0.051,0.021	0.013,0.012,0.012	0.024
ENSG00000072756.12	TRNT1	chr3	+	3168703	3169702	3168703	3168973	3170697	3170872	1393	18,18	1,0	10,11,14	2,2,5	828	99	0.000128354	0.00363367	0.683,1.0	0.374,0.397,0.251	0.501
ENSG00000168488.14	ATXN2L	chr16	+	28847253	28847806	28847253	28847443	28848048	28848558	4737	93,87	8,4	78,63,116	1,0,2	462	99	0.000126853	0.00363367	0.714,0.823	0.944,1.0,0.926	-0.188
ENSG00000148303.12	RPL7A	chr9	+	136215072	136215428	136215072	136215101	136215776	136215897	4963	39,17	86121	20,7,30	226138137	426	99	0.000128968	0.00363367	0.095,0.032	0.02,0.012,0.048	0.037
ENSG00000148680.11	HTR7	chr10	-	92508590	92509351	92508595	92509351	92500579	92502285	2432	7,5	34,28	16,18,38	32,25,49	104	99	0.000136948	0.00382662	0.164,0.145	0.322,0.407,0.425	-0.23
ENSG00000110717.6	NDUFS8	chr11	+	67799752	67799990	67799752	67799803	67800389	67800479	2517	35,37	327302	20,11,20	458225290	286	99	0.000155009	0.00422493	0.036,0.041	0.015,0.017,0.023	0.02
ENSG00000169696.11	ASPSCR1	chr17	+	79974816	79974989	79974816	79974964	79975184	79975279	3362	30,27	0,0	36,13,27	7,4,0	124	99	0.000156201	0.00422493	1.0,1.0	0.804,0.722,1.0	0.158
ENSG00000198720.8	ANKRD13B	chr17	+	27934759	27935128	27934759	27935017	27935212	27935258	5070	21,11	0,0	21,28,23	5,2,2	210	99	0.000165579	0.00440806	1.0,1.0	0.664,0.868,0.844	0.208
ENSG00000090621.9	PABPC4	chr1	-	40030094	40030214	40030142	40030214	40029507	40029594	3804	521475	92,86	547324490	166100136	147	99	0.00016698	0.00441061	0.792,0.788	0.689,0.686,0.708	0.096
ENSG00000196498.9	NCOR2	chr12	-	124811954	124812179	124812092	124812179	124810736	124810916	652	93,73	51,62	130,68,104	20,26,30	237	99	0.000174116	0.00456346	0.432,0.33	0.731,0.522,0.592	-0.234
ENSG00000100316.11	RPL3	chr22	-	39715394	39715628	39715599	39715628	39714404	39714597	910	11,8	48,59	1,3,8	139,74,71	304	99	0.000175507	0.00456452	0.069,0.042	0.002,0.013,0.035	0.039
ENSG00000112695.7	COX7A2	chr6	-	75950838	75950981	75950891	75950981	75950016	75950101	4542	32,35	864810	28,4,18	1131590950	152	99	0.000180689	0.00466342	0.024,0.027	0.016,0.004,0.012	0.015
ENSG00000172831.7	CES2	chr16	+	66976550	66976688	66976550	66976640	66977201	66977274	1983	194202	17,11	195107155	34,19,25	147	99	0.000182965	0.0046864	0.885,0.925	0.794,0.791,0.807	0.108
ENSG00000126214.16	KLC1	chr14	+	104145720	104145882	104145720	104145855	104153417	104153548	4923	153130	20,22	123,56,111	31,22,46	126	99	0.000187848	0.0047753	0.857,0.823	0.757,0.667,0.655	0.147
ENSG00000183696.9	UPP1	chr7	+	48141420	48141579	48141420	48141467	48146469	48146679	5281	745797	117109	320149372	84,28,110	211	99	0.000194351	0.00490374	0.749,0.774	0.641,0.714,0.613	0.106
ENSG00000174093.6	RP11-1407O15.2	chr17	-	36358796	36359042	36358841	36359042	36358298	36358395	2774	8,16	10,14	8,3,6	33,14,25	144	99	0.000205571	0.00514842	0.355,0.44	0.143,0.128,0.142	0.26
ENSG00000214078.7	CPNE1	chr20	-	34252681	34252854	34252800	34252854	34220716	34220845	3657	43,37	7,0	38,15,32	0,0,0	218	99	0.000207201	0.00515108	0.736,1.0	1.0,1.0,1.0	-0.132
ENSG00000171552.8	BCL2L1	chr20	-	30309457	30310151	30309646	30310151	30252254	30253889	5354	608629	21,22	562345678	5,7,9	288	99	0.00021741	0.00536542	0.909,0.908	0.975,0.944,0.963	-0.052
ENSG00000104852.10	SNRNP70	chr19	+	49605370	49606844	49605370	49605442	49607890	49607992	873	582585	2,7	250153561	0,0,1	1501	99	0.000223853	0.00545865	0.95,0.846	1.0,1.0,0.974	-0.093
ENSG00000120686.7	UFM1	chr13	+	38924135	38924364	38924135	38924192	38928375	38928433	1268	16,20	82,71	3,4,10	88,50,76	271	99	0.000229521	0.00554293	0.067,0.093	0.012,0.028,0.046	0.051
ENSG00000103024.3	NME3	chr16	-	1821269	1821411	1821280	1821411	1821070	1821172	666	4,4	38,25	1,0,0	58,38,30	110	99	0.000232419	0.00557311	0.087,0.126	0.015,0.0,0.0	0.101
ENSG00000143702.11	CEP170	chr1	-	243305587	243305765	243305617	243305765	243303238	243303409	107	9,6	6,4	3,4,4	21,13,11	129	99	0.000248333	0.00579017	0.535,0.535	0.099,0.191,0.218	0.366
ENSG00000137965.6	IFI44	chr1	+	79126238	79126376	79126238	79126339	79128388	79128563	1623	15,14	145126	0,0,3	29,26,47	136	99	0.000249718	0.00579017	0.07,0.075	0.0,0.0,0.044	0.058
ENSG00000124275.10	MTRR	chr5	+	7873485	7873639	7873485	7873625	7875370	7875488	1720	18,16	2,4	34,19,32	0,0,0	113	99	0.000250034	0.00579017	0.887,0.778	1.0,1.0,1.0	-0.167
ENSG00000058673.11	ZC3H11A	chr1	+	203765420	203765729	203765420	203765624	203770702	203770756	1379	16,18	15,21	29,21,19	5,1,9	204	99	0.000253827	0.00583802	0.341,0.294	0.738,0.911,0.506	-0.401
ENSG00000106278.7	PTPRZ1	chr7	+	121650387	121653943	121650387	121651363	121659177	121659322	1296	118107	2,12	106,77,91	39,38,43	2679	99	0.00026106	0.00595011	0.686,0.248	0.091,0.07,0.073	0.389
ENSG00000126214.16	KLC1	chr14	+	104145720	104145882	104145720	104145855	104159889	104160080	4926	94,75	3,8	65,27,66	0,1,0	126	99	0.00026222	0.00595011	0.961,0.88	1.0,0.955,1.0	-0.065
ENSG00000078747.8	ITCH	chr20	+	33065576	33065711	33065576	33065665	33067434	33067594	4365	8,10	95131	6,1,3	239,95,170	145	99	0.000276934	0.00620075	0.054,0.05	0.017,0.007,0.012	0.04
ENSG00000256269.2	HMBS	chr11	+	118962834	118963233	118962834	118962873	118963467	118963521	419	202246	0,1	217180221	5,7,2	459	99	0.000282848	0.0062915	1.0,0.982	0.903,0.847,0.96	0.088
ENSG00000163378.9	EOGT	chr3	-	69061518	69061950	69061753	69061950	69061086	69061142	2460	11,32	1,0	34,21,25	7,5,2	334	99	0.000293169	0.00647845	0.765,1.0	0.59,0.555,0.787	0.239
ENSG00000148688.9	RPP30	chr10	+	92654531	92655240	92654531	92654648	92655636	92655674	1693	170107	8,13	215,98,227	1,3,5	691	99	0.000298769	0.00651702	0.753,0.541	0.969,0.824,0.867	-0.24
ENSG00000017260.15	ATP2C1	chr3	+	130720063	130720188	130720063	130720158	130734995	130735528	4933	98,75	45,28	128,62,90	22,6,23	129	99	0.00029693	0.00651702	0.626,0.673	0.817,0.888,0.75	-0.169
ENSG00000132275.6	RRP8	chr11	-	6622155	6622832	6622378	6622832	6621898	6622005	2145	110,98	0,0	93,28,93	3,5,1	322	99	0.000329989	0.00710632	1.0,1.0	0.905,0.633,0.966	0.165
ENSG00000213930.7	GALT	chr9	+	34648758	34649078	34648758	34648891	34649406	34649561	399	102,80	0,0	87,42,62	1,2,6	286	99	0.000332419	0.00711334	1.0,1.0	0.968,0.879,0.782	0.124
ENSG00000134058.6	CDK7	chr5	+	68550428	68550496	68550428	68550494	68551286	68551355	4545	186194	4,3	199116169	12,9,12	101	99	0.000341275	0.00721157	0.979,0.984	0.942,0.927,0.932	0.048
ENSG00000135506.11	OS9	chr12	+	58111928	58112204	58111928	58112159	58112775	58112965	5033	235217	21,27	242125166	42,31,41	144	99	0.000372066	0.00776516	0.885,0.847	0.798,0.735,0.736	0.11
ENSG00000162910.14	MRPL55	chr1	-	228296137	228296209	228296141	228296209	228295935	228296019	1597	18,21	4,3	12,10,15	0,0,1	103	99	0.000457047	0.0092169	0.812,0.871	1.0,1.0,0.935	-0.137
ENSG00000136271.6	DDX56	chr7	-	44612161	44612343	44612172	44612343	44611945	44612036	1638	25,18	161170	13,5,11	193140210	110	99	0.000457983	0.0092169	0.123,0.087	0.057,0.031,0.045	0.061
ENSG00000204634.8	TBC1D8	chr2	-	101706670	101706826	101706715	101706826	101675882	101676001	1692	6,11	7,6	7,1,4	20,21,13	144	99	0.000451242	0.0092169	0.371,0.558	0.194,0.032,0.175	0.331
ENSG00000132591.7	ERAL1	chr17	+	27183522	27183703	27183522	27183600	27184956	27185003	3914	25,7	94111	6,2,9	134,81,104	202	99	0.000457202	0.0092169	0.115,0.03	0.021,0.012,0.041	0.048
ENSG00000132376.15	INPP5K	chr17	-	1412461	1412647	1412471	1412647	1411408	1411520	2715	3,6	30,24	2,0,0	22,20,18	109	99	0.000467188	0.00934653	0.083,0.185	0.076,0.0,0.0	0.109
ENSG00000146223.10	RPL7L1	chr6	+	42848598	42848820	42848598	42848704	42851188	42851352	1348	27,17	59,69	8,12,11	94,41,98	215	99	0.00050556	0.00988033	0.174,0.102	0.038,0.119,0.049	0.069
ENSG00000137817.12	PARP6	chr15	-	72552818	72553029	72552878	72553029	72551948	72552002	2718	28,34	21,16	26,10,16	33,20,35	159	99	0.000512541	0.00995919	0.454,0.57	0.329,0.237,0.222	0.249
ENSG00000162910.14	MRPL55	chr1	-	228296137	228296722	228296655	228296722	228295935	228296019	1596	111147	36,37	64,56,109	50,35,44	617	99	0.000524476	0.010095	0.331,0.389	0.17,0.204,0.284	0.141
ENSG00000163378.9	EOGT	chr3	-	69061665	69061950	69061753	69061950	69061086	69061142	2458	23,27	1,0	51,26,33	7,5,2	187	99	0.000533775	0.010196	0.924,1.0	0.794,0.734,0.897	0.154
ENSG00000073060.11	SCARB1	chr12	-	125270902	125271049	125270986	125271049	125267228	125267357	848	124119	1,1	328174344	14,5,14	183	99	0.000568502	0.0107984	0.985,0.985	0.927,0.95,0.93	0.049
ENSG00000165959.7	CLMN	chr14	-	95660551	95660933	95660872	95660933	95660185	95660256	192	7,11	20,14	3,2,2	15,17,25	420	99	0.000579714	0.0108623	0.076,0.156	0.045,0.027,0.019	0.086
ENSG00000165410.10	CFL2	chr14	-	35182459	35182767	35182602	35182767	35182265	35182342	473	131103	2,6	140,91,150	0,0,0	242	99	0.000575501	0.0108623	0.964,0.875	1.0,1.0,1.0	-0.081
ENSG00000175455.10	CCDC14	chr3	-	123674689	123674962	123674892	123674962	123667742	123667979	538	26,21	1,4	43,25,28	0,1,0	302	99	0.000638134	0.0118546	0.895,0.632	1.0,0.891,1.0	-0.2
ENSG00000163389.6	POGLUT1	chr3	+	119205679	119205883	119205679	119205779	119207775	119207834	3957	5,6	21,9	1,2,3	41,16,38	203	99	0.000653149	0.0120016	0.104,0.245	0.012,0.057,0.037	0.139
ENSG00000172766.14	NAA16	chr13	+	41936166	41937009	41936166	41936295	41941574	41941788	3967	25,18	18,15	7,9,15	28,20,22	813	99	0.000650462	0.0120016	0.145,0.127	0.03,0.052,0.077	0.083
ENSG00000095564.9	BTAF1	chr10	+	93718821	93719039	93718821	93718911	93719541	93719637	1937	55,61	22,24	33,20,54	41,13,47	227	99	0.000668775	0.0121566	0.522,0.526	0.26,0.402,0.334	0.192
ENSG00000118257.12	NRP2	chr2	+	206631506	206631542	206631506	206631527	206656958	206657009	4693	1,1	21,26	15,1,4	24,10,30	114	99	0.000683372	0.0123555	0.04,0.032	0.352,0.08,0.104	-0.143
ENSG00000148498.11	PARD3	chr10	-	34626202	34626354	34626292	34626354	34625126	34625171	4000	32,22	0,0	65,30,44	2,6,2	189	99	0.000719493	0.0128709	1.0,1.0	0.945,0.724,0.92	0.137
ENSG00000152234.11	ATP5A1	chr18	-	43677801	43678251	43678137	43678251	43675018	43675097	1686	16,8	187154	40,27,37	307149229	435	99	0.000761329	0.0134767	0.019,0.012	0.029,0.04,0.035	-0.019
ENSG00000160688.14	FLAD1	chr1	+	154962634	154963004	154962634	154962733	154965188	154965262	3495	289264	2,3	187103180	10,3,6	370	99	0.000760297	0.0134767	0.975,0.959	0.833,0.902,0.889	0.092
ENSG00000144357.12	UBR3	chr2	+	170863499	170863712	170863499	170863700	170865313	170865450	1230	6,4	16,9	15,7,11	6,7,4	111	99	0.0008986	0.0153148	0.251,0.284	0.69,0.471,0.71	-0.356
ENSG00000186575.13	NF2	chr22	+	30079008	30079068	30079008	30079053	30090740	30090800	3026	3,4	31,23	0,0,2	67,25,55	114	99	0.000901401	0.0153148	0.078,0.131	0.0,0.0,0.031	0.094
ENSG00000148985.15	PGAP2	chr11	+	3845499	3845679	3845499	3845606	3846249	3846358	470	14,10	28,20	8,4,7	52,33,37	172	99	0.000914383	0.0154576	0.223,0.223	0.081,0.065,0.098	0.142
ENSG00000234741.3	GAS5	chr1	-	173834366	173834685	173834608	173834685	173833394	173833442	3562	148172	3,5	149,63,238	10,4,22	341	99	0.000947448	0.0159369	0.935,0.909	0.812,0.821,0.758	0.125
ENSG00000070010.14	UFD1L	chr22	-	19462992	19463125	19463018	19463125	19459209	19459331	622	46,46	4,3	66,41,51	0,0,0	125	99	0.00095436	0.0159737	0.901,0.924	1.0,1.0,1.0	-0.087
ENSG00000182196.9	ARL6IP4	chr12	+	123465675	123465846	123465675	123465813	123466117	123466426	4754	59,39	6,2	39,32,34	13,5,14	132	99	0.000966157	0.0160915	0.881,0.936	0.692,0.828,0.646	0.187
ENSG00000140990.10	NDUFB10	chr16	+	2011153	2011292	2011153	2011259	2011497	2011637	5025	751741	18,15	922587775	8,4,8	132	99	0.000984211	0.0163119	0.969,0.974	0.989,0.991,0.986	-0.017
ENSG00000180228.8	PRKRA	chr2	-	179312182	179312313	179312231	179312313	179309148	179309227	752	9,8	77,94	2,0,5	102,57,97	148	99	0.0010143	0.0167286	0.073,0.054	0.013,0.0,0.033	0.048
ENSG00000091127.9	PUS7	chr7	-	105111134	105111295	105111207	105111295	105108783	105108910	3586	68,59	7,3	77,71,106	3,1,0	172	99	0.00103575	0.0169994	0.848,0.919	0.937,0.976,1.0	-0.088
ENSG00000054148.13	PHPT1	chr9	+	139744464	139745012	139744464	139744589	139745206	139745474	3410	194148	410332	147,72,191	532330458	522	99	0.00105269	0.0171939	0.082,0.078	0.05,0.04,0.073	0.026
ENSG00000125730.12	C3	chr19	-	6679392	6679507	6679417	6679507	6679135	6679219	5004	10,13	167192	7,11,5	540296205	124	99	0.00106905	0.0173773	0.046,0.051	0.01,0.029,0.019	0.029
ENSG00000155906.12	RMND1	chr6	-	151757554	151757689	151757580	151757689	151754289	151754365	2063	7,9	29,33	1,3,3	43,27,36	125	99	0.00111033	0.0179618	0.16,0.178	0.018,0.081,0.062	0.115
ENSG00000108465.10	CDK5RAP3	chr17	+	46050884	46051059	46050884	46051016	46051296	46051397	1819	21,12	78,60	11,3,5	81,47,80	142	99	0.00116488	0.0185776	0.158,0.122	0.086,0.043,0.042	0.083
ENSG00000143252.10	SDHC	chr1	+	161284170	161284664	161284170	161284215	161293403	161293460	2465	4,6	17,10	0,1,1	24,9,14	548	99	0.00123747	0.0196427	0.041,0.098	0.0,0.02,0.013	0.059
ENSG00000122786.15	CALD1	chr7	+	134617738	134618828	134617738	134618141	134620438	134620516	3393	122,65	9,2	31,37,66	7,6,14	786	99	0.00144229	0.0226808	0.631,0.804	0.358,0.437,0.373	0.328
ENSG00000205981.2	DNAJC19	chr3	-	180704730	180704810	180704785	180704810	180703713	180703784	4016	114127	0,2	331175266	11,7,10	154	99	0.00147589	0.0231018	1.0,0.976	0.951,0.941,0.945	0.042
ENSG00000174652.13	ZNF266	chr19	-	9529437	9529975	9529726	9529975	9529180	9529307	2103	35,16	0,2	13,8,17	6,2,3	388	99	0.00149757	0.0233332	1.0,0.671	0.356,0.505,0.591	0.352
ENSG00000171311.8	EXOSC1	chr10	-	99198419	99198460	99198426	99198460	99197456	99197507	3855	17,11	177163	5,7,6	233161181	106	99	0.00153442	0.0237976	0.082,0.059	0.02,0.039,0.03	0.041
ENSG00000155229.16	MMS19	chr10	-	99221252	99221653	99221584	99221653	99220663	99220764	1456	188165	4,1	255137255	10,10,11	431	99	0.00158386	0.0242309	0.915,0.974	0.854,0.759,0.842	0.126
ENSG00000174233.7	ADCY6	chr12	-	49167251	49167881	49167722	49167881	49166290	49166326	2406	28,39	0,1	29,27,36	2,2,3	570	99	0.00157979	0.0242309	1.0,0.871	0.716,0.701,0.676	0.238
ENSG00000173715.11	C11orf80	chr11	+	66568501	66568632	66568501	66568573	66571465	66571665	1168	5,2	8,8	0,3,1	24,18,28	158	99	0.00162222	0.0244854	0.281,0.135	0.0,0.095,0.022	0.169
ENSG00000148985.15	PGAP2	chr11	+	3845499	3845685	3845499	3845606	3846249	3846358	469	18,13	28,20	12,8,9	52,33,37	178	99	0.00162084	0.0244854	0.263,0.266	0.114,0.119,0.119	0.147
ENSG00000156253.2	RWDD2B	chr21	-	30380560	30380942	30380715	30380942	30380081	30380444	4583	40,34	18,16	73,45,69	19,6,8	254	99	0.00163543	0.0245751	0.464,0.453	0.6,0.745,0.771	-0.247
ENSG00000138614.10	VWA9	chr15	-	65899496	65899780	65899639	65899780	65897466	65897574	4709	63,58	2,4	173,91,160	1,0,1	242	99	0.00165104	0.0246999	0.928,0.856	0.986,1.0,0.985	-0.098
ENSG00000119866.16	BCL11A	chr2	-	60687816	60689559	60689416	60689559	60678301	60679801	259	17,24	1,0	25,59,16	4,6,3	1699	99	0.00167819	0.0249955	0.498,1.0	0.267,0.364,0.237	0.46
ENSG00000168890.9	TMEM150A	chr2	-	85828428	85828605	85828557	85828605	85828143	85828230	5306	7,7	13,10	1,2,4	28,11,11	228	99	0.00175347	0.0258885	0.189,0.233	0.015,0.073,0.136	0.136
ENSG00000171634.12	BPTF	chr17	+	65941524	65942441	65941524	65942012	65943841	65943924	2772	96123	43,29	86,34,72	60,30,44	528	99	0.00196354	0.0283706	0.295,0.443	0.212,0.175,0.235	0.162
ENSG00000132256.14	TRIM5	chr11	-	5706097	5706339	5706245	5706339	5700990	5701468	2664	41,41	1,0	24,21,24	3,0,4	247	99	0.0019885	0.028609	0.943,1.0	0.762,1.0,0.706	0.149
ENSG00000204842.10	ATXN2	chr12	-	111923068	111923135	111923074	111923135	111908361	111908546	1031	27,20	41,27	43,27,44	33,16,27	105	99	0.00203068	0.0290921	0.383,0.411	0.551,0.614,0.606	-0.193
ENSG00000175390.8	EIF3F	chr11	+	8013327	8013518	8013327	8013398	8013630	8013710	3050	28,31	793707	10,7,10	1106657843	219	99	0.00204823	0.0292197	0.016,0.019	0.004,0.005,0.005	0.013
ENSG00000165233.13	C9orf89	chr9	+	95869955	95870109	95869955	95870098	95872849	95873003	5059	80,51	52,44	46,37,53	78,41,70	110	99	0.00212935	0.0301227	0.581,0.511	0.347,0.448,0.405	0.146
ENSG00000186867.6	QRFPR	chr4	-	122253975	122254211	122254088	122254211	122251580	122251678	1913	25,30	0,1	75,52,33	8,1,4	212	99	0.00221373	0.0311859	1.0,0.933	0.814,0.96,0.794	0.111
ENSG00000141002.14	TCF25	chr16	+	89970525	89971504	89970525	89970613	89972601	89972692	2379	314373	2,5	443261317	0,2,0	990	99	0.002271	0.0317284	0.94,0.882	1.0,0.929,1.0	-0.065
ENSG00000095787.17	WAC	chr10	+	28903495	28905291	28903495	28903614	28906585	28906713	1053	217259	4,1	273152222	1,0,0	1776	99	0.00242007	0.0336719	0.751,0.935	0.938,1.0,1.0	-0.136
ENSG00000073008.10	PVR	chr19	+	45162009	45162168	45162009	45162033	45164558	45164590	2840	161151	31,36	108,58,114	36,21,53	234	99	0.00245849	0.0340662	0.687,0.64	0.559,0.539,0.476	0.139
ENSG00000155561.10	NUP205	chr7	+	135261716	135261876	135261716	135261847	135262543	135262772	796	11,16	0,0	36,27,26	1,1,6	128	99	0.00256366	0.035092	1.0,1.0	0.965,0.954,0.77	0.104
ENSG00000126214.16	KLC1	chr14	+	104145720	104145882	104145720	104145855	104151322	104151373	4922	217191	26,18	156,81,113	42,10,26	126	99	0.00269585	0.0364586	0.868,0.893	0.745,0.864,0.773	0.087
ENSG00000145349.12	CAMK2D	chr4	-	114378446	114378719	114378490	114378719	114372187	114375671	3965	14,6	38,24	27,9,16	21,19,12	143	99	0.00287025	0.0386626	0.203,0.148	0.471,0.247,0.48	-0.224
ENSG00000127419.12	TMEM175	chr4	+	941903	942403	941903	941942	944208	944306	1896	29,25	10,7	9,10,28	13,9,19	560	99	0.00292189	0.039202	0.339,0.387	0.109,0.164,0.207	0.203
ENSG00000105135.11	ILVBL	chr19	-	15226811	15227132	15226962	15227132	15226660	15226732	2735	124118	1,2	149,76,93	9,1,7	250	99	0.00294828	0.0392843	0.98,0.959	0.868,0.968,0.84	0.078
ENSG00000167699.9	GLOD4	chr17	-	681861	681984	681934	681984	680107	680228	4877	10,9	71,58	6,1,2	68,30,84	172	99	0.0029745	0.0392843	0.075,0.082	0.048,0.019,0.014	0.052
ENSG00000185909.10	KLHDC8B	chr3	+	49210068	49210578	49210068	49210234	49211671	49211836	342	42,31	0,0	108,97,57	0,8,0	443	99	0.00307845	0.0403421	1.0,1.0	1.0,0.73,1.0	0.09
ENSG00000006534.11	ALDH3B1	chr11	+	67782766	67786106	67782766	67782929	67786241	67786362	1118	51,71	0,0	57,46,41	1,1,2	3276	99	0.00317351	0.0414272	1.0,1.0	0.633,0.582,0.383	0.467
ENSG00000088247.11	KHSRP	chr19	-	6415544	6415745	6415619	6415745	6415390	6415468	1457	73,80	4,8	109,75,93	5,1,0	174	99	0.00330736	0.0426801	0.912,0.851	0.925,0.977,1.0	-0.086
ENSG00000075711.16	DLG1	chr3	-	196812166	196812627	196812450	196812627	196807921	196807988	940	5,10	46,71	3,1,3	105,55,88	383	99	0.00333542	0.0427875	0.027,0.035	0.007,0.005,0.009	0.024
ENSG00000183597.11	TANGO2	chr22	+	20024282	20024617	20024282	20024377	20030877	20030966	1022	21,42	6,12	12,6,22	7,11,15	339	99	0.0034382	0.0437013	0.505,0.505	0.334,0.137,0.3	0.248
ENSG00000126709.10	IFI6	chr1	-	27995731	27995857	27995755	27995857	27994968	27995046	1989	30,29	982982	0,0,0	34,30,89	123	99	0.00342959	0.0437013	0.024,0.023	0.0,0.0,0.0	0.024
ENSG00000213928.4	IRF9	chr14	+	24633271	24634164	24633271	24633343	24635055	24635171	3340	955922	8,4	161108251	1,0,0	920	99	0.00348167	0.0439236	0.928,0.961	0.945,1.0,1.0	-0.037
ENSG00000019144.12	PHLDB1	chr11	+	118514789	118515409	118514789	118514892	118516073	118516368	4839	3,3	27,20	18,0,22	37,18,45	616	99	0.00347583	0.0439236	0.018,0.024	0.073,0.0,0.073	-0.028
ENSG00000141644.13	MBD1	chr18	-	47806245	47806387	47806252	47806387	47803459	47803574	160	5,8	66,51	1,1,3	47,31,77	106	99	0.00364316	0.0457901	0.066,0.128	0.019,0.029,0.035	0.069
ENSG00000007923.11	DNAJC11	chr1	-	6698142	6698424	6698354	6698424	6697506	6697564	4182	11,6	77,91	3,1,5	108,68,116	311	99	0.00391957	0.0487208	0.043,0.021	0.009,0.005,0.014	0.023
ENSG00000164828.13	SUN1	chr7	+	893045	893255	893045	893222	894556	894643	1968	88,93	1,1	114,82,75	7,3,4	132	99	0.00404805	0.0501335	0.985,0.986	0.924,0.953,0.934	0.049
ENSG00000182944.13	EWSR1	chr22	+	29684594	29687588	29684594	29684775	29688125	29688158	1049	12481328	1,7	11436001863	0,0,3	2912	99	0.00408756	0.0502547	0.977,0.866	1.0,1.0,0.955	-0.064
ENSG00000161618.5	ALDH16A1	chr19	+	49964875	49965293	49964875	49965057	49965826	49966012	1253	35,30	0,1	44,16,35	7,1,0	335	99	0.00414064	0.0505397	1.0,0.899	0.65,0.825,1.0	0.124
ENSG00000250462.4	LRRC37BP1	chr17	+	28958772	28959117	28958772	28958913	28960115	28960408	3634	57,69	3,3	48,38,51	0,1,1	303	99	0.00429571	0.0518706	0.861,0.883	1.0,0.925,0.943	-0.084
ENSG00000122783.12	C7orf49	chr7	-	134853500	134853812	134853537	134853812	134852483	134852559	1440	90,85	8,4	140101123	22,19,17	136	99	0.00445884	0.0534587	0.891,0.939	0.822,0.795,0.84	0.096
ENSG00000049323.11	LTBP1	chr2	+	33487788	33487891	33487788	33487888	33488360	33488459	1647	3,4	29,21	2,2,0	52,44,52	102	99	0.00447776	0.0534958	0.091,0.156	0.036,0.042,0.0	0.098
ENSG00000127527.9	EPS15L1	chr19	-	16513125	16513296	16513131	16513296	16506154	16506278	3249	0,0	35,34	3,3,1	25,14,19	105	99	0.00452735	0.0537087	0.0,0.0	0.102,0.168,0.047	-0.106
ENSG00000125166.8	GOT2	chr16	-	58756022	58756182	58756053	58756182	58753099	58753159	850	11,7	215165	2,3,5	245122232	130	99	0.00451653	0.0537087	0.038,0.031	0.006,0.018,0.016	0.021
ENSG00000137404.10	NRM	chr6	-	30657801	30658020	30657823	30658020	30655823	30656719	3701	0,0	14,10	3,4,1	32,15,13	121	99	0.00457077	0.0540342	0.0,0.0	0.071,0.179,0.059	-0.103
ENSG00000161999.7	JMJD8	chr16	-	733860	734155	733909	734155	733684	733781	3137	42,35	0,1	51,24,40	1,3,5	148	99	0.00458891	0.0540596	1.0,0.959	0.972,0.843,0.843	0.094
ENSG00000101158.8	NELFCD	chr20	+	57564912	57565287	57564912	57565043	57565964	57566130	73	33,39	120,95	31,16,28	173110117	343	99	0.00462329	0.0542419	0.074,0.106	0.049,0.04,0.065	0.039
ENSG00000130731.11	C16orf13	chr16	-	685517	685774	685611	685774	685280	685340	1991	24,14	99105	12,9,13	150110124	193	99	0.00477674	0.0553087	0.111,0.064	0.039,0.04,0.051	0.044
ENSG00000172053.10	QARS	chr3	-	49141789	49141904	49141805	49141904	49141295	49141405	2263	18,20	5,3	42,13,27	2,2,0	115	99	0.00481886	0.055606	0.756,0.852	0.948,0.848,1.0	-0.128
ENSG00000099956.13	SMARCB1	chr22	+	24143130	24143322	24143130	24143268	24145481	24145609	12	14,12	146,97	12,3,6	160131174	153	99	0.0048613	0.0559049	0.058,0.074	0.046,0.015,0.022	0.038
ENSG00000179364.9	PACS2	chr14	+	105834795	105834876	105834795	105834852	105836177	105836237	4179	34,36	0,1	44,49,40	5,0,5	123	99	0.00517713	0.0587379	1.0,0.967	0.876,1.0,0.866	0.07
ENSG00000166783.15	KIAA0430	chr16	-	15728613	15730199	15729512	15730199	15727473	15727700	4254	29,53	0,0	50,25,50	4,0,1	998	99	0.00526104	0.0594902	1.0,1.0	0.554,1.0,0.832	0.205
ENSG00000173171.10	MTX1	chr1	+	155180338	155182010	155180338	155180418	155182175	155182358	2657	130106	13,4	178121190	1,2,6	1691	99	0.00559683	0.0628667	0.369,0.608	0.912,0.78,0.65	-0.292
ENSG00000141736.9	ERBB2	chr17	+	37863242	37863457	37863242	37863394	37864573	37864787	5247	7,5	16,21	1,3,1	22,16,16	162	99	0.00601772	0.0669274	0.211,0.127	0.027,0.103,0.037	0.113
ENSG00000164068.11	RNF123	chr3	+	49749911	49750325	49749911	49750089	49750945	49751020	3746	5,16	32,42	4,1,5	46,23,26	335	99	0.00615721	0.0682542	0.044,0.101	0.025,0.013,0.054	0.042
ENSG00000179593.11	ALOX15B	chr17	+	7950224	7950394	7950224	7950381	7950881	7950982	4762	11,24	0,0	31,25,12	2,4,1	112	99	0.00628618	0.0694561	1.0,1.0	0.932,0.847,0.914	0.102
ENSG00000148660.16	CAMK2G	chr10	-	75585036	75585105	75585078	75585105	75583797	75583842	4453	76,72	2,2	95,38,101	10,5,6	141	99	0.00642933	0.0708064	0.964,0.962	0.87,0.842,0.922	0.085
ENSG00000139546.6	TARBP2	chr12	+	53896810	53896996	53896810	53896913	53897496	53897592	4304	8,8	24,12	9,3,6	56,20,52	182	99	0.00657186	0.0717655	0.153,0.266	0.08,0.075,0.059	0.138
ENSG00000162961.9	DPY30	chr2	-	32264661	32264874	32264801	32264874	32264489	32264561	204	14,14	43,40	5,8,10	61,39,60	239	99	0.0066465	0.0722567	0.119,0.127	0.033,0.078,0.065	0.064
ENSG00000108679.8	LGALS3BP	chr17	-	76973076	76973296	76973221	76973296	76972046	76972238	5283	21,17	422395	3,2,4	275142236	244	99	0.00667013	0.0722811	0.02,0.017	0.004,0.006,0.007	0.013
ENSG00000122783.12	C7orf49	chr7	-	134853496	134853812	134853537	134853812	134852483	134852559	1436	26,18	8,4	26,25,32	22,19,17	140	99	0.00709128	0.0756329	0.697,0.761	0.455,0.482,0.571	0.226
ENSG00000100532.7	CGRRF1	chr14	+	54996766	54997481	54996766	54996944	54997620	54997768	1604	37,21	30,19	11,8,19	26,22,20	636	99	0.00701762	0.0756329	0.161,0.147	0.062,0.054,0.129	0.072
ENSG00000141279.11	NPEPPS	chr17	+	45656755	45660215	45656755	45656877	45662865	45663066	3299	126157	1,3	186,82,121	0,0,2	3437	99	0.00702533	0.0756329	0.784,0.601	1.0,1.0,0.635	-0.186
ENSG00000105677.7	TMEM147	chr19	+	36037573	36037931	36037573	36037710	36038020	36038142	610	468441	23,17	420235425	9,3,12	320	99	0.00704764	0.0756329	0.863,0.889	0.935,0.96,0.916	-0.061
ENSG00000011243.13	AKAP8L	chr19	-	15509440	15510221	15510112	15510221	15508524	15508666	4018	97,98	113119	69,56,97	74,23,66	771	99	0.00723629	0.0769368	0.099,0.096	0.107,0.238,0.159	-0.071
ENSG00000090621.9	PABPC4	chr1	-	40036768	40037021	40036905	40037021	40035534	40035674	3802	49,40	221210	36,20,35	274187259	236	99	0.00731166	0.0773596	0.085,0.074	0.052,0.043,0.054	0.03
ENSG00000138286.10	FAM149B1	chr10	+	74987817	74987942	74987817	74987918	74990179	74990283	4267	46,30	9,8	53,34,21	27,15,13	123	99	0.00743955	0.0783587	0.804,0.751	0.612,0.646,0.565	0.17
ENSG00000125734.9	GPR108	chr19	-	6735550	6735715	6735632	6735715	6734193	6734318	4697	12,5	87120	6,1,1	105,66,92	181	99	0.0075796	0.0795858	0.07,0.022	0.03,0.008,0.006	0.031
ENSG00000067836.8	ROGDI	chr16	-	4851050	4851322	4851267	4851322	4850498	4850579	4071	6,10	39,41	3,2,7	74,46,52	316	99	0.00793196	0.0830277	0.046,0.071	0.013,0.013,0.04	0.036
ENSG00000127483.13	HP1BP3	chr1	-	21106837	21107033	21106842	21107033	21106304	21106404	4509	52,56	8,10	78,56,91	11,2,1	104	99	0.0080742	0.0842558	0.861,0.842	0.871,0.964,0.989	-0.09
ENSG00000214063.6	TSPAN4	chr11	+	862549	864352	862549	862741	864436	864511	4499	30,33	106110	10,7,19	133106120	1710	99	0.0083823	0.0869342	0.016,0.017	0.004,0.004,0.009	0.011
ENSG00000133422.8	MORC2	chr22	-	31324005	31324194	31324014	31324194	31322597	31322858	2463	79,66	14,18	33,15,33	19,14,10	108	99	0.00847334	0.0876097	0.838,0.771	0.614,0.495,0.752	0.184
ENSG00000101040.15	ZMYND8	chr20	-	45867501	45867882	45867639	45867882	45865069	45865260	4166	8,6	49,35	19,20,13	66,26,44	237	99	0.00867818	0.0891822	0.064,0.067	0.107,0.243,0.11	-0.088
ENSG00000160299.12	PCNT	chr21	+	47851442	47852129	47851442	47851892	47855816	47856061	5351	103,56	4,6	50,34,46	11,6,7	336	99	0.00873792	0.089524	0.884,0.733	0.573,0.625,0.659	0.19
ENSG00000145979.13	TBC1D7	chr6	-	13328527	13328763	13328687	13328763	13327018	13327195	4136	12,16	1,0	12,8,11	1,2,2	259	99	0.00883673	0.0902627	0.821,1.0	0.821,0.605,0.678	0.209
ENSG00000126460.6	PRRG2	chr19	+	50086463	50086974	50086463	50086561	50091753	50091889	2249	39,43	0,0	33,21,33	3,0,2	512	99	0.00900272	0.0911324	1.0,1.0	0.68,1.0,0.761	0.186
ENSG00000137309.15	HMGA1	chr6	+	34208513	34208692	34208513	34208659	34210488	34210572	345	427418	100122	558234370	184,99,140	132	99	0.00898315	0.0911324	0.762,0.72	0.695,0.639,0.665	0.075
ENSG00000095906.12	NUBP2	chr16	+	1836537	1836956	1836537	1836656	1837677	1837832	293	375401	55,38	516267434	44,22,20	399	99	0.00930518	0.0939129	0.628,0.724	0.744,0.751,0.843	-0.103
ENSG00000114316.8	USP4	chr3	-	49339816	49339975	49339870	49339975	49337899	49338124	1822	43,64	0,0	95,46,72	6,0,3	153	99	0.00942822	0.0948715	1.0,1.0	0.911,1.0,0.94	0.05
ENSG00000067248.5	DHX29	chr5	-	54578943	54579639	54579030	54579639	54577199	54577343	4620	12,10	52,41	4,10,2	61,37,71	186	99	0.00955614	0.0955897	0.109,0.115	0.034,0.126,0.015	0.054
ENSG00000073536.13	NLE1	chr17	-	33466838	33467085	33466867	33467085	33466253	33466333	3540	4,10	37,63	1,5,5	102,47,82	128	99	0.0096502	0.0959627	0.077,0.109	0.008,0.076,0.045	0.05
ENSG00000140416.15	TPM1	chr15	+	63335904	63336351	63335904	63336030	63349183	63349317	1367	674523	2,7	519276417	11,3,10	420	99	0.0099755	0.0986175	0.988,0.946	0.918,0.956,0.908	0.04
ENSG00000111678.6	C12orf57	chr12	+	7053638	7053815	7053638	7053728	7054933	7055165	2699	564487	32,29	385195301	32,34,21	186	99	0.0102507	0.101038	0.904,0.899	0.865,0.753,0.884	0.068
ENSG00000145979.13	TBC1D7	chr6	-	13328547	13328763	13328687	13328763	13327018	13327138	4134	10,21	2,2	17,12,19	0,0,2	239	99	0.0102801	0.101038	0.674,0.813	1.0,1.0,0.797	-0.189
[truncated: 2,129 more rows]

## Sheet: QKI MXE
Supplementary Table S2. Summary of RNA-seq rMATS analysis for QKI ORF overexpression
[truncated: 8,076 more rows]

[truncated: 2 more sheets: QKI RI, QKI SE]
