# Supplementary material for: An alternative splicing switch in FLNB promotes the mesenchymal cell state in human breast cancer
Source: eLife. 2018 Jul 30;7:e37184. doi: 10.7554/eLife.37184 (PMC6103745; doi:10.7554/eLife.37184)
Supplement: Figure 3—source data 2. [file elife-37184-fig3-data2.xlsx]

## Sheet: RBFOX1 A3SS
Supplementary Table S3. Summary of RNA-seq rMATS analysis for RBFOX1 ORF overexpression
Alternative 3' splice sites (A3SS)
GeneID	geneSymbol	chr	strand	longExonStart_0base	longExonEnd	shortES	shortEE	flankingES	flankingEE	rMATS_ID	IC_RBFOX1	SC_RBFOX1	IC_EGFP	SC_EGFP	IncFormLen	SkipFormLen	PValue	FDR	IncLevel_RBFOX1	IncLevel_EGFP	IncLevelDifference
ENSG00000155363.14	MOV10	chr1	+	113230949	113231760	113231556	113231760	113217453	113217671	256	18,27,16	17,21,23	1,5,3	28,21,28	706	99	1.11e-10	3.09e-07	0.129,0.153,0.089	0.005,0.032,0.015	0.106
ENSG00000183963.14	SMTN	chr22	+	31491837	31492883	31492718	31492883	31491519	31491595	7466	360390313	162184270	73,23,171	123,64,122	980	99	8.79e-09	1.23e-05	0.183,0.176,0.105	0.057,0.035,0.124	0.083
ENSG00000168487.13	BMP1	chr8	+	22058630	22059441	22059315	22059441	22054752	22054933	8071	478516378	43,73,89	215119182	112,73,64	784	99	3.67e-08	3.42e-05	0.584,0.472,0.349	0.195,0.171,0.264	0.258
ENSG00000148343.14	FAM73B	chr9	+	131830297	131830611	131830476	131830611	131830051	131830150	2480	10,7,12	17,18,20	0,0,4	22,15,25	278	99	3.8e-07	0.000302472	0.173,0.122,0.176	0.0,0.0,0.054	0.139
ENSG00000140395.4	WDR61	chr15	-	78577602	78578066	78577602	78577681	78578382	78578475	3865	24,21,21	138148191	4,3,12	223135196	484	99	4.83e-07	0.000337103	0.034,0.028,0.022	0.004,0.005,0.012	0.021
ENSG00000115414.14	FN1	chr2	-	216236631	216237023	216236631	216236738	216238044	216238134	5699	166761782020717	507542699	527821925091	300108237	384	99	5.76e-07	0.000356964	0.895,0.894,0.884	0.819,0.84,0.847	0.056
ENSG00000089053.8	ANAPC5	chr12	-	121766118	121766300	121766118	121766261	121768385	121768475	5319	315326388	53,46,61	293177284	97,58,76	138	99	9.8e-07	0.000546862	0.81,0.836,0.82	0.684,0.686,0.728	0.123
ENSG00000234741.3	GAS5	chr1	-	173833394	173833842	173833394	173833442	173834608	173834685	5463	752870775	24,32,42	7554531105	10,4,22	499	99	1.09e-06	0.000553179	0.861,0.844,0.785	0.937,0.957,0.909	-0.104
ENSG00000185753.8	CXorf38	chrX	-	40498260	40499572	40498260	40498380	40506258	40506393	4550	19,27,6	17,10,19	4,5,2	30,12,10	1291	99	3.43e-06	0.0011567	0.079,0.172,0.024	0.01,0.031,0.015	0.073
ENSG00000115414.14	FN1	chr2	-	216236631	216237098	216236631	216236738	216238044	216238134	5701	291513149036809	507542699	983040449005	300108237	459	99	3.21e-06	0.0011567	0.925,0.926,0.919	0.876,0.89,0.891	0.038
ENSG00000197746.9	PSAP	chr10	-	73581632	73581770	73581632	73581764	73585593	73585650	2320	123150128	138815172379	70,67,68	168812041626	105	99	7.99e-06	0.00202594	0.077,0.085,0.048	0.038,0.05,0.038	0.028
ENSG00000149499.7	EML3	chr11	-	62370230	62370361	62370230	62370251	62370620	62370719	3720	143114176	12,12,12	204111134	5,2,2	209	99	9.5e-06	0.00230326	0.85,0.818,0.874	0.951,0.963,0.969	-0.114
ENSG00000131503.16	ANKHD1	chr5	+	139866542	139866645	139866590	139866645	139865173	139865317	2649	67,71,120	8,13,16	136,50,73	6,1,2	147	99	1.16e-05	0.00259759	0.849,0.786,0.835	0.939,0.971,0.961	-0.134
ENSG00000213983.7	AP1G2	chr14	-	24033254	24033430	24033254	24033368	24033541	24033597	371	63,70,73	131164132	30,25,43	152107147	161	99	1.16e-05	0.00259759	0.228,0.208,0.254	0.108,0.126,0.152	0.101
ENSG00000138688.11	KIAA1109	chr4	+	123145652	123145832	123145655	123145832	123141487	123141625	3334	13,14,13	3,7,12	13,13,14	1,0,2	102	99	2.33e-05	0.00442074	0.808,0.66,0.513	0.927,1.0,0.872	-0.273
ENSG00000154102.6	C16orf74	chr16	-	85743769	85743913	85743769	85743891	85768795	85768841	4600	85,75,105	22,27,39	94,68,69	61,48,51	121	99	2.85e-05	0.00469606	0.76,0.694,0.688	0.558,0.537,0.525	0.174
ENSG00000175061.13	C17orf76-AS1	chr17	+	16342841	16343017	16342894	16343017	16342640	16342728	4739	627582907	150133207	794356492	111,50,71	152	99	2.86e-05	0.00469606	0.731,0.74,0.741	0.823,0.823,0.819	-0.084
ENSG00000198270.8	TMEM116	chr12	-	112371689	112374634	112371689	112371834	112374963	112375047	3603	20,16,28	3,2,3	32,13,11	1,0,0	2899	99	3.12e-05	0.0049651	0.185,0.215,0.242	0.522,1.0,1.0	-0.627
ENSG00000100650.11	SRSF5	chr14	+	70236227	70237257	70237183	70237257	70235898	70235968	1717	880987866	367446548	448358808	534311366	1055	99	3.79e-05	0.0054995	0.184,0.172,0.129	0.073,0.097,0.172	0.048
ENSG00000148343.14	FAM73B	chr9	+	131830273	131830611	131830476	131830611	131830051	131830150	2481	7,7,12	17,18,20	0,0,6	22,15,25	302	99	5.22e-05	0.00661234	0.119,0.113,0.164	0.0,0.0,0.073	0.108
ENSG00000099622.9	CIRBP	chr19	+	1270865	1271035	1270926	1271035	1269330	1269409	1849	16,10,22	33,38,54	4,3,4	45,18,37	160	99	6.93e-05	0.00797134	0.231,0.14,0.201	0.052,0.093,0.063	0.121
ENSG00000177963.8	RIC8A	chr11	+	209174	209318	209270	209318	208799	208938	2092	20,23,28	103130124	5,6,12	119,74,102	195	99	9.37e-05	0.00933178	0.09,0.082,0.103	0.021,0.04,0.056	0.053
ENSG00000234741.3	GAS5	chr1	-	173833394	173834420	173833394	173833442	173834608	173834685	5462	239724652772	24,32,42	211413372556	10,4,22	1077	99	9.67e-05	0.00946243	0.902,0.876,0.858	0.951,0.968,0.914	-0.066
ENSG00000102048.11	ASB9	chrX	-	15270375	15270526	15270375	15270439	15272858	15272966	2774	19,24,30	0,1,0	38,12,25	7,1,1	186	99	0.000104651	0.0095696	1.0,0.927,1.0	0.743,0.865,0.93	0.13
ENSG00000175061.13	C17orf76-AS1	chr17	+	16342894	16343567	16343498	16343567	16342640	16342728	4741	735687905	384388502	643324587	568297371	703	99	0.000103677	0.0095696	0.212,0.2,0.202	0.137,0.133,0.182	0.054
ENSG00000101624.6	CEP76	chr18	-	12698977	12699202	12698977	12699164	12699828	12699904	7398	21,20,14	0,0,1	20,15,18	3,1,5	137	99	0.000101444	0.0095696	1.0,1.0,0.91	0.828,0.916,0.722	0.148
ENSG00000159063.8	ALG8	chr11	-	77817852	77817992	77817852	77817958	77820487	77820627	2057	125,94,106	7,6,3	166,61,119	2,0,0	133	99	0.000109217	0.009767	0.93,0.921,0.963	0.984,1.0,1.0	-0.057
ENSG00000115414.14	FN1	chr2	-	216236631	216237098	216236631	216237023	216238044	216238134	5700	130961429016800	564577708	482619754179	274123265	174	99	0.000116389	0.009988	0.93,0.934,0.931	0.909,0.901,0.9	0.028
ENSG00000129351.13	ILF3	chr19	+	10795091	10796441	10795534	10796441	10794592	10794646	1331	7558641093	9,12,5	750442642	2,0,2	542	99	0.00013182	0.0109745	0.939,0.929,0.976	0.986,1.0,0.983	-0.042
ENSG00000165905.12	GYLTL1B	chr11	+	45947589	45947898	45947772	45947898	45946335	45946440	7518	25,37,32	5,2,2	26,21,17	1,0,0	282	99	0.000130892	0.0109745	0.637,0.867,0.849	0.901,1.0,1.0	-0.183
ENSG00000159335.11	PTMS	chr12	+	6879009	6879165	6879086	6879165	6878768	6878840	1809	27,42,27	309326325	47,23,43	264145187	176	99	0.000167493	0.0135402	0.047,0.068,0.045	0.091,0.082,0.115	-0.043
ENSG00000115652.10	UXS1	chr2	-	106781191	106781255	106781191	106781240	106782511	106782539	2686	14,16,16	28,15,45	0,5,3	22,15,28	114	99	0.000196639	0.0156693	0.303,0.481,0.236	0.0,0.224,0.085	0.237
ENSG00000122678.10	POLM	chr7	-	44113381	44114129	44113381	44113624	44116107	44116228	2785	37,42,45	2,2,2	31,24,41	0,0,0	604	99	0.00021408	0.0165602	0.752,0.775,0.787	1.0,1.0,1.0	-0.229
ENSG00000163482.7	STK36	chr2	+	219554581	219554679	219554608	219554679	219553419	219553599	7265	18,22,23	1,2,6	19,15,19	0,0,1	126	99	0.000219695	0.0165602	0.934,0.896,0.751	1.0,1.0,0.937	-0.119
ENSG00000092199.13	HNRNPC	chr14	-	21731469	21731988	21731469	21731495	21737456	21737601	4290	126131162	502514603	97103118	792425705	592	99	0.000241998	0.0171194	0.04,0.041,0.043	0.02,0.039,0.027	0.013
ENSG00000109814.7	UGDH	chr4	-	39515702	39515804	39515702	39515800	39522970	39523139	4553	39,27,41	4,3,4	45,19,37	0,0,1	103	99	0.000241481	0.0171194	0.904,0.896,0.908	1.0,1.0,0.973	-0.088
ENSG00000066322.8	ELOVL1	chr1	-	43830598	43831047	43830598	43830679	43831234	43831294	8055	571662806	19,28,23	591289581	44,15,38	467	99	0.000267328	0.0186394	0.864,0.834,0.881	0.74,0.803,0.764	0.091
ENSG00000129566.8	TEP1	chr14	-	20837502	20837735	20837502	20837713	20837832	20837938	8315	36,17,36	0,2,0	23,9,15	5,4,0	121	99	0.0002967	0.020432	1.0,0.874,1.0	0.79,0.648,1.0	0.145
ENSG00000080823.17	MOK	chr14	-	102698871	102699045	102698871	102699008	102700024	102700126	3220	20,18,15	4,6,4	16,20,18	0,0,3	136	99	0.000322167	0.0219152	0.784,0.686,0.732	1.0,1.0,0.814	-0.204
ENSG00000197111.11	PCBP2	chr12	+	53856264	53856351	53856276	53856351	53854798	53854927	1057	429561671	597585733	723418590	577353494	111	99	0.000336653	0.0226247	0.391,0.461,0.449	0.528,0.514,0.516	-0.086
ENSG00000185324.17	CDK10	chr16	+	89760976	89761196	89761072	89761196	89760580	89760640	3520	30,28,38	30,31,47	26,8,16	58,34,34	195	99	0.000364805	0.0233	0.337,0.314,0.291	0.185,0.107,0.193	0.152
ENSG00000065357.15	DGKA	chr12	+	56333865	56334217	56334097	56334217	56333198	56333313	4434	257304325	15,15,21	237146219	5,4,4	331	99	0.000367587	0.0233	0.837,0.858,0.822	0.934,0.916,0.942	-0.092
ENSG00000175216.10	CKAP5	chr11	-	46772667	46772826	46772667	46772805	46772895	46773084	2471	5,1,6	183190260	15,9,6	244111150	120	99	0.000380911	0.0238733	0.022,0.004,0.019	0.048,0.063,0.032	-0.033
ENSG00000120699.8	EXOSC8	chr13	+	37578613	37578698	37578652	37578698	37577070	37577144	4847	3,2,0	78,95,102	8,3,11	100,69,127	138	99	0.000385294	0.0238796	0.027,0.015,0.0	0.054,0.03,0.059	-0.034
ENSG00000196323.7	ZBTB44	chr11	-	130108338	130108502	130108338	130108451	130109706	130109791	72	41,53,55	8,3,7	65,38,43	3,0,1	150	99	0.000410705	0.0251749	0.772,0.921,0.838	0.935,1.0,0.966	-0.123
ENSG00000104522.11	TSTA3	chr8	-	144698275	144698610	144698275	144698390	144698736	144698893	6936	19,6,22	191154233	3,3,5	166112140	319	99	0.000450449	0.0270173	0.03,0.012,0.028	0.006,0.008,0.011	0.015
ENSG00000170248.9	PDCD6IP	chr3	+	33870329	33870461	33870344	33870461	33867971	33868072	7720	9,16,14	205308272	2,3,6	210154263	114	99	0.000471948	0.02786	0.037,0.043,0.043	0.008,0.017,0.019	0.026
ENSG00000203780.6	FANK1	chr10	+	127697622	127698161	127697941	127698161	127696975	127697119	5198	22,41,27	1,2,0	24,13,19	4,4,2	418	99	0.000505776	0.0293877	0.839,0.829,1.0	0.587,0.435,0.692	0.318
ENSG00000168066.16	SF1	chr11	-	64532077	64533627	64532077	64532990	64534371	64534551	6242	330322397	30,38,52	377285434	21,14,32	736	99	0.000519284	0.0298615	0.597,0.533,0.507	0.707,0.732,0.646	-0.149
ENSG00000146063.14	TRIM41	chr5	+	180660412	180660763	180660635	180660763	180659658	180659889	1676	55,57,37	5,3,9	49,21,44	1,2,0	322	99	0.000592013	0.0336964	0.772,0.854,0.558	0.938,0.763,1.0	-0.172
ENSG00000162714.8	ZNF496	chr1	-	247492490	247492917	247492490	247492870	247493267	247493383	4163	16,18,27	3,1,4	16,11,19	0,1,0	146	99	0.000666786	0.0360522	0.783,0.924,0.821	1.0,0.882,1.0	-0.118
ENSG00000092199.13	HNRNPC	chr14	-	21731469	21731741	21731469	21731495	21737456	21737584	4291	51,50,60	502514603	38,27,49	792425705	345	99	0.000663459	0.0360522	0.028,0.027,0.028	0.014,0.018,0.02	0.01
ENSG00000127957.12	PMS2P3	chr7	-	75143969	75144109	75143969	75144104	75145042	75145153	6638	21,20,18	6,4,1	16,15,14	0,0,2	104	99	0.000699075	0.0371375	0.769,0.826,0.945	1.0,1.0,0.87	-0.11
ENSG00000004766.11	CCDC132	chr7	+	92883172	92883244	92883175	92883244	92881965	92882088	1023	28,41,25	4,4,2	22,16,26	0,1,0	102	99	0.000724957	0.0377926	0.872,0.909,0.924	1.0,0.94,1.0	-0.078
ENSG00000129255.10	MPDU1	chr17	+	7490009	7490589	7490478	7490589	7489263	7489396	7365	259277252	0,1,0	221142184	4,1,4	568	99	0.000724916	0.0377926	1.0,0.98,1.0	0.906,0.961,0.889	0.075
ENSG00000143554.9	SLC27A3	chr1	+	153752301	153752633	153752406	153752633	153751818	153751949	2302	33,49,24	2,5,1	55,23,30	1,0,0	204	99	0.000733197	0.0378683	0.889,0.826,0.921	0.964,1.0,1.0	-0.109
ENSG00000142546.9	NOSIP	chr19	-	50060346	50061456	50060346	50060506	50062153	50062235	5963	80,91,88	307250410	43,23,31	252120220	1049	99	0.000757084	0.0387432	0.024,0.033,0.02	0.016,0.018,0.013	0.01
ENSG00000135452.5	TSPAN31	chr12	+	58140371	58140503	58140375	58140503	58139958	58140039	5320	59,49,73	7,3,6	71,45,74	1,2,1	103	99	0.000790681	0.0399881	0.89,0.94,0.921	0.986,0.956,0.986	-0.059
ENSG00000118495.14	PLAGL1	chr6	-	144285923	144287367	144285923	144285955	144290043	144290115	2852	45,26,25	0,7,3	22,25,74	0,0,2	1511	99	0.000895301	0.043762	1.0,0.196,0.353	1.0,1.0,0.708	-0.386
ENSG00000089159.11	PXN	chr12	-	120652905	120653220	120652905	120653076	120653362	120653464	1289	208258211	34,57,51	155130230	19,10,30	243	99	0.00091439	0.0439695	0.714,0.648,0.628	0.769,0.841,0.757	-0.126
ENSG00000130305.12	NSUN5	chr7	-	72718226	72718405	72718226	72718401	72718743	72718859	2749	87,75,97	6,7,9	86,52,65	4,1,0	103	99	0.000955145	0.0455367	0.933,0.911,0.912	0.954,0.98,1.0	-0.059
ENSG00000187742.10	SECISBP2	chr9	+	91972199	91972480	91972325	91972480	91965546	91965767	5365	7,9,5	60,51,61	0,1,3	41,36,45	225	99	0.00104207	0.049132	0.049,0.072,0.035	0.0,0.012,0.028	0.039
ENSG00000169231.9	THBS3	chr1	-	155168199	155168528	155168199	155168393	155169594	155169647	8020	10,6,1	25,38,36	2,0,0	13,16,18	234	99	0.00109233	0.0503557	0.145,0.063,0.012	0.061,0.0,0.0	0.053
ENSG00000079616.8	KIF22	chr16	+	29815896	29816347	29816134	29816347	29815318	29815386	5537	55,55,40	112140183	40,28,46	232143180	337	99	0.00114795	0.0524858	0.126,0.103,0.06	0.048,0.054,0.07	0.039
ENSG00000125450.6	NUP85	chr17	+	73222145	73222252	73222150	73222252	73221792	73221924	1838	94101140	6,11,8	153,90,92	4,0,4	104	99	0.00120815	0.0540718	0.937,0.897,0.943	0.973,1.0,0.956	-0.051
ENSG00000267748.2	CTB-102L5.4	chr19	+	38795204	38795326	38795263	38795326	38795014	38795130	3949	227272274	494496607	342179281	504230462	158	99	0.00122141	0.0540718	0.224,0.256,0.22	0.298,0.328,0.276	-0.067
ENSG00000117640.13	MTFR1L	chr1	+	26155999	26156321	26156108	26156321	26153105	26153317	6602	179161181	11,9,4	106,63,91	12,4,17	208	99	0.00121668	0.0540718	0.886,0.895,0.956	0.808,0.882,0.718	0.11
ENSG00000161526.10	SAP30BP	chr17	+	73701690	73702172	73702087	73702172	73700835	73700894	7063	49,60,50	189214221	13,11,39	140120164	496	99	0.00126175	0.0549846	0.049,0.053,0.043	0.018,0.018,0.045	0.021
ENSG00000158669.7	AGPAT6	chr8	+	41470304	41470479	41470363	41470479	41469698	41469792	530	11,3,8	132138126	0,3,0	90,54,130	158	99	0.0012754	0.0551485	0.05,0.013,0.038	0.0,0.034,0.0	0.022
ENSG00000172009.10	THOP1	chr19	+	2811595	2811732	2811631	2811732	2810637	2810766	7927	255258405	11,10,13	350184258	5,2,4	135	99	0.00133023	0.0562123	0.944,0.95,0.958	0.981,0.985,0.979	-0.031
ENSG00000105976.10	MET	chr7	+	116399390	116399544	116399444	116399544	116398512	116398674	600	8,8,9	144163171	1,1,2	155,70,83	153	99	0.00136206	0.0571244	0.035,0.031,0.033	0.004,0.009,0.015	0.024
ENSG00000168036.12	CTNNB1	chr3	+	41281150	41281934	41281309	41281934	41280624	41280845	6201	578597744	351305377	521309514	205,99,223	258	99	0.00137729	0.0573321	0.387,0.429,0.431	0.494,0.545,0.469	-0.087
ENSG00000172466.11	ZNF24	chr18	-	32912190	32919037	32912190	32917734	32919792	32919940	7889	54,43,41	133153194	11,16,27	139,71,127	1402	99	0.00143957	0.0594808	0.028,0.019,0.015	0.006,0.016,0.015	0.008
ENSG00000167757.9	KLK11	chr19	-	51526347	51527566	51526347	51526484	51528847	51528922	1847	14,20,28	0,0,0	74,50,33	7,0,0	1181	99	0.00151895	0.0622994	1.0,1.0,1.0	0.47,1.0,1.0	0.177
ENSG00000102858.8	MGRN1	chr16	+	4715099	4715152	4715102	4715152	4714709	4714776	189	3,10,4	28,41,45	1,2,1	44,13,42	102	99	0.00159629	0.0645225	0.094,0.191,0.079	0.022,0.13,0.023	0.063
ENSG00000127463.9	EMC1	chr1	-	19546062	19546192	19546062	19546163	19547257	19547342	5617	142131202	3,11,3	246105190	2,1,2	128	99	0.00166878	0.0669672	0.973,0.902,0.981	0.99,0.988,0.987	-0.036
ENSG00000162191.9	UBXN1	chr11	-	62444989	62445106	62444989	62445035	62445252	62445304	6126	94510121347	21,34,42	962504706	13,11,10	170	99	0.0017744	0.0683557	0.963,0.945,0.949	0.977,0.964,0.976	-0.02
ENSG00000164180.9	TMEM161B	chr5	-	87502845	87502997	87502845	87502959	87516379	87516536	1502	29,27,38	3,1,5	35,20,46	1,0,1	137	99	0.00183383	0.0696883	0.875,0.951,0.846	0.962,1.0,0.971	-0.087
ENSG00000171469.6	ZNF561	chr19	-	9728766	9728855	9728766	9728842	9730107	9730258	4100	22,24,25	2,2,8	33,11,27	2,1,0	112	99	0.00188155	0.070914	0.907,0.914,0.734	0.936,0.907,1.0	-0.096
ENSG00000185024.11	BRF1	chr14	-	105685487	105685635	105685487	105685569	105686405	105686467	2335	0,1,0	26,20,26	6,0,4	39,17,21	165	99	0.00191316	0.0716214	0.0,0.029,0.0	0.085,0.0,0.103	-0.053
ENSG00000128059.4	PPAT	chr4	-	57272660	57272867	57272660	57272784	57273815	57273882	408	60,55,71	7,5,6	89,59,101	2,2,3	182	99	0.00195001	0.0720947	0.823,0.857,0.866	0.96,0.941,0.948	-0.101
ENSG00000237289.5	CKMT1B	chr15	+	43889573	43890525	43890390	43890525	43888605	43888729	7622	79,55,108	30,24,29	63,27,64	51,21,28	916	99	0.00195165	0.0720947	0.222,0.199,0.287	0.118,0.122,0.198	0.09
ENSG00000130731.11	C16orf13	chr16	-	684888	685063	684888	684956	685280	685340	3081	79,65,79	97,94,144	70,21,64	161106112	206	99	0.00200331	0.0722909	0.281,0.249,0.209	0.173,0.087,0.215	0.088
ENSG00000159348.8	CYB5R1	chr1	-	202935014	202935728	202935014	202935121	202935876	202936026	7069	189239285	4,4,1	241143175	0,0,1	706	99	0.00200001	0.0722909	0.869,0.893,0.976	1.0,1.0,0.961	-0.074
ENSG00000070814.13	TCOF1	chr5	+	149767464	149767651	149767505	149767651	149759094	149759295	7611	104112124	2,3,8	164,77,149	0,1,2	140	99	0.00199213	0.0722909	0.974,0.964,0.916	1.0,0.982,0.981	-0.036
ENSG00000129351.13	ILF3	chr19	+	10793800	10793938	10793812	10793938	10793212	10793380	1330	82,97,97	136148141	112,66,121	116,65,120	111	99	0.00211186	0.0750542	0.35,0.369,0.38	0.463,0.475,0.473	-0.104
ENSG00000026950.12	BTN3A1	chr6	+	26407898	26408180	26408054	26408180	26406136	26406484	3048	16,22,54	4,3,0	28,13,24	0,0,2	255	99	0.00213042	0.0750542	0.608,0.74,1.0	1.0,1.0,0.823	-0.158
ENSG00000095059.11	DHPS	chr19	-	12786830	12786956	12786830	12786919	12788104	12788210	3535	82,78,106	4,7,4	76,44,63	1,0,2	136	99	0.00213941	0.0750542	0.937,0.89,0.951	0.982,1.0,0.958	-0.054
ENSG00000177728.10	KIAA0195	chr17	+	73490707	73490889	73490790	73490889	73489779	73489997	7102	63,73,86	5,3,5	73,62,53	2,0,1	182	99	0.00216146	0.075354	0.873,0.93,0.903	0.952,1.0,0.966	-0.071
ENSG00000182087.8	TMEM259	chr19	-	1011578	1011662	1011578	1011611	1011739	1011797	2328	278343403	58,75,69	402256355	49,25,56	150	99	0.00227511	0.0788234	0.76,0.751,0.794	0.844,0.871,0.807	-0.072
ENSG00000175197.6	DDIT3	chr12	-	57911051	57911378	57911051	57911221	57911488	57911536	4923	32,41,41	43,37,51	18,9,37	9,6,17	256	99	0.00229444	0.0790026	0.223,0.3,0.237	0.436,0.367,0.457	-0.167
ENSG00000166471.6	TMEM41B	chr11	-	9309988	9310089	9309988	9310082	9316805	9316934	2546	2,2,5	26,36,35	0,0,1	29,17,28	106	99	0.00230941	0.07903	0.067,0.049,0.118	0.0,0.0,0.032	0.067
ENSG00000159593.10	NAE1	chr16	-	66857129	66857209	66857129	66857165	66857431	66857503	2207	152164220	14,10,14	194107174	30,12,24	143	99	0.00246106	0.0831986	0.883,0.919,0.916	0.817,0.861,0.834	0.069
ENSG00000077380.11	DYNC1I2	chr2	+	172563742	172563887	172563796	172563887	172549286	172549404	6900	11,11,23	74124117	6,2,5	73,56,85	153	99	0.00248028	0.0833433	0.088,0.054,0.113	0.05,0.023,0.037	0.048
ENSG00000087152.11	ATXN7L3	chr17	-	42273401	42273468	42273401	42273447	42273763	42273786	555	11,13,16	45,59,64	7,2,3	44,34,47	120	99	0.00258991	0.086506	0.168,0.154,0.171	0.116,0.046,0.05	0.094
ENSG00000175309.10	PHYKPL	chr5	-	177649355	177649581	177649355	177649493	177649852	177649935	4927	47,36,48	1,5,3	45,32,26	2,0,0	187	99	0.002619	0.0869569	0.961,0.792,0.894	0.923,1.0,1.0	-0.092
ENSG00000167543.11	TP53I13	chr17	+	27898849	27899075	27898874	27899075	27898608	27898737	5533	2,4,2	107,99,131	6,2,10	117,47,63	124	99	0.00267893	0.0884206	0.015,0.031,0.012	0.039,0.033,0.112	-0.042
ENSG00000136451.4	VEZF1	chr17	-	56057963	56058165	56057963	56058147	56059233	56059297	309	13,18,20	101,87,134	28,25,22	115,70,67	117	99	0.00272916	0.0894561	0.098,0.149,0.112	0.171,0.232,0.217	-0.087
ENSG00000142186.12	SCYL1	chr11	+	65305912	65306175	65305917	65306175	65305437	65305653	7013	22,15,36	0,9,0	23,19,23	0,0,0	104	99	0.00274238	0.0894561	1.0,0.613,1.0	1.0,1.0,1.0	-0.129
ENSG00000061273.13	HDAC7	chr12	-	48191166	48191282	48191166	48191210	48191890	48192002	21	55,84,68	7,1,1	31,29,47	0,0,0	171	99	0.00283501	0.0908833	0.82,0.98,0.975	1.0,1.0,1.0	-0.075
ENSG00000140995.12	DEF8	chr16	+	90023880	90024068	90023948	90024068	90021576	90021674	1306	60,59,77	6,6,3	41,19,53	0,0,3	167	99	0.00295906	0.0927282	0.856,0.854,0.938	1.0,1.0,0.913	-0.088
ENSG00000110203.4	FOLR3	chr11	+	71849878	71850193	71850006	71850193	71846992	71847166	3760	9,18,22	113107130	5,3,5	5,7,7	227	99	0.00291894	0.0927282	0.034,0.068,0.069	0.304,0.157,0.238	-0.176
ENSG00000109046.10	WSB1	chr17	+	25634769	25636298	25636125	25636298	25633807	25633908	4272	150916011220	114,119,91	619432922	69,46,98	1455	99	0.0030029	0.0935762	0.474,0.478,0.477	0.379,0.39,0.39	0.09
ENSG00000103942.8	HOMER2	chr15	-	83527780	83527938	83527780	83527887	83532918	83533011	369	1,0,2	22,23,22	4,3,2	14,13,15	150	99	0.00314552	0.0974762	0.029,0.0,0.057	0.159,0.132,0.081	-0.095
ENSG00000178950.12	GAK	chr4	-	843679	844197	843679	843856	844723	844872	3391	10,23,10	119112150	6,5,2	115,50,108	440	99	0.00320803	0.0988641	0.019,0.044,0.015	0.012,0.022,0.004	0.013
ENSG00000163939.14	PBRM1	chr3	-	52621368	52621526	52621368	52621451	52623085	52623271	5411	48,55,47	4,11,7	58,31,35	4,2,0	174	99	0.00330275	0.100671	0.872,0.74,0.793	0.892,0.898,1.0	-0.128
ENSG00000106290.10	TAF6	chr7	-	99710971	99711392	99710971	99711028	99711490	99711577	6313	134124149	1,7,0	91,75,96	0,0,0	463	99	0.00329086	0.100671	0.966,0.791,1.0	1.0,1.0,1.0	-0.081
ENSG00000152990.9	GPR125	chr4	-	22415223	22415437	22415223	22415383	22422508	22422712	6118	59,60,82	6,0,3	116,62,94	0,1,0	153	99	0.00336493	0.102008	0.864,1.0,0.946	1.0,0.976,1.0	-0.055
ENSG00000155363.14	MOV10	chr1	+	113242079	113242432	113242306	113242432	113241336	113241411	257	48,55,48	87109139	34,5,30	126,65,66	326	99	0.00352549	0.106071	0.144,0.133,0.095	0.076,0.023,0.121	0.051
ENSG00000240344.4	PPIL3	chr2	-	201747064	201747158	201747064	201747105	201750420	201750495	6531	84,74,87	4,2,5	81,41,57	1,1,0	152	99	0.00365466	0.108435	0.932,0.96,0.919	0.981,0.964,1.0	-0.045
ENSG00000121892.10	PDS5A	chr4	-	39868480	39868635	39868480	39868617	39871013	39871082	1125	0,2,3	112132212	7,6,1	136,54,100	117	99	0.00371339	0.108515	0.0,0.013,0.012	0.042,0.086,0.008	-0.037
ENSG00000110888.13	CAPRIN2	chr12	-	30867892	30868078	30867892	30868015	30869441	30869610	1371	52,47,40	3,10,6	27,8,28	0,2,1	162	99	0.0037352	0.108515	0.914,0.742,0.803	1.0,0.71,0.945	-0.065
ENSG00000163161.8	ERCC3	chr2	-	128046912	128047095	128046912	128047077	128047264	128047400	5312	3,3,5	66,67,71	15,7,8	80,48,89	117	99	0.00373278	0.108515	0.037,0.037,0.056	0.137,0.11,0.071	-0.063
ENSG00000105443.9	CYTH2	chr19	+	48976978	48977274	48977161	48977274	48976554	48976635	5974	4,3,6	168167176	10,8,5	128,59,108	282	99	0.00370661	0.108515	0.008,0.006,0.012	0.027,0.045,0.016	-0.021
ENSG00000125633.6	CCDC93	chr2	-	118735569	118735606	118735569	118735603	118743544	118743645	2325	15,17,26	1,4,2	23,11,21	0,1,0	102	99	0.00404729	0.116973	0.936,0.805,0.927	1.0,0.914,1.0	-0.082
ENSG00000161217.7	PCYT1A	chr3	-	195974237	195974514	195974237	195974389	195975077	195975194	1615	16,12,9	128143169	5,1,7	136,75,145	224	99	0.0041304	0.116974	0.052,0.036,0.023	0.016,0.006,0.021	0.023
ENSG00000196323.7	ZBTB44	chr11	-	130108338	130108502	130108338	130108448	130109706	130109791	73	42,53,55	4,3,5	65,39,45	10,7,14	153	99	0.00413122	0.116974	0.872,0.92,0.877	0.808,0.783,0.675	0.134
ENSG00000066322.8	ELOVL1	chr1	-	43830598	43830768	43830598	43830679	43831234	43831294	8057	18,30,13	19,28,23	11,11,12	44,15,38	188	99	0.00407096	0.116974	0.333,0.361,0.229	0.116,0.279,0.143	0.128
ENSG00000186654.16	PRR5	chr22	+	45127558	45127701	45127609	45127701	45122456	45122514	5846	5,5,1	34,39,31	2,0,0	28,16,32	150	99	0.00416202	0.117251	0.088,0.078,0.021	0.045,0.0,0.0	0.047
ENSG00000108433.11	GOSR2	chr17	+	45008464	45008573	45008467	45008573	45006885	45006950	1217	49,36,46	8,4,1	43,18,38	0,1,2	102	99	0.00426376	0.118916	0.856,0.897,0.978	1.0,0.946,0.949	-0.055
ENSG00000111364.11	DDX55	chr12	+	124090411	124090528	124090477	124090528	124086674	124086803	7675	2,3,0	10,16,14	5,3,7	11,10,12	165	99	0.00443317	0.121997	0.107,0.101,0.0	0.214,0.153,0.259	-0.139
ENSG00000104320.9	NBN	chr8	-	90992961	90993121	90992961	90993080	90993602	90993751	4572	122109103	4,1,0	160,59,152	11,0,6	140	99	0.00453442	0.123985	0.956,0.987,1.0	0.911,1.0,0.947	0.028
ENSG00000138674.12	SEC31A	chr4	-	83803010	83803093	83803010	83803090	83812240	83812400	2382	13,30,23	12,13,10	19,10,16	4,0,4	102	99	0.00461188	0.124879	0.513,0.691,0.691	0.822,1.0,0.795	-0.241
ENSG00000095059.11	DHPS	chr19	-	12786830	12786919	12786830	12786892	12788104	12788210	3536	37,44,50	2,0,1	45,22,28	4,2,3	126	99	0.00471552	0.126239	0.936,1.0,0.975	0.898,0.896,0.88	0.079
ENSG00000108349.10	CASC3	chr17	+	38323623	38323865	38323750	38323865	38323049	38323114	7252	7,11,20	60,81,102	3,2,9	79,57,68	226	99	0.00472999	0.126239	0.049,0.056,0.079	0.016,0.015,0.055	0.033
ENSG00000255717.2	SNHG1	chr11	-	62621272	62621536	62621272	62621305	62621990	62622023	4748	510504500	6,17,14	547323683	28,12,29	330	99	0.00478188	0.127016	0.962,0.899,0.915	0.854,0.89,0.876	0.052
ENSG00000000460.12	C1orf112	chr1	+	169773215	169773381	169773252	169773381	169772309	169772450	4849	23,27,18	1,1,2	31,16,30	8,2,5	136	99	0.00491571	0.129952	0.944,0.952,0.868	0.738,0.853,0.814	0.12
ENSG00000088833.13	NSFL1C	chr20	-	1426310	1426794	1426310	1426475	1433137	1433275	2783	35,31,42	250272315	16,15,25	331157245	418	99	0.00500233	0.130802	0.032,0.026,0.031	0.011,0.022,0.024	0.011
ENSG00000100461.13	RBM23	chr14	-	23371395	23373399	23371395	23371591	23373469	23373535	6744	78,65,49	108,79,112	63,25,58	126,90,135	1907	99	0.00501821	0.130802	0.036,0.041,0.022	0.025,0.014,0.022	0.013
ENSG00000168385.13	2017-09-02	chr2	+	242265381	242265528	242265407	242265528	242263630	242263656	39	17,14,16	95,103,88	10,6,6	117,66,95	125	99	0.00528691	0.135874	0.124,0.097,0.126	0.063,0.067,0.048	0.056
ENSG00000163702.14	IL17RC	chr3	+	9959606	9959759	9959610	9959759	9959396	9959418	6416	24,33,46	0,1,3	29,13,21	4,3,3	103	99	0.00529758	0.135874	1.0,0.969,0.936	0.875,0.806,0.871	0.118
ENSG00000117640.13	MTFR1L	chr1	+	26156035	26156321	26156108	26156321	26153105	26153317	6603	93,71,76	11,9,4	52,30,46	12,4,17	172	99	0.00533461	0.135874	0.83,0.82,0.916	0.714,0.812,0.609	0.144
ENSG00000063245.10	EPN1	chr19	+	56204316	56204403	56204319	56204403	56204051	56204162	6708	84,79,102	79,87,103	89,51,74	62,27,51	102	99	0.00533416	0.135874	0.508,0.468,0.49	0.582,0.647,0.585	-0.116
ENSG00000157379.9	DHRS1	chr14	-	24761389	24761990	24761389	24761907	24765714	24765794	6764	290288381	4,5,9	247184178	0,1,2	182	99	0.0053104	0.135874	0.975,0.969,0.958	1.0,0.99,0.98	-0.023
ENSG00000183207.8	RUVBL2	chr19	+	49507463	49507675	49507533	49507675	49506535	49506591	5911	5,6,5	183180225	15,5,15	261122187	169	99	0.00537883	0.136321	0.016,0.019,0.013	0.033,0.023,0.045	-0.018
ENSG00000089159.11	PXN	chr12	-	120652905	120653220	120652905	120653076	120659425	120659561	1288	240318251	164224221	192167277	114,93,135	243	99	0.00547051	0.137453	0.374,0.366,0.316	0.407,0.422,0.455	-0.076
ENSG00000087087.14	SRRT	chr7	+	100485662	100485764	100485674	100485764	100485323	100485480	3586	30,31,48	9,17,21	29,23,31	5,6,4	111	99	0.00551627	0.137981	0.748,0.619,0.671	0.838,0.774,0.874	-0.149
ENSG00000132305.16	IMMT	chr2	-	86398330	86398504	86398330	86398435	86400772	86400884	6138	24,28,26	72,78,102	13,12,18	94,72,86	168	99	0.00555698	0.138379	0.164,0.175,0.131	0.075,0.089,0.11	0.065
ENSG00000111364.11	DDX55	chr12	+	124094485	124094675	124094549	124094675	124093226	124093376	7677	68,78,90	3,17,2	68,43,61	1,1,3	163	99	0.00581972	0.142379	0.932,0.736,0.965	0.976,0.963,0.925	-0.077
ENSG00000100003.13	SEC14L2	chr22	+	30805095	30805271	30805175	30805271	30803403	30803592	3493	35,32,15	347381343	16,8,10	303253231	179	99	0.00585984	0.142531	0.053,0.044,0.024	0.028,0.017,0.023	0.018
ENSG00000114867.15	EIF4G1	chr3	+	184035504	184035604	184035537	184035604	184035108	184035285	7499	360412403	10,12,8	267262404	4,3,3	132	99	0.00587703	0.142531	0.964,0.963,0.974	0.98,0.985,0.99	-0.018
ENSG00000146904.4	EPHA1	chr7	-	143095413	143096038	143095413	143095541	143096350	143096506	1351	38,37,63	0,2,6	98,65,45	0,3,0	596	99	0.00598442	0.144068	1.0,0.754,0.636	1.0,0.783,1.0	-0.131
ENSG00000215788.5	TNFRSF25	chr1	-	6522922	6523030	6522922	6523016	6523131	6523187	161	41,36,51	3,7,5	24,12,37	1,1,1	113	99	0.00599206	0.144068	0.923,0.818,0.899	0.955,0.913,0.97	-0.066
ENSG00000125835.13	SNRPB	chr20	-	2442279	2442585	2442279	2442439	2443281	2443407	1800	171817312022	48,48,36	353421072621	47,27,58	245	99	0.00603707	0.144124	0.935,0.936,0.958	0.968,0.969,0.948	-0.019
ENSG00000104522.11	TSTA3	chr8	-	144696489	144696867	144696489	144696623	144696956	144697085	6935	357355429	5,11,7	340194349	2,0,5	343	99	0.00617553	0.145962	0.954,0.903,0.946	0.98,1.0,0.953	-0.043
ENSG00000155275.14	TRMT44	chr4	+	8451395	8451615	8451424	8451615	8448202	8448317	5671	13,13,32	2,7,1	18,14,23	0,2,1	128	99	0.00632764	0.148301	0.834,0.59,0.961	1.0,0.844,0.947	-0.135
ENSG00000196998.11	WDR45	chrX	-	48933203	48933401	48933203	48933322	48933524	48933604	7999	99132142	6,8,9	59,42,58	9,7,8	178	99	0.00645865	0.15011	0.902,0.902,0.898	0.785,0.769,0.801	0.116
ENSG00000107938.13	C10orf137	chr10	+	127418840	127418968	127418856	127418968	127417926	127418048	8128	0,6,2	24,25,36	1,0,0	51,18,30	115	99	0.00655191	0.151645	0.0,0.171,0.046	0.017,0.0,0.0	0.067
ENSG00000142546.9	NOSIP	chr19	-	50060346	50061202	50060346	50060506	50062153	50062230	5966	63,77,71	307250410	42,21,23	252120220	795	99	0.00673098	0.154508	0.025,0.037,0.021	0.02,0.021,0.013	0.01
ENSG00000105699.12	LSR	chr19	+	35757738	35757870	35757741	35757870	35757581	35757641	1981	366372491	48,55,107	452240286	109,52,75	102	99	0.00676993	0.154765	0.881,0.868,0.817	0.801,0.818,0.787	0.053
ENSG00000103266.6	STUB1	chr16	+	732019	732076	732058	732076	731792	731880	1876	629585773	5,7,3	578329554	15,1,11	138	99	0.00691749	0.155588	0.989,0.984,0.995	0.965,0.996,0.973	0.011
ENSG00000088038.13	CNOT3	chr19	+	54649277	54649553	54649330	54649553	54647972	54648068	7666	5,8,2	13,9,14	2,1,2	14,12,18	152	99	0.006879	0.155588	0.2,0.367,0.085	0.085,0.051,0.067	0.15
ENSG00000008838.13	MED24	chr17	-	38176037	38176263	38176037	38176186	38176525	38176606	787	15,12,8	179160184	4,2,4	146,73,118	176	99	0.00689127	0.155588	0.045,0.04,0.024	0.015,0.015,0.019	0.02
ENSG00000070047.7	PHRF1	chr11	+	605604	605724	605607	605724	605118	605300	3068	20,37,34	8,11,8	18,21,45	5,2,2	102	99	0.0070192	0.157241	0.708,0.766,0.805	0.777,0.911,0.956	-0.122
ENSG00000072778.15	ACADVL	chr17	+	7127798	7127871	7127802	7127871	7127639	7127712	2996	304300484	49,38,55	404196282	40,17,18	103	99	0.0074356	0.162234	0.856,0.884,0.894	0.907,0.917,0.938	-0.043
ENSG00000184216.7	IRAK1	chrX	-	153278493	153278884	153278493	153278794	153279492	153279729	6915	430559531	36,38,40	295186372	31,28,41	189	99	0.00733141	0.162234	0.862,0.885,0.874	0.833,0.777,0.826	0.062
ENSG00000109736.10	MFSD10	chr4	-	2934077	2934239	2934077	2934136	2934326	2934485	873	315297399	26,25,27	329175246	10,6,17	202	99	0.00741833	0.162234	0.856,0.853,0.879	0.942,0.935,0.876	-0.055
ENSG00000130304.12	SLC27A1	chr19	+	17597908	17598144	17597982	17598144	17597371	17597766	2155	7,3,3	17,12,9	1,1,2	16,14,8	173	99	0.00751999	0.162654	0.191,0.125,0.16	0.035,0.039,0.125	0.092
ENSG00000196517.7	SLC6A9	chr1	-	44466627	44466727	44466627	44466723	44466835	44466970	5576	23,42,55	1,0,1	39,26,34	4,0,4	103	99	0.00752325	0.162654	0.957,1.0,0.981	0.904,1.0,0.891	0.048
ENSG00000108559.7	NUP88	chr17	-	5290303	5290430	5290303	5290389	5290705	5290786	855	114131119	4,6,1	155,80,125	0,0,1	140	99	0.00765502	0.164864	0.953,0.939,0.988	1.0,1.0,0.989	-0.036
ENSG00000100239.11	PPP6R2	chr22	+	50878126	50878286	50878129	50878286	50877027	50877191	1359	11,9,5	51,58,70	1,3,3	48,31,48	102	99	0.00771672	0.165553	0.173,0.131,0.065	0.02,0.086,0.057	0.069
ENSG00000105854.8	PON2	chr7	-	95040964	95041091	95040964	95041055	95041623	95041789	6673	172211192	30,48,29	184,92,158	20,15,13	135	99	0.00790354	0.168912	0.808,0.763,0.829	0.871,0.818,0.899	-0.063
ENSG00000110075.10	PPP6R3	chr11	+	68355265	68355492	68355394	68355492	68350510	68350597	1211	1,3,0	24,38,29	1,6,8	33,27,55	228	99	0.00793859	0.169013	0.018,0.033,0.0	0.013,0.088,0.059	-0.036
ENSG00000104365.9	IKBKB	chr8	+	42163860	42163950	42163885	42163950	42162704	42162793	7231	35,41,35	10,7,4	23,18,31	1,3,1	124	99	0.00820628	0.174048	0.736,0.824,0.875	0.948,0.827,0.961	-0.1
ENSG00000120008.11	WDR11	chr10	+	122665387	122666367	122666287	122666367	122664830	122664928	5440	261261331	2,6,3	280169278	1,1,1	999	99	0.00837425	0.176938	0.928,0.812,0.916	0.965,0.944,0.965	-0.073
ENSG00000100813.10	ACIN1	chr14	-	23533313	23533466	23533313	23533430	23533563	23533694	2554	179214251	23,29,35	181139163	52,19,39	135	99	0.00876248	0.18306	0.851,0.844,0.84	0.719,0.843,0.754	0.073
ENSG00000156976.10	EIF4A2	chr3	+	186505267	186505373	186505283	186505373	186504915	186505053	6213	35,40,27	10049121250	27,12,50	747382591	115	99	0.00887905	0.18385	0.029,0.036,0.018	0.03,0.026,0.068	-0.014
ENSG00000254505.4	CHMP4A	chr14	-	24680616	24680798	24680616	24680718	24680885	24681035	81	261226321	6,3,6	321154210	0,2,1	179	99	0.00887708	0.18385	0.96,0.977,0.967	1.0,0.977,0.991	-0.021
ENSG00000142330.15	CAPN10	chr2	+	241536097	241536359	241536266	241536359	241535735	241535938	8231	33,24,49	0,2,0	34,13,29	3,0,3	268	99	0.00897456	0.184044	1.0,0.816,1.0	0.807,1.0,0.781	0.076
ENSG00000105223.14	PLD3	chr19	+	40872290	40872417	40872325	40872417	40871624	40871837	2987	13,10,19	38,30,21	12,2,6	39,26,36	134	99	0.00903966	0.1847	0.202,0.198,0.401	0.185,0.054,0.11	0.151
ENSG00000166140.13	ZFYVE19	chr15	+	41105520	41105615	41105535	41105615	41102846	41102955	2773	7,2,1	20,26,20	1,1,1	25,16,29	114	99	0.00922087	0.187715	0.233,0.063,0.042	0.034,0.051,0.029	0.075
ENSG00000102225.11	CDK16	chrX	+	47086558	47086622	47086579	47086622	47086392	47086498	3849	4,4,5	199175246	12,6,9	254127179	120	99	0.00941092	0.190196	0.016,0.019,0.016	0.038,0.038,0.04	-0.022
ENSG00000176623.7	RMDN1	chr8	-	87487048	87487182	87487048	87487143	87489522	87489553	3695	127138130	20,17,17	202117150	14,6,15	138	99	0.00956283	0.192568	0.82,0.853,0.846	0.912,0.933,0.878	-0.068
ENSG00000141295.9	SCRN2	chr17	-	45916809	45917224	45916809	45917009	45917556	45917738	360	18,35,20	53,46,70	16,9,21	82,52,61	314	99	0.00962169	0.193057	0.097,0.193,0.083	0.058,0.052,0.098	0.055
ENSG00000112983.13	BRD8	chr5	-	137502206	137502416	137502206	137502299	137503622	137503767	4470	116118121	1,2,5	161,59,74	11,4,3	216	99	0.00974466	0.194467	0.982,0.964,0.917	0.87,0.871,0.919	0.068
ENSG00000185101.8	ANO9	chr11	-	419581	420615	419581	419729	420717	420860	856	117160173	0,3,3	131,63,86	1,0,0	985	99	0.00982369	0.195005	1.0,0.843,0.853	0.929,1.0,1.0	-0.078
ENSG00000174292.8	TNK1	chr17	+	7290293	7290473	7290308	7290473	7289879	7289974	3615	4,2,2	29,21,32	0,2,0	34,21,19	114	99	0.00989925	0.195787	0.107,0.076,0.051	0.0,0.076,0.0	0.053
ENSG00000063177.8	RPL18	chr19	-	49120572	49120680	49120572	49120672	49121047	49121134	7990	274426423750	26,25,50	387421192484	63,30,46	107	99	0.0101972	0.199578	0.99,0.99,0.986	0.983,0.985,0.98	0.006
ENSG00000203722.3	RAET1G	chr6	-	150239309	150239520	150239309	150239420	150240178	150240460	7272	91,97,126	41,52,64	106,65,30	101,35,43	199	99	0.010455	0.203198	0.525,0.481,0.495	0.343,0.48,0.258	0.14
ENSG00000181929.7	PRKAG1	chr12	-	49399525	49399664	49399525	49399635	49406844	49406893	3476	3,5,12	37,41,51	3,1,2	34,37,30	128	99	0.0105072	0.203344	0.059,0.086,0.154	0.064,0.02,0.049	0.055
ENSG00000176142.8	TMEM39A	chr3	-	119176864	119177087	119176864	119176930	119180808	119180995	3946	69,105,90	3,9,2	82,48,70	4,0,0	256	99	0.0105354	0.203344	0.899,0.819,0.946	0.888,1.0,1.0	-0.075
ENSG00000175166.12	PSMD2	chr3	+	184019558	184019859	184019634	184019859	184019324	184019446	1376	44,55,30	9191022881	14,5,25	533287695	175	99	0.0106333	0.20408	0.026,0.03,0.019	0.015,0.01,0.02	0.01
ENSG00000099899.10	TRMT2A	chr22	-	20100954	20101084	20100954	20101030	20101208	20101331	561	12,10,19	79,81,94	8,6,8	111,73,90	153	99	0.0106467	0.20408	0.089,0.074,0.116	0.045,0.05,0.054	0.043
ENSG00000070731.5	ST6GALNAC2	chr17	-	74569276	74569445	74569276	74569381	74570446	74570621	2632	243235261	11,7,10	411274186	8,6,1	163	99	0.0107177	0.204714	0.931,0.953,0.941	0.969,0.965,0.991	-0.033
ENSG00000140400.10	MAN2C1	chr15	-	75659851	75660318	75659851	75659975	75660413	75660539	3635	8,8,4	29,29,19	0,2,3	13,11,26	442	99	0.0107532	0.204714	0.058,0.058,0.045	0.0,0.039,0.025	0.032
ENSG00000102125.11	TAZ	chrX	+	153647881	153648433	153648370	153648433	153641818	153641904	3284	94102110	2,2,6	105,69,79	2,0,1	588	99	0.010957	0.2073	0.888,0.896,0.755	0.898,1.0,0.93	-0.096
ENSG00000137575.7	SDCBP	chr8	+	59488458	59488620	59488461	59488620	59484763	59484873	642	163192205	59,64,74	149,79,162	29,24,38	102	99	0.0109634	0.2073	0.728,0.744,0.729	0.833,0.762,0.805	-0.066
ENSG00000204120.10	GIGYF2	chr2	+	233655407	233655625	233655425	233655625	233651859	233652039	113	52,35,88	0,5,2	66,26,59	8,4,5	117	99	0.0110172	0.207615	1.0,0.856,0.974	0.875,0.846,0.909	0.067
ENSG00000163702.14	IL17RC	chr3	+	9971532	9971581	9971535	9971581	9970263	9970314	6420	13,5,9	40,35,36	1,3,3	32,18,21	102	99	0.0110544	0.207615	0.24,0.122,0.195	0.029,0.139,0.122	0.089
ENSG00000160753.11	RUSC1	chr1	+	155296370	155296923	155296688	155296923	155295654	155295701	2366	190214242	1,1,5	254165211	7,1,10	417	99	0.0112636	0.209427	0.978,0.981,0.92	0.896,0.975,0.834	0.058
ENSG00000067141.12	NEO1	chr15	+	73528627	73528847	73528687	73528847	73470647	73470768	294	12,26,26	1,3,4	13,7,12	6,3,4	159	99	0.0113341	0.210038	0.882,0.844,0.802	0.574,0.592,0.651	0.237
ENSG00000214078.7	CPNE1	chr20	-	34214488	34214748	34214488	34214725	34215201	34215335	5592	18,19,24	431402455	13,8,11	526283381	122	99	0.0115457	0.212495	0.033,0.037,0.041	0.02,0.022,0.023	0.015
ENSG00000178038.12	ALS2CL	chr3	-	46712977	46713258	46712977	46713074	46713373	46713523	833	127163174	110135161	107,67,131	177,86,119	283	99	0.011581	0.212495	0.288,0.297,0.274	0.175,0.214,0.278	0.064
ENSG00000167925.11	GHDC	chr17	-	40342202	40342377	40342202	40342288	40342641	40342775	1641	10,5,9	13,13,9	4,4,4	20,15,13	188	99	0.0126396	0.223281	0.288,0.168,0.345	0.095,0.123,0.139	0.148
ENSG00000071889.12	FAM3A	chrX	-	153736804	153736983	153736804	153736928	153740180	153740204	1743	4,6,6	37,40,61	3,1,1	43,24,48	154	99	0.0125634	0.223281	0.065,0.088,0.059	0.043,0.026,0.013	0.043
ENSG00000160753.11	RUSC1	chr1	+	155296400	155296923	155296688	155296923	155295654	155295701	2367	128157168	1,1,5	167120148	7,1,10	387	99	0.0126805	0.223281	0.97,0.976,0.896	0.859,0.968,0.791	0.075
ENSG00000124155.12	PIGT	chr20	+	44048112	44048230	44048143	44048230	44047934	44048035	363	8,9,2	160209151	6,1,0	248128182	130	99	0.0125794	0.223281	0.037,0.032,0.01	0.018,0.006,0.0	0.018
ENSG00000119725.13	ZNF410	chr14	+	74363018	74363237	74363050	74363237	74360499	74360635	4507	104109135	2,6,0	103,59,93	5,6,5	131	99	0.0127292	0.223281	0.975,0.932,1.0	0.94,0.881,0.934	0.051
ENSG00000108599.10	AKAP10	chr17	-	19866152	19866335	19866152	19866304	19871726	19871774	4633	10,18,15	3,2,1	12,19,15	0,2,0	130	99	0.012321	0.223281	0.717,0.873,0.92	1.0,0.879,1.0	-0.123
ENSG00000205531.8	NAP1L4	chr11	-	2993331	2993509	2993331	2993473	2997253	2997353	4763	15,22,27	150166174	31,11,27	133,67,114	135	99	0.0126958	0.223281	0.068,0.089,0.102	0.146,0.107,0.148	-0.047
ENSG00000111321.6	LTBR	chr12	+	6494187	6494313	6494202	6494313	6493753	6493850	6715	275311321	13,15,27	228186239	18,23,25	114	99	0.0125538	0.223281	0.948,0.947,0.912	0.917,0.875,0.892	0.041
ENSG00000142186.12	SCYL1	chr11	+	65305740	65306175	65305917	65306175	65305437	65305653	7015	141140184	0,9,0	141,81,133	0,0,0	276	99	0.0127171	0.223281	1.0,0.848,1.0	1.0,1.0,1.0	-0.051
ENSG00000104728.11	ARHGEF10	chr8	+	1846598	1846691	1846601	1846691	1844498	1844615	6487	35,44,55	1,2,5	32,34,38	1,0,0	102	99	0.0130947	0.228245	0.971,0.955,0.914	0.969,1.0,1.0	-0.043
ENSG00000087460.19	GNAS	chr20	+	57478582	57478640	57478585	57478640	57473995	57474040	7490	134138137	646726729	141,97,126	604356453	102	99	0.0131545	0.228245	0.168,0.156,0.154	0.185,0.209,0.213	-0.043
ENSG00000092439.9	TRPM7	chr15	-	50875285	50875356	50875285	50875353	50878588	50878685	1659	8,28,21	7,15,12	22,9,22	7,4,1	102	99	0.0134036	0.230757	0.526,0.644,0.629	0.753,0.686,0.955	-0.198
ENSG00000131503.16	ANKHD1	chr5	+	139818045	139818202	139818087	139818202	139815688	139815842	2645	77,74,117	0,5,11	76,55,54	9,7,9	141	99	0.0135867	0.23319	1.0,0.912,0.882	0.856,0.847,0.808	0.094
ENSG00000108788.7	MLX	chr17	+	40720487	40720961	40720854	40720961	40719636	40719673	3132	84111102	9,18,6	63,24,68	15,12,11	466	99	0.0136661	0.233232	0.665,0.567,0.783	0.472,0.298,0.568	0.226
ENSG00000173137.7	ADCK5	chr8	+	145616055	145616256	145616060	145616256	145615870	145615946	4013	25,21,32	11,6,9	35,16,22	4,1,5	104	99	0.0136728	0.233232	0.684,0.769,0.772	0.893,0.938,0.807	-0.138
ENSG00000197555.5	SIPA1L1	chr14	+	72171437	72172057	72171938	72172057	72169097	72169222	5078	18,22,21	35,33,51	22,7,7	48,40,40	600	99	0.0137907	0.234526	0.078,0.099,0.064	0.07,0.028,0.028	0.038
ENSG00000175061.13	C17orf76-AS1	chr17	+	16342841	16343017	16342973	16343017	16342640	16342728	4738	141712822065	124,98,173	16508121067	96,51,70	231	99	0.0138675	0.235115	0.83,0.849,0.836	0.88,0.872,0.867	-0.035
ENSG00000161036.6	LRWD1	chr7	+	102108111	102108270	102108165	102108270	102107785	102107926	6485	5,4,1	47,51,49	1,0,0	48,31,48	153	99	0.0139723	0.236175	0.064,0.048,0.013	0.013,0.0,0.0	0.037
ENSG00000213918.6	DNASE1	chr16	+	3706999	3707342	3707187	3707342	3706638	3706754	5851	10,22,20	1,0,4	13,13,11	1,0,0	287	99	0.0143646	0.242072	0.775,1.0,0.633	0.818,1.0,1.0	-0.137
ENSG00000223501.4	VPS52	chr6	-	33236790	33236995	33236790	33236966	33237266	33237334	4294	3,1,5	49,50,41	1,0,0	64,41,52	128	99	0.0147328	0.244476	0.045,0.015,0.086	0.012,0.0,0.0	0.045
ENSG00000135597.14	REPS1	chr6	-	139238691	139238764	139238691	139238761	139241351	139241453	6633	55,78,92	14,27,25	58,36,71	8,5,14	102	99	0.0147703	0.244476	0.792,0.737,0.781	0.876,0.875,0.831	-0.091
ENSG00000165525.13	NEMF	chr14	-	50295333	50295525	50295333	50295505	50295771	50295980	6723	56,47,42	3,3,2	46,35,59	1,0,1	119	99	0.0146689	0.244476	0.94,0.929,0.946	0.975,1.0,0.98	-0.047
ENSG00000163507.9	KIAA1524	chr3	-	108300954	108301049	108300954	108300985	108301823	108301930	6807	48,47,60	0,1,0	97,43,81	3,1,4	163	99	0.0147085	0.244476	1.0,0.966,1.0	0.952,0.963,0.925	0.042
ENSG00000150165.13	ANXA8L1	chr10	-	47168521	47168730	47168521	47168616	47169786	47169877	3892	3,6,4	10,15,18	0,1,3	13,13,9	213	99	0.0152227	0.249368	0.122,0.157,0.094	0.0,0.035,0.134	0.068
ENSG00000176142.8	TMEM39A	chr3	-	119176864	119177031	119176864	119176930	119180808	119180995	3947	27,53,35	3,9,2	33,25,25	4,0,0	200	99	0.0152187	0.249368	0.817,0.745,0.897	0.803,1.0,1.0	-0.115
ENSG00000156831.3	NSMCE2	chr8	+	126114255	126114388	126114292	126114388	126104085	126104200	4300	10,10,10	14,10,26	17,6,22	11,7,8	136	99	0.0152893	0.249368	0.342,0.421,0.219	0.529,0.384,0.667	-0.199
ENSG00000166444.13	ST5	chr11	-	8724118	8725158	8724118	8724267	8728631	8728772	7576	9,21,18	62,61,74	19,13,19	49,30,34	990	99	0.0152831	0.249368	0.014,0.033,0.024	0.037,0.042,0.053	-0.02
ENSG00000140264.15	SERF2	chr15	+	44085884	44086244	44085907	44086244	44085172	44085281	322	51,39,67	708757920	38,26,36	976538701	122	99	0.0154561	0.250622	0.055,0.04,0.056	0.031,0.038,0.04	0.014
ENSG00000095059.11	DHPS	chr19	-	12786830	12786956	12786830	12786892	12788104	12788210	3537	115115152	2,0,1	120,66,89	4,2,3	163	99	0.0154548	0.250622	0.972,1.0,0.989	0.948,0.952,0.947	0.038
ENSG00000213397.6	HAUS7	chrX	-	152721950	152722109	152721950	152722082	152722594	152722686	5122	38,39,74	0,0,2	62,35,58	6,1,1	126	99	0.0156657	0.252552	1.0,1.0,0.967	0.89,0.965,0.979	0.044
ENSG00000054654.11	SYNE2	chr14	+	64688251	64688422	64688293	64688422	64687154	64687355	6131	6,6,1	19,20,24	0,2,2	28,11,15	141	99	0.0159586	0.255796	0.181,0.174,0.028	0.0,0.113,0.086	0.061
ENSG00000104872.6	PIH1D1	chr19	-	49949807	49950051	49949807	49949951	49950280	49950356	1041	17,13,17	150140147	25,18,20	129103114	199	99	0.0161455	0.257314	0.053,0.044,0.054	0.088,0.08,0.08	-0.032
ENSG00000140995.12	DEF8	chr16	+	90023918	90024068	90023948	90024068	90021576	90021674	1303	207198190	6,6,3	141,83,152	0,0,3	129	99	0.0163321	0.25886	0.964,0.962,0.98	1.0,1.0,0.975	-0.023
ENSG00000114982.13	KANSL3	chr2	-	97270515	97270600	97270515	97270594	97271056	97271248	4594	36,46,30	2,2,0	27,23,23	4,2,3	105	99	0.0163354	0.25886	0.944,0.956,1.0	0.864,0.916,0.878	0.081
ENSG00000117682.12	DHDDS	chr1	+	26769198	26769364	26769221	26769364	26764658	26764775	5124	4,4,3	30,43,58	0,0,3	28,27,34	122	99	0.0164529	0.259249	0.098,0.07,0.04	0.0,0.0,0.067	0.047
ENSG00000145014.13	TMEM44	chr3	-	194325015	194325174	194325015	194325170	194331644	194331749	8138	58,74,98	3,2,7	36,34,12	2,0,0	103	99	0.0164436	0.259249	0.949,0.973,0.931	0.945,1.0,1.0	-0.031
ENSG00000160221.12	C21orf33	chr21	+	45560823	45561299	45561045	45561299	45560131	45560224	3997	55,42,28	5,6,5	81,29,46	1,3,3	321	99	0.0166146	0.26066	0.772,0.683,0.633	0.962,0.749,0.825	-0.149
ENSG00000102710.15	SUPT20H	chr13	-	37596147	37597181	37596147	37596454	37598171	37598330	8322	181216216	6,10,11	158,82,169	10,14,13	826	99	0.0166359	0.26066	0.783,0.721,0.702	0.654,0.412,0.609	0.177
ENSG00000183048.7	SLC25A10	chr17	+	79684786	79684891	79684813	79684891	79684428	79684521	5713	0,5,1	67,71,74	7,4,11	161,62,123	126	99	0.0169822	0.263862	0.0,0.052,0.011	0.033,0.048,0.066	-0.028
ENSG00000178999.8	AURKB	chr17	-	8110493	8110688	8110493	8110685	8110888	8110943	7797	1,2,3	77,60,64	9,2,8	124,63,76	102	99	0.0169586	0.263862	0.012,0.031,0.044	0.066,0.03,0.093	-0.034
ENSG00000135919.8	SERPINE2	chr2	-	224845027	224845117	224845027	224845114	224847397	224847498	4445	142140161	722755919	46,19,107	185,68,415	102	99	0.0170363	0.263968	0.16,0.153,0.145	0.194,0.213,0.2	-0.05
ENSG00000172046.14	USP19	chr3	-	49154491	49154794	49154491	49154791	49154869	49155003	126	14,15,20	0,7,6	14,12,20	4,0,0	102	99	0.0172308	0.26581	1.0,0.675,0.764	0.773,1.0,1.0	-0.111
ENSG00000140416.15	TPM1	chr15	+	63335667	63336030	63335904	63336030	63334949	63335142	2053	46,45,45	6,8,11	16,7,37	10,5,10	336	99	0.0174888	0.26581	0.693,0.624,0.547	0.32,0.292,0.522	0.243
ENSG00000102100.10	SLC35A2	chrX	-	48762022	48762759	48762022	48762169	48763668	48763820	3747	488528445	3,10,3	385237381	16,1,9	689	99	0.0174507	0.26581	0.959,0.884,0.955	0.776,0.971,0.859	0.064
ENSG00000187838.12	TMEM256-PLSCR3	chr17	-	7296109	7296271	7296109	7296199	7296462	7296683	5345	274313322	5,4,4	397262314	13,13,3	171	99	0.0172716	0.26581	0.969,0.978,0.979	0.946,0.921,0.984	0.025
ENSG00000147813.11	NAPRT1	chr8	-	144656954	144657515	144656954	144657263	144657592	144657695	6173	198253383	5,0,5	324172288	0,0,2	351	99	0.0174537	0.26581	0.918,1.0,0.956	1.0,1.0,0.976	-0.034
ENSG00000198301.7	SDAD1	chr4	-	76902524	76902698	76902524	76902623	76903085	76903190	6640	42,38,52	108116129	20,7,28	86,45,97	174	99	0.0174031	0.26581	0.181,0.157,0.187	0.117,0.081,0.141	0.062
ENSG00000109320.7	NFKB1	chr4	+	103455001	103455042	103455004	103455042	103450992	103451071	4637	26,26,31	16,29,24	47,28,42	26,12,14	102	99	0.0175993	0.266763	0.612,0.465,0.556	0.637,0.694,0.744	-0.147
ENSG00000110075.10	PPP6R3	chr11	+	68355394	68355492	68355412	68355492	68350510	68350597	1209	35,40,35	2,3,0	41,36,61	2,3,11	117	99	0.0179257	0.268411	0.937,0.919,1.0	0.945,0.91,0.824	0.059
ENSG00000116922.10	C1orf109	chr1	-	38148990	38149113	38148990	38149109	38151944	38152124	2510	12,22,14	29,33,26	9,8,10	26,23,50	103	99	0.017989	0.268411	0.285,0.391,0.341	0.25,0.251,0.161	0.118
ENSG00000142396.6	ERVK3-1	chr19	+	58823531	58823828	58823562	58823828	58817453	58817582	4941	96132151	2,3,6	137,75,140	1,1,0	130	99	0.0179967	0.268411	0.973,0.971,0.95	0.991,0.983,1.0	-0.027
ENSG00000140983.9	RHOT2	chr16	+	720248	720357	720265	720357	720122	720175	645	141222233	20,13,19	208122205	17,21,39	116	99	0.017826	0.268411	0.857,0.936,0.913	0.913,0.832,0.818	0.048
ENSG00000110074.6	FOXRED1	chr11	+	126143230	126143349	126143233	126143349	126142863	126142974	7199	33,24,38	1,6,0	32,28,47	1,0,0	102	99	0.0178572	0.268411	0.97,0.795,1.0	0.969,1.0,1.0	-0.068
ENSG00000130811.6	EIF3G	chr19	-	10229763	10229931	10229763	10229847	10230329	10230376	7448	6,11,12	202237287	4,1,2	178112147	183	99	0.0180748	0.268857	0.016,0.024,0.022	0.012,0.005,0.007	0.013
ENSG00000076053.6	RBM7	chr11	+	114276427	114276521	114276430	114276521	114273549	114273637	2739	55,68,41	34,42,46	63,42,68	27,23,26	102	99	0.0181672	0.269512	0.611,0.611,0.464	0.694,0.639,0.717	-0.121
ENSG00000076984.13	MAP2K7	chr19	+	7976299	7976463	7976320	7976463	7976134	7976215	7566	3,2,2	36,53,45	4,3,7	37,28,29	120	99	0.0182314	0.269747	0.064,0.03,0.035	0.082,0.081,0.166	-0.067
ENSG00000196998.11	WDR45	chrX	-	48933203	48933412	48933203	48933322	48933524	48933604	7998	253262306	6,8,9	148102149	9,7,8	189	99	0.018487	0.272805	0.957,0.945,0.947	0.896,0.884,0.907	0.054
ENSG00000109065.7	NAT9	chr17	-	72768098	72768193	72768098	72768116	72768356	72768416	137	50,41,54	12,8,3	59,15,51	4,1,3	176	99	0.0185543	0.273076	0.701,0.742,0.91	0.892,0.894,0.905	-0.113
ENSG00000073060.11	SCARB1	chr12	-	125267228	125271049	125267228	125267357	125271951	125272003	1278	224230233	0,0,0	281174406	0,5,0	3791	99	0.0186623	0.273942	1.0,1.0,1.0	1.0,0.476,1.0	0.175
ENSG00000125447.12	GGA3	chr17	-	73239143	73239339	73239143	73239247	73239527	73239651	2631	0,0,2	42,46,42	2,3,3	22,19,29	191	99	0.0187672	0.27476	0.0,0.0,0.024	0.045,0.076,0.051	-0.049
ENSG00000137207.7	YIPF3	chr6	-	43480806	43480938	43480806	43480836	43481096	43481189	1256	8748521035	18,21,12	807476558	2,8,9	201	99	0.0191742	0.278971	0.96,0.952,0.977	0.995,0.967,0.968	-0.014
ENSG00000114270.11	COL7A1	chr3	-	48607566	48607767	48607566	48607611	48607897	48607933	3953	435577530	10,9,0	237160373	1,0,3	255	99	0.0191164	0.278971	0.944,0.961,1.0	0.989,1.0,0.98	-0.021
ENSG00000133226.12	SRRM1	chr1	+	24977899	24978103	24977989	24978103	24976461	24976577	6781	130158196	2,1,3	126,91,159	3,2,8	189	99	0.0192049	0.278971	0.971,0.988,0.972	0.957,0.96,0.912	0.034
ENSG00000155984.10	TMEM185A	chrX	-	148690313	148690521	148690313	148690516	148692969	148693146	415	16,26,21	3,1,2	23,19,29	1,0,0	104	99	0.0192584	0.279022	0.835,0.961,0.909	0.956,1.0,1.0	-0.084
ENSG00000149182.10	ARFGAP2	chr11	-	47195309	47195466	47195309	47195391	47196565	47196649	6973	7,15,12	48,75,63	11,1,7	60,58,89	174	99	0.0195815	0.282968	0.077,0.102,0.098	0.094,0.01,0.043	0.043
ENSG00000123600.14	METTL8	chr2	-	172187068	172187208	172187068	172187126	172188313	172188377	2629	102,99,114	7,1,4	158,80,141	1,2,2	181	99	0.0197853	0.285175	0.889,0.982,0.94	0.989,0.956,0.975	-0.036
ENSG00000067182.3	TNFRSF1A	chr12	-	6442902	6443056	6442902	6443004	6443256	6443410	7184	117130143	4,5,2	121,59,135	1,1,1	151	99	0.0205325	0.295181	0.95,0.945,0.979	0.988,0.975,0.989	-0.026
ENSG00000137312.10	FLOT1	chr6	-	30708966	30709481	30708966	30709110	30709568	30709644	2379	119120161	3,5,7	93,58,89	2,0,2	470	99	0.0210533	0.29958	0.893,0.835,0.829	0.907,1.0,0.904	-0.085
ENSG00000164134.8	NAA15	chr4	+	140305985	140306132	140305988	140306132	140299909	140300008	6024	90121141	11,13,29	104,80,135	30,15,32	102	99	0.0209814	0.29958	0.888,0.9,0.825	0.771,0.838,0.804	0.067
ENSG00000140987.15	ZSCAN32	chr16	-	3440009	3440183	3440009	3440133	3440422	3440517	6627	3,3,6	9,20,15	6,5,7	9,7,8	149	99	0.0210136	0.29958	0.181,0.091,0.21	0.307,0.322,0.368	-0.172
ENSG00000115268.5	RPS15	chr19	+	1439966	1440252	1440024	1440252	1438805	1438891	2257	401423556	9,11,15	495255386	7,4,4	157	99	0.0211811	0.299869	0.966,0.96,0.959	0.978,0.976,0.984	-0.018
ENSG00000175197.6	DDIT3	chr12	-	57911051	57911325	57911051	57911221	57911488	57911536	4924	19,26,29	43,37,51	10,6,21	9,6,17	203	99	0.0211481	0.299869	0.177,0.255,0.217	0.351,0.328,0.376	-0.135
ENSG00000115268.5	RPS15	chr19	+	1439959	1440252	1440024	1440252	1438805	1438891	2258	402422561	9,11,15	495255389	7,4,4	164	99	0.02133	0.300452	0.964,0.959,0.958	0.977,0.975,0.983	-0.018
ENSG00000131503.16	ANKHD1	chr5	+	139916922	139917174	139916973	139917174	139907768	139909381	2647	28,29,30	0,3,1	36,19,24	4,2,4	150	99	0.0213065	0.300452	1.0,0.864,0.952	0.856,0.862,0.798	0.1
ENSG00000051825.10	MPHOSPH9	chr12	-	123705918	123706442	123705918	123706270	123707584	123707674	1901	22,18,28	2,0,3	42,19,41	0,0,0	271	99	0.0216942	0.304046	0.801,1.0,0.773	1.0,1.0,1.0	-0.142
ENSG00000149187.13	CELF1	chr11	-	47505940	47506075	47505940	47506072	47508301	47508350	4275	73,90,121	0,4,3	58,50,74	9,2,2	102	99	0.0218437	0.304719	1.0,0.956,0.975	0.862,0.96,0.973	0.045
ENSG00000111596.7	CNOT2	chr12	+	70726546	70726626	70726570	70726626	70724066	70724249	7367	122104199	6,4,2	127,71,132	8,5,8	123	99	0.0218515	0.304719	0.942,0.954,0.988	0.927,0.92,0.93	0.036
ENSG00000134802.13	SLC43A3	chr11	-	57193013	57193182	57193013	57193143	57193461	57193789	7382	1,2,8	53,68,80	12,6,12	96,91,89	138	99	0.021939	0.305177	0.013,0.021,0.067	0.082,0.045,0.088	-0.038
ENSG00000187531.9	SIRT7	chr17	-	79872169	79872578	79872169	79872406	79873315	79873388	1808	85,85,81	4,2,1	97,41,67	2,0,0	271	99	0.0220945	0.306575	0.886,0.939,0.967	0.947,1.0,1.0	-0.052
ENSG00000117335.14	CD46	chr1	+	207958963	207959027	207959000	207959027	207958415	207958451	5159	275281339	8,6,3	335222406	10,6,19	136	99	0.0226238	0.311593	0.962,0.972,0.988	0.961,0.964,0.94	0.019
ENSG00000125089.12	SH3TC1	chr4	+	8234134	8235240	8235089	8235240	8233702	8233883	1490	188235306	111106163	153,95,156	112,66,104	1054	99	0.0226869	0.311693	0.137,0.172,0.15	0.114,0.119,0.123	0.034
ENSG00000124151.14	NCOA3	chr20	+	46268320	46268566	46268365	46268566	46267751	46267946	7032	33,46,31	5,3,9	73,52,43	3,4,3	144	99	0.0228584	0.313278	0.819,0.913,0.703	0.944,0.899,0.908	-0.105
ENSG00000197343.6	ZNF655	chr7	+	99159971	99160117	99159990	99160117	99159510	99159596	1039	9,4,3	58,55,80	19,4,8	74,51,55	118	99	0.0231461	0.31626	0.115,0.058,0.031	0.177,0.062,0.109	-0.048
ENSG00000140400.10	MAN2C1	chr15	-	75659851	75659986	75659851	75659975	75660413	75660539	3636	5,0,5	29,29,19	0,0,3	13,11,26	110	99	0.0231893	0.31626	0.134,0.0,0.191	0.0,0.0,0.094	0.077
ENSG00000170264.8	FAM161A	chr2	-	62066555	62067716	62066555	62067660	62069256	62069495	7353	17,11,17	2,1,1	17,12,11	1,0,0	155	99	0.0232483	0.31629	0.844,0.875,0.916	0.916,1.0,1.0	-0.094
ENSG00000125089.12	SH3TC1	chr4	+	8238004	8239397	8239200	8239397	8237159	8237282	1493	280243413	1,9,14	282113217	4,1,1	1295	99	0.0234385	0.31733	0.955,0.674,0.693	0.843,0.896,0.943	-0.12
ENSG00000124357.8	NAGK	chr2	+	71302684	71303831	71303733	71303831	71299770	71300724	7687	396359307	1,7,6	202,70,147	2,0,1	1148	99	0.0234243	0.31733	0.972,0.816,0.815	0.897,1.0,0.927	-0.074
ENSG00000183479.8	TREX2	chrX	-	152720999	152721224	152720999	152721106	152721722	152721822	1866	60,78,73	4,3,4	89,34,71	1,0,3	217	99	0.0237173	0.319081	0.873,0.922,0.893	0.976,1.0,0.915	-0.068
ENSG00000070367.11	EXOC5	chr14	-	57713428	57713576	57713428	57713545	57714335	57714430	212	48,98,76	0,0,1	63,61,77	5,2,1	130	99	0.0237507	0.319081	1.0,1.0,0.983	0.906,0.959,0.983	0.045
ENSG00000041802.6	LSG1	chr3	-	194369409	194369533	194369409	194369482	194371609	194371753	2491	134157150	0,2,1	141,48,107	2,0,7	150	99	0.0237973	0.319081	1.0,0.981,0.99	0.979,1.0,0.91	0.027
ENSG00000160305.13	DIP2A	chr21	+	47924270	47924402	47924273	47924402	47918494	47918746	3610	0,2,0	18,34,23	3,0,3	20,18,15	102	99	0.0237648	0.319081	0.0,0.054,0.0	0.127,0.0,0.163	-0.079
ENSG00000130816.10	DNMT1	chr19	-	10291453	10291561	10291453	10291512	10292716	10292753	4986	74,62,86	1,1,6	91,51,101	2,0,0	148	99	0.0239683	0.319081	0.98,0.976,0.906	0.968,1.0,1.0	-0.035
ENSG00000106992.13	AK1	chr9	-	130635304	130635459	130635304	130635340	130636889	130636928	6680	4,6,1	27,23,29	3,0,1	38,18,25	218	99	0.0239543	0.319081	0.063,0.106,0.015	0.035,0.0,0.018	0.044
ENSG00000257093.2	KIAA1147	chr7	-	141366086	141366225	141366086	141366186	141373866	141374020	7425	20,17,27	3,1,2	17,17,22	2,0,0	138	99	0.0239432	0.319081	0.827,0.924,0.906	0.859,1.0,1.0	-0.067
ENSG00000102901.8	CENPT	chr16	-	67862376	67862508	67862376	67862481	67862569	67862746	2442	4,7,2	110107115	0,1,0	47,37,75	126	99	0.0246043	0.323719	0.028,0.049,0.013	0.0,0.021,0.0	0.023
ENSG00000178904.14	DPY19L3	chr19	+	32958379	32959719	32959636	32959719	32955633	32955690	2552	25,66,40	4,7,7	4,13,40	8,5,4	1356	99	0.0246068	0.323719	0.313,0.408,0.294	0.035,0.16,0.422	0.133
ENSG00000170889.9	RPS9	chr19	+	54710420	54711515	54711265	54711515	54710143	54710330	2756	456439616	353835824904	468251392	448527573674	944	99	0.0244592	0.323719	0.013,0.013,0.013	0.011,0.009,0.011	0.003
ENSG00000163482.7	STK36	chr2	+	219561249	219561324	219561312	219561324	219559247	219559358	7266	27,32,44	5,6,4	34,9,24	7,3,14	162	99	0.0245425	0.323719	0.767,0.765,0.871	0.748,0.647,0.512	0.165
ENSG00000111642.10	CHD4	chr12	-	6711125	6711341	6711125	6711320	6711541	6711663	994	28,24,32	20,18,32	19,8,8	23,15,16	120	99	0.0245245	0.323719	0.536,0.524,0.452	0.405,0.306,0.292	0.17
ENSG00000103066.8	PLA2G15	chr16	+	68289608	68289893	68289668	68289893	68289184	68289283	1442	2,3,2	18,23,23	1,0,0	31,19,29	159	99	0.0251028	0.325636	0.065,0.075,0.051	0.02,0.0,0.0	0.057
ENSG00000137802.9	MAPKBP1	chr15	+	42107456	42107997	42107821	42107997	42106747	42106937	4072	32,44,46	0,0,1	23,17,45	0,0,5	464	99	0.0250994	0.325636	1.0,1.0,0.908	1.0,1.0,0.658	0.083
ENSG00000007384.11	RHBDF1	chr16	-	108971	109347	108971	109125	109416	109492	4263	117,83,100	2,0,0	76,61,78	2,1,3	321	99	0.0250812	0.325636	0.947,1.0,1.0	0.921,0.95,0.889	0.062
ENSG00000125107.12	CNOT1	chr16	-	58590750	58590897	58590750	58590894	58592376	58592578	6868	48,59,60	5,11,11	68,50,74	5,5,5	102	99	0.0249437	0.325636	0.903,0.839,0.841	0.93,0.907,0.935	-0.063
ENSG00000076928.13	ARHGEF1	chr19	+	42396095	42396444	42396401	42396444	42392822	42392936	2157	94,118,94	1,3,2	89,52,60	3,1,8	405	99	0.0255803	0.331061	0.958,0.906,0.92	0.879,0.927,0.647	0.11
ENSG00000149923.9	PPP4C	chr16	+	30092520	30092631	30092579	30092631	30087635	30087796	2692	11,22,10	277242295	23,11,25	289120274	158	99	0.0257684	0.331424	0.024,0.054,0.021	0.047,0.054,0.054	-0.019
ENSG00000142186.12	SCYL1	chr11	+	65305912	65306175	65305917	65306175	65305740	65305795	7018	87,98,132	3,6,3	117,65,97	0,1,3	104	99	0.0259636	0.332168	0.965,0.94,0.977	1.0,0.984,0.969	-0.024
ENSG00000170791.13	CHCHD7	chr8	+	57128947	57129090	57128991	57129090	57127156	57127226	689	59,65,62	116117121	49,47,62	81,49,77	143	99	0.0261713	0.333363	0.26,0.278,0.262	0.295,0.399,0.358	-0.084
ENSG00000130175.5	PRKCSH	chr19	+	11558507	11558604	11558537	11558604	11558253	11558433	7935	137146171	56,48,74	118,86,106	68,41,62	129	99	0.0261766	0.333363	0.652,0.7,0.639	0.571,0.617,0.567	0.079
ENSG00000161513.7	FDXR	chr17	-	72862905	72863020	72862905	72863001	72868160	72868258	6615	1,0,1	13,10,10	3,4,0	15,6,12	118	99	0.0264108	0.33503	0.061,0.0,0.077	0.144,0.359,0.0	-0.122
ENSG00000004897.7	CDC27	chr17	-	45232037	45232230	45232037	45232152	45234278	45234490	5242	7,16,8	147185228	5,6,4	205131188	177	99	0.0266289	0.335818	0.026,0.046,0.019	0.013,0.025,0.012	0.014
ENSG00000154814.9	OXNAD1	chr3	+	16312435	16312578	16312451	16312578	16310632	16310782	7608	7,4,5	26,21,28	3,2,1	29,13,26	115	99	0.0266704	0.335818	0.188,0.141,0.133	0.082,0.117,0.032	0.077
ENSG00000100731.11	PCNX	chr14	+	71479701	71479919	71479716	71479919	71478208	71478266	5550	14,10,27	5,3,5	16,11,27	2,1,2	114	99	0.0267475	0.33603	0.709,0.743,0.824	0.874,0.905,0.921	-0.141
ENSG00000150433.5	TMEM218	chr11	-	124971096	124971199	124971096	124971152	124972027	124972247	3578	29,22,35	6,5,11	48,18,25	5,0,5	146	99	0.0271364	0.340151	0.766,0.749,0.683	0.867,1.0,0.772	-0.147
ENSG00000107758.11	PPP3CB	chr10	-	75206249	75206334	75206249	75206331	75214169	75214247	5076	63,50,70	72,76,87	54,32,49	47,30,40	102	99	0.0273683	0.341522	0.459,0.39,0.438	0.527,0.509,0.543	-0.097
ENSG00000137274.8	BPHL	chr6	+	3138274	3140743	3140619	3140743	3137595	3137727	6117	40,58,43	16,41,51	32,20,25	46,15,32	2444	99	0.0277407	0.343099	0.092,0.054,0.033	0.027,0.051,0.031	0.023
ENSG00000105655.14	ISYNA1	chr19	-	18547139	18547915	18547139	18547289	18548408	18548570	6309	36,36,47	1,1,2	81,50,40	0,0,2	725	99	0.0276972	0.343099	0.831,0.831,0.762	1.0,1.0,0.732	-0.103
ENSG00000197620.6	CXorf40A	chrX	+	148627147	148627429	148627313	148627429	148626913	148627046	3781	76,105,75	0,0,0	67,31,61	5,0,1	265	99	0.0278713	0.343952	1.0,1.0,1.0	0.834,1.0,0.958	0.069
ENSG00000064961.14	HMG20B	chr19	+	3574367	3574584	3574380	3574584	3573689	3573798	4999	4,7,5	63,76,94	2,3,3	115,65,99	112	99	0.0281933	0.345632	0.053,0.075,0.045	0.015,0.039,0.026	0.031
ENSG00000114867.15	EIF4G1	chr3	+	184035534	184035604	184035537	184035604	184035108	184035285	7501	48,59,56	10,12,8	26,35,49	4,3,3	102	99	0.0280792	0.345632	0.823,0.827,0.872	0.863,0.919,0.941	-0.067
ENSG00000234741.3	GAS5	chr1	-	173833394	173834420	173833394	173833842	173834608	173834685	5464	170216752067	14,27,19	14079231512	4,9,13	677	99	0.0284004	0.346307	0.947,0.901,0.941	0.981,0.937,0.944	-0.024
ENSG00000173818.12	ENDOV	chr17	+	78399258	78399420	78399291	78399420	78398831	78398900	6732	0,4,3	31,25,26	0,0,1	33,21,27	132	99	0.0284347	0.346307	0.0,0.107,0.08	0.0,0.0,0.027	0.053
ENSG00000125124.7	BBS2	chr16	-	56532348	56532608	56532348	56532480	56533689	56533819	4457	11,12,7	64,61,80	7,2,3	76,44,41	227	99	0.0285283	0.346691	0.07,0.079,0.037	0.039,0.019,0.031	0.032
ENSG00000197343.6	ZNF655	chr7	+	99159966	99160117	99159990	99160117	99159510	99159596	1040	8,4,4	58,55,80	18,4,8	74,51,55	123	99	0.0288532	0.349877	0.1,0.055,0.039	0.164,0.059,0.105	-0.045
ENSG00000196387.5	ZNF140	chr12	+	133660048	133660147	133660051	133660147	133659688	133659815	2565	0,1,3	19,21,25	3,1,4	16,10,11	102	99	0.0292673	0.352943	0.0,0.044,0.104	0.154,0.088,0.261	-0.118
ENSG00000072778.15	ACADVL	chr17	+	7128033	7128203	7128127	7128203	7127798	7127871	2998	45,43,34	0,0,1	22,12,22	3,2,0	193	99	0.0292386	0.352943	1.0,1.0,0.946	0.79,0.755,1.0	0.134
ENSG00000171681.8	ATF7IP	chr12	+	14587270	14587357	14587273	14587357	14576842	14578407	5374	23,17,34	11,8,12	35,20,14	7,5,2	102	99	0.0293592	0.352943	0.67,0.673,0.733	0.829,0.795,0.872	-0.14
ENSG00000197114.7	ZGPAT	chr20	+	62365996	62366176	62366056	62366176	62364938	62365091	520	12,28,10	54,64,86	9,6,3	61,34,41	159	99	0.02964	0.35479	0.122,0.214,0.068	0.084,0.099,0.044	0.059
ENSG00000104872.6	PIH1D1	chr19	-	49949807	49950051	49949807	49949852	49950280	49950356	1042	134123184	11,6,6	147104143	6,2,2	298	99	0.0298815	0.355392	0.802,0.872,0.911	0.891,0.945,0.96	-0.07
ENSG00000157601.9	MX1	chr21	+	42803957	42804102	42803976	42804102	42802459	42802535	2815	9,15,6	91150103	2,1,1	23,15,44	118	99	0.0298156	0.355392	0.077,0.077,0.047	0.068,0.053,0.019	0.02
ENSG00000173418.7	NAA20	chr20	+	20006312	20006411	20006320	20006411	20003099	20003124	4943	7,7,6	156131205	1,1,5	148,84,131	107	99	0.0298285	0.355392	0.04,0.047,0.026	0.006,0.011,0.034	0.021
ENSG00000050405.9	LIMA1	chr12	-	50575686	50575820	50575686	50575817	50586234	50586344	3531	724718851	48,44,39	637421616	29,18,20	102	99	0.0304577	0.360707	0.936,0.941,0.955	0.955,0.958,0.968	-0.016
ENSG00000119844.10	AFTPH	chr2	+	64819018	64820131	64819021	64820131	64812555	64812679	4788	35,46,61	18,46,37	64,32,46	20,14,24	102	99	0.0304294	0.360707	0.654,0.493,0.615	0.756,0.689,0.65	-0.111
ENSG00000147382.14	FAM58A	chrX	-	152853389	152853912	152853389	152853852	152857963	152858191	2502	139150155	57,54,48	101,60,142	65,39,54	159	99	0.030641	0.360806	0.603,0.634,0.668	0.492,0.489,0.621	0.101
ENSG00000138363.10	ATIC	chr2	+	216189902	216190052	216189963	216190052	216184387	216184454	5818	10,5,6	171184249	3,1,2	229120199	160	99	0.0305842	0.360806	0.035,0.017,0.015	0.008,0.005,0.006	0.016
ENSG00000104047.10	DTWD1	chr15	+	49924355	49924499	49924367	49924499	49917309	49917628	5885	56,64,58	1,0,1	59,24,44	5,1,1	111	99	0.0306601	0.360806	0.98,1.0,0.981	0.913,0.955,0.975	0.039
ENSG00000272752.1	STAG3L5P-PVRIG2P-PILRB	chr7	+	99949785	99950101	99949884	99950101	99948874	99949033	5584	24,35,28	2,0,2	16,9,44	2,3,4	198	99	0.0313735	0.365733	0.857,1.0,0.875	0.8,0.6,0.846	0.162
ENSG00000087365.10	SF3B2	chr11	+	65823005	65823056	65823008	65823056	65822546	65822786	7854	170170212	21,21,43	198100147	18,12,14	102	99	0.0313374	0.365733	0.887,0.887,0.827	0.914,0.89,0.911	-0.038
ENSG00000132466.13	ANKRD17	chr4	-	74000833	74000982	74000833	74000979	74007457	74007560	7914	25,35,47	15,9,9	22,39,33	8,5,0	102	99	0.0315378	0.365733	0.618,0.791,0.835	0.727,0.883,1.0	-0.122
ENSG00000089157.11	RPLP0	chr12	-	120636356	120636573	120636356	120636434	120636656	120636803	8215	9714990013297	62,41,85	13870809710735	23,20,55	238	99	0.0314917	0.365733	0.985,0.99,0.985	0.996,0.994,0.988	-0.006
ENSG00000049860.9	HEXB	chr5	+	74014621	74014796	74014733	74014796	74014115	74014188	1961	771768871	7,7,9	850489760	18,3,15	211	99	0.0326719	0.378099	0.981,0.981,0.978	0.957,0.987,0.96	0.012
ENSG00000240303.3	ACAD11	chr3	-	132297639	132297900	132297639	132297725	132298335	132298402	1920	13,12,21	12,21,22	7,9,9	23,14,21	274	99	0.0327478	0.378194	0.281,0.171,0.256	0.099,0.188,0.134	0.096
ENSG00000196998.11	WDR45	chrX	-	48933022	48933124	48933022	48933082	48933203	48933412	7995	147171175	6,3,3	88,47,74	1,0,1	141	99	0.0334638	0.383366	0.945,0.976,0.976	0.984,1.0,0.981	-0.023
ENSG00000125991.14	ERGIC3	chr20	+	34144725	34144880	34144743	34144880	34143977	34144042	8154	58,47,80	629665741	54,32,36	773512541	117	99	0.0334493	0.383366	0.072,0.056,0.084	0.056,0.05,0.053	0.018
ENSG00000100429.13	HDAC10	chr22	-	50686653	50686901	50686653	50686721	50687090	50687180	89	35,36,47	0,0,0	40,23,22	3,0,2	279	99	0.0333356	0.383366	1.0,1.0,1.0	0.826,1.0,0.796	0.126
ENSG00000225241.3	RP11-640M9.2	chr1	+	144606837	144607061	144606937	144607061	144606368	144606510	6750	22,29,25	1,2,2	20,10,20	1,0,0	199	99	0.0337418	0.38568	0.916,0.878,0.861	0.909,1.0,1.0	-0.085
ENSG00000100320.18	RBFOX2	chr22	-	36155934	36156079	36155934	36156067	36157248	36157341	4599	108128154	147181234	220,81,171	208118155	111	99	0.0338408	0.386021	0.396,0.387,0.37	0.485,0.38,0.496	-0.069
ENSG00000125991.14	ERGIC3	chr20	+	34144647	34144880	34144725	34144880	34143977	34144042	8156	13,13,12	7,7,4	13,10,15	4,2,1	177	99	0.0339407	0.38637	0.51,0.51,0.627	0.645,0.737,0.894	-0.21
ENSG00000164051.9	CCDC51	chr3	-	48475116	48475386	48475116	48475281	48476226	48476425	827	36,30,31	55,46,42	10,8,25	61,25,28	204	99	0.034073	0.387086	0.241,0.24,0.264	0.074,0.134,0.302	0.078
ENSG00000111665.7	CDCA3	chr12	-	6958486	6958593	6958486	6958577	6958728	6959022	4310	89,52,89	6,4,8	160,78,134	8,4,1	115	99	0.0341486	0.387157	0.927,0.918,0.905	0.945,0.944,0.991	-0.043
ENSG00000004897.7	CDC27	chr17	-	45229171	45229302	45229171	45229284	45232037	45232152	5239	27,18,27	150157169	31,22,32	144,98,133	117	99	0.0346215	0.390139	0.132,0.088,0.119	0.154,0.16,0.169	-0.048
ENSG00000127463.9	EMC1	chr1	-	19547257	19547342	19547257	19547304	19549117	19549328	5619	103108146	12,6,4	166,97,142	2,6,4	137	99	0.0345853	0.390139	0.861,0.929,0.963	0.984,0.921,0.962	-0.038
ENSG00000206503.7	HLA-A	chr6	+	29912835	29912868	29912839	29912868	29912276	29912393	7784	161715412187	46,45,45	15358341224	28,16,21	103	99	0.0345428	0.390139	0.971,0.971,0.979	0.981,0.98,0.982	-0.007
ENSG00000110075.10	PPP6R3	chr11	+	68355394	68355492	68355412	68355492	68343425	68343511	1212	19,11,17	0,4,3	25,15,21	1,0,2	117	99	0.0347517	0.390816	1.0,0.699,0.827	0.955,1.0,0.899	-0.109
ENSG00000172534.9	HCFC1	chrX	-	153217291	153217612	153217291	153217609	153217964	153218409	2035	7,0,8	21,30,27	1,2,3	30,20,31	102	99	0.0352297	0.393954	0.244,0.0,0.223	0.031,0.088,0.086	0.087
ENSG00000117362.8	APH1A	chr1	-	150239474	150239654	150239474	150239602	150239755	150239878	970	11,10,15	236217304	10,4,9	329250278	151	99	0.0352426	0.393954	0.03,0.029,0.031	0.02,0.01,0.021	0.013
ENSG00000092841.14	MYL6	chr12	+	56553281	56553406	56553370	56553406	56552467	56552495	1686	155165180	803877959	160,97,175	805338693	188	99	0.0354239	0.394745	0.092,0.09,0.09	0.095,0.131,0.117	-0.024
ENSG00000108219.10	TSPAN14	chr10	+	82266954	82267130	82266983	82267130	82264483	82264534	1560	4,7,5	107140131	7,7,8	104,73,76	128	99	0.0365016	0.395296	0.028,0.037,0.029	0.049,0.069,0.075	-0.033
ENSG00000015479.13	MATR3	chr5	+	138660984	138661351	138661128	138661351	138658286	138658656	1589	90,85,100	235239272	96,54,58	315187240	243	99	0.0361484	0.395296	0.135,0.127,0.13	0.11,0.105,0.09	0.029
ENSG00000062194.11	GPBP1	chr5	+	56545235	56545403	56545280	56545403	56542901	56543042	1988	90124135	2,1,4	115,57,90	7,3,3	144	99	0.0364004	0.395296	0.969,0.988,0.959	0.919,0.929,0.954	0.038
ENSG00000160055.15	TMEM234	chr1	-	32682489	32682725	32682489	32682548	32682859	32682952	2037	13,20,19	37,49,44	3,5,13	33,23,35	276	99	0.0362321	0.395296	0.112,0.128,0.134	0.032,0.072,0.118	0.051
ENSG00000110801.9	PSMD9	chr12	+	122353761	122353850	122353764	122353850	122340911	122341013	289	342329392	23,17,17	325193353	23,18,30	102	99	0.0357353	0.395296	0.935,0.949,0.957	0.932,0.912,0.919	0.026
ENSG00000148459.11	PDSS1	chr10	+	27009063	27009288	27009146	27009288	26998566	26998697	2955	4,1,0	12,15,27	9,3,2	32,11,22	182	99	0.0357535	0.395296	0.153,0.035,0.0	0.133,0.129,0.047	-0.04
ENSG00000117360.8	PRPF3	chr1	+	150316851	150317023	150316909	150317023	150316637	150316737	4407	0,4,3	42,65,53	5,2,6	42,29,47	157	99	0.0365673	0.395296	0.0,0.037,0.034	0.07,0.042,0.075	-0.039
ENSG00000109775.6	UFSP2	chr4	-	186326933	186327113	186326933	186327010	186329089	186329214	4887	6,2,6	53,64,79	0,2,3	85,39,38	202	99	0.0360824	0.395296	0.053,0.015,0.036	0.0,0.025,0.037	0.014
ENSG00000135945.5	REV1	chr2	-	100022786	100022952	100022786	100022893	100024490	100024593	5502	89,93,108	3,4,8	92,51,69	3,2,0	158	99	0.0365523	0.395296	0.949,0.936,0.894	0.951,0.941,1.0	-0.038
ENSG00000175215.5	CTDSP2	chr12	-	58220778	58220906	58220778	58220880	58221334	58221373	6815	2,4,4	58,76,74	3,0,0	95,55,66	125	99	0.0364082	0.395296	0.027,0.04,0.041	0.024,0.0,0.0	0.028
ENSG00000157916.14	RER1	chr1	+	2333535	2333781	2333645	2333781	2332295	2332374	7526	26,26,32	375341450	18,16,14	424218365	209	99	0.0364196	0.395296	0.032,0.035,0.033	0.02,0.034,0.018	0.009
ENSG00000088038.13	CNOT3	chr19	+	54649277	54649553	54649333	54649553	54647972	54648068	7664	6,9,5	49,50,67	2,1,6	65,35,58	155	99	0.0359698	0.395296	0.073,0.103,0.045	0.019,0.018,0.062	0.041
ENSG00000100802.10	C14orf93	chr14	-	23468262	23468611	23468262	23468365	23470167	23470246	2743	18,29,25	2,2,5	38,28,24	1,2,1	345	99	0.0370593	0.398298	0.721,0.806,0.589	0.916,0.801,0.873	-0.158
ENSG00000136754.12	ABI1	chr10	-	27047990	27048167	27047990	27048164	27054146	27054247	5742	41,51,62	29,44,37	54,35,35	16,20,18	102	99	0.0370229	0.398298	0.578,0.529,0.619	0.766,0.629,0.654	-0.108
ENSG00000167965.13	MLST8	chr16	+	2256484	2256660	2256555	2256660	2256358	2256410	3861	81,86,92	6,8,1	65,52,73	3,1,1	170	99	0.0372591	0.399108	0.887,0.862,0.982	0.927,0.968,0.977	-0.047
ENSG00000140983.9	RHOT2	chr16	+	720888	721000	720891	721000	720674	720773	651	15,9,15	86124104	8,6,7	92,90,115	102	99	0.0372778	0.399108	0.145,0.066,0.123	0.078,0.061,0.056	0.046
ENSG00000007384.11	RHBDF1	chr16	-	109729	110096	109729	109824	110213	110277	4264	31,49,28	70,59,72	18,9,32	70,34,63	371	99	0.0375032	0.399721	0.106,0.181,0.094	0.064,0.066,0.119	0.044
ENSG00000164164.11	OTUD4	chr4	-	146076720	146076838	146076720	146076835	146077087	146077148	5346	66,64,47	20,32,22	31,25,47	3,12,8	102	99	0.0375093	0.399721	0.762,0.66,0.675	0.909,0.669,0.851	-0.111
ENSG00000160408.10	ST6GALNAC6	chr9	-	130656790	130656970	130656790	130656908	130658520	130658611	5914	62,71,79	1,0,8	73,52,63	0,2,1	161	99	0.03755	0.399721	0.974,1.0,0.859	1.0,0.941,0.975	-0.028
ENSG00000244187.3	TMEM141	chr9	+	139686398	139686810	139686702	139686810	139686162	139686229	1658	66,76,123	9,10,4	119,93,108	7,3,3	403	99	0.0378325	0.401961	0.643,0.651,0.883	0.807,0.884,0.898	-0.137
ENSG00000213930.7	GALT	chr9	+	34648088	34648168	34648111	34648168	34647828	34647958	572	4,1,3	38,48,50	1,0,1	67,32,38	122	99	0.0382119	0.403685	0.079,0.017,0.046	0.012,0.0,0.021	0.036
ENSG00000143093.10	STRIP1	chr1	+	110591733	110593031	110592964	110593031	110590393	110590491	4679	99102127	1,1,1	88,40,86	0,0,1	1330	99	0.0385018	0.40445	0.881,0.884,0.904	1.0,1.0,0.865	-0.065
ENSG00000176444.14	CLK2	chr1	-	155238498	155238586	155238498	155238583	155239278	155239504	6248	27,24,25	5,13,7	24,25,27	22,13,14	102	99	0.0384056	0.40445	0.84,0.642,0.776	0.514,0.651,0.652	0.147
ENSG00000121210.11	KIAA0922	chr4	+	154505986	154506083	154505989	154506083	154504715	154504824	6370	19,20,18	12,7,4	14,11,15	5,0,2	102	99	0.0384571	0.40445	0.606,0.735,0.814	0.731,1.0,0.879	-0.152
ENSG00000204568.7	MRPS18B	chr6	+	30587457	30587583	30587485	30587583	30587269	30587378	3555	0,7,5	91,91,129	1,1,0	112,54,68	127	99	0.038739	0.406177	0.0,0.057,0.029	0.007,0.014,0.0	0.022
ENSG00000115568.11	ZNF142	chr2	-	219523423	219523599	219523423	219523524	219523702	219523853	7802	21,24,17	0,2,0	10,16,25	0,3,2	174	99	0.0390514	0.408685	1.0,0.872,1.0	1.0,0.752,0.877	0.081
ENSG00000134779.10	TPGS2	chr18	-	34398856	34398936	34398856	34398900	34408645	34408949	5956	181179266	2,10,4	250153201	2,2,3	135	99	0.0395674	0.412536	0.985,0.929,0.98	0.989,0.982,0.98	-0.019
ENSG00000105875.9	WDR91	chr7	-	134889019	134889217	134889019	134889185	134890679	134890810	3324	6,9,7	30,56,42	6,2,1	31,34,42	131	99	0.0396494	0.41262	0.131,0.108,0.112	0.128,0.043,0.018	0.054
ENSG00000145979.13	TBC1D7	chr6	-	13327018	13327195	13327018	13327138	13328527	13328763	6265	3,9,7	10,12,17	11,8,4	7,3,7	156	99	0.0398131	0.413553	0.16,0.322,0.207	0.499,0.629,0.266	-0.235
ENSG00000126602.6	TRAP1	chr16	-	3724339	3724598	3724339	3724495	3725324	3725398	1608	11,14,10	106157185	6,5,13	226136179	202	99	0.0399675	0.413947	0.048,0.042,0.026	0.013,0.018,0.034	0.017
ENSG00000172171.6	TEFM	chr17	-	29227430	29227580	29227430	29227539	29231083	29231547	4010	66,59,44	0,2,1	54,36,66	6,0,2	140	99	0.0399995	0.413947	1.0,0.954,0.969	0.864,1.0,0.959	0.033
ENSG00000168268.6	NT5DC2	chr3	-	52558402	52558747	52558402	52558627	52558832	52558897	1222	702678886	10,13,11	838533691	23,12,15	219	99	0.0401426	0.414658	0.969,0.959,0.973	0.943,0.953,0.954	0.017
ENSG00000173715.11	C11orf80	chr11	+	66571465	66571661	66571468	66571661	66568501	66568573	1751	19,24,29	22,9,10	24,18,28	2,8,7	102	99	0.040319	0.414739	0.456,0.721,0.738	0.921,0.686,0.795	-0.162
ENSG00000101639.14	CEP192	chr18	+	13057583	13059311	13059080	13059311	13055778	13056697	7691	19,24,33	0,0,0	25,8,14	0,2,1	1596	99	0.040346	0.414739	1.0,1.0,1.0	1.0,0.199,0.465	0.445
ENSG00000167965.13	MLST8	chr16	+	2256479	2256660	2256555	2256660	2256358	2256410	3862	89,99,95	6,8,1	75,53,77	3,1,1	175	99	0.0404843	0.415113	0.894,0.875,0.982	0.934,0.968,0.978	-0.043
ENSG00000101247.13	NDUFAF5	chr20	+	13773805	13773873	13773825	13773873	13769234	13769298	5343	5,10,8	38,37,37	21,7,9	34,14,44	119	99	0.0405653	0.41518	0.099,0.184,0.152	0.339,0.294,0.145	-0.114
ENSG00000155329.7	ZCCHC10	chr5	-	132335823	132335893	132335823	132335865	132342450	132342612	1458	2,0,2	25,16,13	0,5,5	25,10,19	127	99	0.0407477	0.415723	0.059,0.0,0.107	0.0,0.28,0.17	-0.095
ENSG00000153551.9	CMTM7	chr3	+	32493557	32493965	32493883	32493965	32490945	32491044	1628	51,77,41	369387403	38,17,50	411188384	425	99	0.0407766	0.415723	0.031,0.044,0.023	0.021,0.021,0.029	0.009
ENSG00000068438.10	FTSJ1	chrX	+	48340796	48340894	48340807	48340894	48340019	48340103	4320	144142160	3,0,1	115,72,121	6,2,2	110	99	0.0408419	0.415723	0.977,1.0,0.993	0.945,0.97,0.982	0.024
ENSG00000140382.10	HMG20A	chr15	+	77759436	77759649	77759524	77759649	77756581	77756729	1089	31,60,41	3,2,1	40,29,52	0,0,0	187	99	0.0416593	0.418012	0.845,0.941,0.956	1.0,1.0,1.0	-0.086
ENSG00000136045.7	PWP1	chr12	+	108086748	108086873	108086776	108086873	108086590	108086676	3314	4,2,4	345385450	8,3,12	321214369	127	99	0.0418011	0.418012	0.009,0.004,0.007	0.019,0.011,0.025	-0.012
ENSG00000167965.13	MLST8	chr16	+	2256497	2256660	2256555	2256660	2256358	2256410	3859	170178215	6,8,1	145120136	3,1,1	157	99	0.0417941	0.418012	0.947,0.933,0.993	0.968,0.987,0.988	-0.023
ENSG00000160633.8	SAFB	chr19	+	5667357	5667461	5667363	5667461	5667056	5667175	4653	65,84,91	25,29,33	101,43,54	18,11,17	105	99	0.0419288	0.418012	0.71,0.732,0.722	0.841,0.787,0.75	-0.071
ENSG00000139746.11	RBM26	chr13	-	79928573	79928705	79928573	79928696	79929354	79929519	465	64,67,88	15,19,35	60,32,60	29,24,23	108	99	0.0414008	0.418012	0.796,0.764,0.697	0.655,0.55,0.705	0.116
ENSG00000179889.14	PDXDC1	chr16	+	15092196	15092262	15092199	15092262	15091609	15091683	5279	26,30,62	7,2,0	32,30,37	7,3,8	102	99	0.0412631	0.418012	0.783,0.936,1.0	0.816,0.907,0.818	0.059
ENSG00000101247.13	NDUFAF5	chr20	+	13782131	13782329	13782153	13782329	13779106	13779146	5342	46,34,60	2,5,1	57,32,37	0,0,3	121	99	0.0411873	0.418012	0.95,0.848,0.98	1.0,1.0,0.91	-0.044
ENSG00000157450.11	RNF111	chr15	+	59376300	59376453	59376327	59376453	59373134	59373483	5708	8,5,6	17,37,36	11,6,10	22,13,25	126	99	0.0419661	0.418012	0.27,0.096,0.116	0.282,0.266,0.239	-0.102
ENSG00000166012.10	TAF1D	chr11	-	93466515	93466585	93466515	93466563	93467790	93467826	6154	56,58,72	173183241	63,53,81	200112154	121	99	0.0415212	0.418012	0.209,0.206,0.196	0.205,0.279,0.301	-0.058
ENSG00000136715.13	SAP130	chr2	-	128744358	128744536	128744358	128744533	128747137	128747440	7525	32,29,55	1,3,4	36,31,39	1,1,1	102	99	0.0418167	0.418012	0.969,0.904,0.93	0.972,0.968,0.974	-0.037
ENSG00000125459.10	MSTO1	chr1	+	155583215	155583357	155583252	155583357	155582839	155583024	4917	8,3,8	84,90,98	8,4,14	50,47,96	136	99	0.0423326	0.420911	0.065,0.024,0.056	0.104,0.058,0.096	-0.038
ENSG00000077232.12	DNAJC10	chr2	+	183604271	183605115	183605025	183605115	183600975	183601113	1924	63,47,53	74,75,80	31,26,51	99,40,78	853	99	0.0425363	0.421434	0.09,0.068,0.071	0.035,0.07,0.071	0.018
ENSG00000112242.10	E2F3	chr6	+	20481436	20481656	20481454	20481656	20480076	20480188	5710	9,14,10	5,0,1	13,7,12	0,3,0	117	99	0.0424688	0.421434	0.604,1.0,0.894	1.0,0.664,1.0	-0.055
ENSG00000172269.12	DPAGT1	chr11	-	118968564	118968753	118968564	118968635	118969112	118969197	3429	166199237	3,1,7	243110157	0,1,3	217	99	0.0427538	0.422838	0.962,0.989,0.939	1.0,0.98,0.96	-0.017
ENSG00000135945.5	REV1	chr2	-	100046301	100046410	100046301	100046407	100050793	100050910	5503	12,18,21	16,11,26	23,12,14	7,7,10	102	99	0.0432262	0.426753	0.421,0.614,0.439	0.761,0.625,0.576	-0.163
ENSG00000196998.11	WDR45	chrX	-	48934303	48934463	48934303	48934409	48935301	48935406	8004	19,6,6	59,60,69	2,0,8	53,22,40	153	99	0.0436415	0.430093	0.172,0.061,0.053	0.024,0.0,0.115	0.049
ENSG00000077150.13	NFKB2	chr10	+	104162008	104162281	104162011	104162281	104161804	104161916	5075	47,43,60	73,59,108	53,20,35	68,22,25	102	99	0.0438645	0.430768	0.385,0.414,0.35	0.431,0.469,0.576	-0.109
ENSG00000067365.10	METTL22	chr16	+	8722586	8722967	8722756	8722967	8719352	8719655	7139	116116109	0,0,0	80,63,111	2,2,2	269	99	0.0440748	0.432072	1.0,1.0,1.0	0.936,0.921,0.953	0.063
ENSG00000105698.11	USF2	chr19	+	35769848	35769977	35769872	35769977	35769600	35769695	2199	175194312	3,8,16	211128167	7,1,3	123	99	0.0449088	0.439476	0.979,0.951,0.94	0.96,0.99,0.978	-0.019
ENSG00000100908.9	EMC9	chr14	-	24608753	24608998	24608753	24608823	24610097	24610174	5267	36,55,76	49,44,49	42,34,53	79,37,57	274	99	0.0449905	0.439505	0.21,0.311,0.359	0.161,0.249,0.251	0.073
ENSG00000104936.13	DMPK	chr19	-	46274228	46274318	46274228	46274314	46274607	46274654	1969	13,21,23	10,15,26	31,5,12	9,5,4	103	99	0.0454261	0.442357	0.555,0.574,0.46	0.768,0.49,0.742	-0.137
ENSG00000175592.4	FOSL1	chr11	-	65661484	65661592	65661484	65661587	65664279	65664477	6493	229217277	15,20,12	189,62,302	11,0,11	104	99	0.0454411	0.442357	0.936,0.912,0.956	0.942,1.0,0.963	-0.034
ENSG00000160932.6	LY6E	chr8	+	144102730	144102850	144102765	144102850	144102299	144102408	7307	295364405	7,3,4	929470458	17,13,11	134	99	0.0460576	0.446798	0.969,0.989,0.987	0.976,0.964,0.969	0.012
ENSG00000077380.11	DYNC1I2	chr2	+	172604285	172604921	172604288	172604921	172602311	172602437	6899	480501569	32,43,43	363187325	18,5,24	102	99	0.046463	0.449948	0.936,0.919,0.928	0.951,0.973,0.929	-0.023
ENSG00000005448.12	WDR54	chr2	+	74652201	74652364	74652223	74652364	74650981	74651109	804	62,76,98	11,2,10	126,66,95	7,5,2	121	99	0.0470325	0.453888	0.822,0.969,0.889	0.936,0.915,0.975	-0.049
ENSG00000213339.4	QTRT1	chr19	+	10818141	10818291	10818175	10818291	10817977	10818056	942	7,8,13	89105124	4,0,11	128,77,106	133	99	0.0469916	0.453888	0.055,0.054,0.072	0.023,0.0,0.072	0.029
ENSG00000129636.8	ITFG1	chr16	-	47196450	47196575	47196450	47196512	47252778	47252857	534	259270294	5,4,5	247149193	2,1,1	162	99	0.0472982	0.455119	0.969,0.976,0.973	0.987,0.989,0.992	-0.017
ENSG00000077232.12	DNAJC10	chr2	+	183582667	183583017	183582883	183583017	183581742	183581799	1926	315303387	6,6,4	371210332	4,0,3	315	99	0.0478674	0.45956	0.943,0.941,0.968	0.967,1.0,0.972	-0.029
ENSG00000049541.6	RFC2	chr7	-	73663341	73663550	73663341	73663448	73664068	73664159	4139	11,7,10	88,62,107	5,4,7	108,78,84	201	99	0.0484221	0.461999	0.058,0.053,0.044	0.022,0.025,0.039	0.023
ENSG00000134419.11	RPS15A	chr16	-	18799384	18799481	18799384	18799427	18800302	18800440	5924	6,7,11	79,77,114	6,3,4	120,90,70	153	99	0.0484527	0.461999	0.047,0.056,0.059	0.031,0.021,0.036	0.025
ENSG00000109113.13	RAB34	chr17	-	27043010	27043079	27043010	27043076	27043920	27044012	8121	17,11,12	227237311	12,13,19	232127169	102	99	0.0482337	0.461999	0.068,0.043,0.036	0.048,0.09,0.098	-0.03
ENSG00000178719.12	GRINA	chr8	+	145066045	145066541	145066412	145066541	145065859	145065972	5798	8578671044	1,2,2	590455639	3,8,0	466	99	0.0487727	0.464256	0.995,0.989,0.991	0.977,0.924,1.0	0.025
ENSG00000160948.9	VPS28	chr8	-	145652291	145652674	145652291	145652362	145653871	145653927	490	36,38,31	8,7,11	25,11,21	13,3,13	411	99	0.0489202	0.464867	0.52,0.567,0.404	0.317,0.469,0.28	0.142
ENSG00000151498.7	ACAD8	chr11	+	134131500	134131784	134131631	134131784	134131168	134131266	4299	3,7,6	38,52,44	3,0,3	41,15,48	230	99	0.049171	0.465664	0.033,0.055,0.055	0.031,0.0,0.026	0.029
ENSG00000119685.15	TTLL5	chr14	+	76259255	76259443	76259258	76259443	76249489	76249873	7818	2,13,11	32,27,27	18,9,11	19,15,28	102	99	0.0491082	0.465664	0.057,0.318,0.283	0.479,0.368,0.276	-0.155
ENSG00000049323.11	LTBP1	chr2	+	33482350	33482578	33482434	33482578	33477743	33477911	2506	48,61,72	2,4,2	60,44,48	0,1,2	183	99	0.0498152	0.466212	0.928,0.892,0.951	1.0,0.96,0.928	-0.039
ENSG00000157870.10	FAM213B	chr1	+	2520360	2520479	2520392	2520479	2519988	2520064	3380	29,23,22	17,12,19	29,12,18	26,19,21	131	99	0.0496234	0.466212	0.563,0.592,0.467	0.457,0.323,0.393	0.15
ENSG00000105701.11	FKBP8	chr19	-	18649025	18649246	18649025	18649243	18650180	18650269	6061	330344435	143161243	420301357	146131143	102	99	0.0497262	0.466212	0.691,0.675,0.635	0.736,0.69,0.708	-0.044
ENSG00000138443.11	ABI2	chr2	+	204260378	204260503	204260381	204260503	204259422	204259569	6560	54,62,80	12,8,9	87,34,54	4,4,6	102	99	0.0494774	0.466212	0.814,0.883,0.896	0.955,0.892,0.897	-0.05
ENSG00000138382.9	METTL5	chr2	-	170668966	170669034	170668966	170669016	170671986	170672038	7256	6,11,5	247289249	2,4,3	210150262	117	99	0.0500647	0.466212	0.02,0.031,0.017	0.008,0.022,0.01	0.009
ENSG00000140632.12	GLYR1	chr16	-	4863737	4863956	4863737	4863839	4864537	4864630	7388	19,21,24	73,63,71	10,4,22	64,36,81	216	99	0.0498963	0.466212	0.107,0.133,0.134	0.067,0.048,0.111	0.049
ENSG00000168137.11	SETD5	chr3	+	9487303	9487424	9487340	9487424	9486731	9486984	7768	0,1,2	33,52,51	5,1,2	42,33,48	136	99	0.0500238	0.466212	0.0,0.014,0.028	0.08,0.022,0.029	-0.03
ENSG00000184445.7	KNTC1	chr12	+	123098172	123098308	123098250	123098308	123097658	123097777	8101	42,43,63	0,0,2	111,57,55	3,2,2	177	99	0.0495475	0.466212	1.0,1.0,0.946	0.954,0.941,0.939	0.037
ENSG00000168255.14	POLR2J3	chr7	-	102207443	102208631	102207443	102207530	102210281	102210371	6845	29,34,12	8,9,7	11,15,26	13,5,15	1200	99	0.0503841	0.468272	0.23,0.238,0.124	0.065,0.198,0.125	0.068
ENSG00000149547.10	EI24	chr11	+	125445146	125445304	125445158	125445304	125442353	125442465	328	11,15,21	397423466	11,7,14	509316575	111	99	0.0506577	0.469383	0.024,0.031,0.039	0.019,0.019,0.021	0.012
ENSG00000107104.14	KANK1	chr9	+	732377	734835	734747	734835	731157	731266	6748	258289391	16,8,16	253137248	3,5,5	2469	99	0.0507517	0.469475	0.393,0.592,0.495	0.772,0.524,0.665	-0.16
ENSG00000168970.16	JMJD7-PLA2G4B	chr15	+	42129265	42132428	42132355	42132428	42128672	42128749	28	272368409	0,1,1	318184257	1,3,1	3189	99	0.0509462	0.470493	1.0,0.92,0.927	0.908,0.656,0.889	0.131
ENSG00000111142.9	METAP2	chr12	+	95869846	95869954	95869918	95869954	95867927	95868106	5214	133196135	6,5,4	122104168	9,6,9	171	99	0.0516441	0.47615	0.928,0.958,0.951	0.887,0.909,0.915	0.042
ENSG00000175061.13	C17orf76-AS1	chr17	+	16343424	16343567	16343498	16343567	16342640	16342728	4742	82,87,91	384388502	96,40,62	568297371	173	99	0.0520274	0.477549	0.109,0.114,0.094	0.088,0.072,0.087	0.023
ENSG00000183258.7	DDX41	chr5	-	176942186	176942362	176942186	176942259	176942685	176942822	7346	13,21,19	170171160	5,7,18	159114171	202	99	0.0520527	0.477549	0.036,0.057,0.055	0.015,0.029,0.049	0.018
ENSG00000171163.11	ZNF692	chr1	-	249152026	249152233	249152026	249152058	249152329	249152520	12	34,26,34	4,14,17	10,11,32	21,11,11	274	99	0.052165	0.477794	0.754,0.402,0.419	0.147,0.265,0.512	0.217
ENSG00000104872.6	PIH1D1	chr19	-	49949807	49949951	49949807	49949852	49950280	49950356	1043	267250314	11,6,6	251189237	6,2,2	198	99	0.05233	0.478519	0.924,0.954,0.963	0.954,0.979,0.983	-0.025
ENSG00000114770.12	ABCC5	chr3	-	183689350	183689822	183689350	183689707	183695304	183695412	6453	3,1,2	10,11,20	7,2,5	20,13,6	214	99	0.0525667	0.479897	0.122,0.04,0.044	0.139,0.066,0.278	-0.092
ENSG00000149091.11	DGKZ	chr11	+	46400443	46400661	46400540	46400661	46400006	46400050	6710	39,32,39	90,78,110	25,7,30	86,58,81	196	99	0.0533857	0.486578	0.18,0.172,0.152	0.128,0.057,0.158	0.054
ENSG00000124357.8	NAGK	chr2	+	71302684	71302772	71302691	71302772	71300611	71300724	7688	225215231	7,1,9	158,52,94	2,1,1	106	99	0.0535395	0.487183	0.968,0.995,0.96	0.987,0.98,0.989	-0.011
ENSG00000123815.7	ADCK4	chr19	-	41211000	41211352	41211000	41211086	41215963	41216041	4987	35,35,42	0,0,0	41,40,45	1,1,2	365	99	0.0537216	0.488044	1.0,1.0,1.0	0.917,0.916,0.859	0.103
ENSG00000077713.14	SLC25A43	chrX	+	118585812	118586106	118585971	118586106	118544152	118544325	3570	4,3,15	29,45,63	1,3,7	56,27,54	258	99	0.0540908	0.489964	0.05,0.025,0.084	0.007,0.041,0.047	0.021
ENSG00000114867.15	EIF4G1	chr3	+	184033859	184034006	184033919	184034006	184033550	184033644	7502	11,7,12	10,8,12	2,3,13	11,7,18	159	99	0.0541086	0.489964	0.406,0.353,0.384	0.102,0.211,0.31	0.173
ENSG00000110851.7	PRDM4	chr12	-	108138319	108138459	108138319	108138438	108140051	108140201	4093	2,4,4	70,67,72	11,2,1	51,30,37	120	99	0.0541966	0.489966	0.023,0.047,0.044	0.151,0.052,0.022	-0.037
ENSG00000166411.9	IDH3A	chr15	+	78449249	78449973	78449889	78449973	78447554	78447617	5168	15,10,8	35,33,24	5,4,15	52,20,49	739	99	0.0543921	0.490127	0.054,0.039,0.043	0.013,0.026,0.039	0.019
ENSG00000177225.12	PDDC1	chr11	-	770992	771212	770992	771104	771332	771426	5217	17,16,6	56,43,36	2,8,11	42,45,39	207	99	0.0543525	0.490127	0.127,0.151,0.074	0.022,0.078,0.119	0.044
ENSG00000105825.7	TFPI2	chr7	-	93516572	93516743	93516572	93516667	93518346	93518535	5789	447251495420	78,90,72	21836412079	51,11,45	175	99	0.0544781	0.490127	0.97,0.97,0.977	0.96,0.971,0.963	0.008
ENSG00000173039.14	RELA	chr11	-	65429157	65429306	65429157	65429290	65429407	65429559	3772	96,104,82	2,3,5	86,63,81	6,4,7	115	99	0.0549657	0.491594	0.976,0.968,0.934	0.925,0.931,0.909	0.038
ENSG00000141499.12	WRAP53	chr17	+	7604744	7604867	7604776	7604867	7604058	7604147	2196	1,6,6	34,42,48	2,1,3	63,27,40	131	99	0.0552855	0.493412	0.022,0.097,0.086	0.023,0.027,0.054	0.034
ENSG00000071889.12	FAM3A	chrX	-	153736804	153737142	153736804	153736928	153740180	153740204	1744	16,10,11	37,40,61	12,5,1	43,24,48	313	99	0.0558155	0.496553	0.12,0.073,0.054	0.081,0.062,0.007	0.032
ENSG00000134363.7	FST	chr5	+	52780826	52781057	52780829	52781057	52779898	52780123	2695	43,57,141	8,14,23	367161303	91,45,82	102	99	0.0564553	0.500648	0.839,0.798,0.856	0.797,0.776,0.782	0.046
ENSG00000132361.12	CLUH	chr17	-	2599727	2599832	2599727	2599829	2600012	2600236	2895	16,37,32	16,20,30	34,26,39	13,17,15	102	99	0.0564245	0.500648	0.493,0.642,0.509	0.717,0.597,0.716	-0.129
ENSG00000171703.12	TCEA2	chr20	+	62703210	62703294	62703222	62703294	62701841	62701988	1292	1,0,0	39,31,47	1,2,4	30,37,50	111	99	0.0565624	0.500702	0.022,0.0,0.0	0.029,0.046,0.067	-0.04
ENSG00000217930.3	PAM16	chr16	-	4391368	4391673	4391368	4391505	4393207	4393292	3100	36,51,57	93,99,130	25,19,37	127,55,75	267	99	0.0568204	0.500702	0.126,0.16,0.14	0.068,0.114,0.155	0.03
ENSG00000213930.7	GALT	chr9	+	34648330	34648891	34648758	34648891	34648111	34648168	574	76,71,121	0,0,2	88,53,80	2,3,0	527	99	0.0567447	0.500702	1.0,1.0,0.919	0.892,0.768,1.0	0.086
ENSG00000100029.13	PES1	chr22	-	30976557	30976688	30976557	30976673	30976998	30977088	5816	175172198	12,9,16	176135206	10,4,7	114	99	0.0566574	0.500702	0.927,0.943,0.915	0.939,0.967,0.962	-0.028
ENSG00000101365.16	IDH3B	chr20	-	2639040	2639483	2639040	2639168	2640170	2640231	5571	98311651093	10,4,4	12367501023	4,2,2	414	99	0.0574631	0.502604	0.959,0.986,0.985	0.987,0.989,0.992	-0.013
ENSG00000100897.13	DCAF11	chr14	+	24586125	24586253	24586180	24586253	24584723	24584958	7729	51,63,71	5,4,2	87,46,58	4,0,1	154	99	0.0573531	0.502604	0.868,0.91,0.958	0.933,1.0,0.974	-0.057
ENSG00000211455.3	STK38L	chr12	+	27468150	27468283	27468221	27468283	27467947	27468050	3395	1,2,0	32,25,28	0,3,4	22,23,24	170	99	0.0579716	0.505259	0.018,0.045,0.0	0.0,0.071,0.088	-0.032
ENSG00000182944.13	EWSR1	chr22	+	29668368	29668420	29668374	29668420	29668204	29668241	1596	174169192	29,28,35	141113199	17,16,21	105	99	0.0583188	0.506621	0.85,0.851,0.838	0.887,0.869,0.899	-0.039
ENSG00000149182.10	ARFGAP2	chr11	-	47195309	47195433	47195309	47195391	47196565	47196649	6972	16,20,17	48,75,63	17,4,16	60,58,89	141	99	0.0583042	0.506621	0.19,0.158,0.159	0.166,0.046,0.112	0.061
ENSG00000067182.3	TNFRSF1A	chr12	-	6442902	6443056	6442902	6443031	6443256	6443410	7182	17,8,12	323378357	8,3,7	358205291	124	99	0.0584004	0.506621	0.04,0.017,0.026	0.018,0.012,0.019	0.011
ENSG00000107105.10	ELAVL2	chr9	-	23690101	23692885	23690101	23692882	23701376	23701602	4160	0,3,4	13,13,27	1,5,10	23,10,15	102	99	0.0587654	0.508996	0.0,0.183,0.126	0.04,0.327,0.393	-0.15
ENSG00000123562.12	MORF4L2	chrX	-	102933426	102933579	102933426	102933528	102939608	102939657	2989	218230217	111138117	171135157	67,55,76	150	99	0.0589925	0.509085	0.565,0.524,0.55	0.627,0.618,0.577	-0.061
ENSG00000082641.11	NFE2L1	chr17	+	46133747	46133960	46133780	46133960	46127968	46128990	7980	193219230	8,9,5	342250183	20,14,9	132	99	0.0590028	0.509085	0.948,0.948,0.972	0.928,0.931,0.938	0.024
ENSG00000154889.12	MPPE1	chr18	-	11886711	11886780	11886711	11886777	11886915	11887024	3096	9,6,6	15,22,18	3,6,1	23,13,22	102	99	0.0591808	0.50943	0.368,0.209,0.244	0.112,0.309,0.042	0.119
ENSG00000133313.10	CNDP2	chr18	+	72167116	72167268	72167171	72167268	72163541	72163666	7975	11,28,25	2,3,1	27,15,18	9,0,7	154	99	0.0593182	0.509826	0.78,0.857,0.941	0.659,1.0,0.623	0.099
ENSG00000100711.9	ZFYVE21	chr14	+	104193895	104194251	104194082	104194251	104193128	104193179	6093	11,19,11	94111152	5,8,11	136,77,129	286	99	0.0597185	0.512476	0.039,0.056,0.024	0.013,0.035,0.029	0.014
ENSG00000108846.11	ABCC3	chr17	+	48736542	48736729	48736597	48736729	48735795	48735857	4488	11,8,3	24,26,29	4,4,6	30,28,45	154	99	0.060148	0.514594	0.228,0.165,0.062	0.079,0.084,0.079	0.071
ENSG00000104687.8	GSR	chr8	-	30553896	30553996	30553896	30553990	30557597	30557652	7027	27,36,19	0,1,0	74,48,83	3,3,2	105	99	0.0603004	0.515093	1.0,0.971,1.0	0.959,0.938,0.975	0.033
ENSG00000172534.9	HCFC1	chrX	-	153217964	153218541	153217964	153218409	153219057	153219221	2036	26,38,20	10,15,21	14,20,44	24,14,42	231	99	0.0606497	0.515781	0.527,0.521,0.29	0.2,0.38,0.31	0.149
ENSG00000131408.9	NR1H2	chr19	+	50882348	50882438	50882390	50882438	50881778	50882053	7696	81,61,101	8,9,5	81,27,57	1,2,5	141	99	0.0606148	0.515781	0.877,0.826,0.934	0.983,0.905,0.889	-0.047
ENSG00000131408.9	NR1H2	chr19	+	50882258	50882438	50882390	50882438	50881778	50882053	7694	384347506	8,9,5	345170301	1,2,5	231	99	0.060797	0.516173	0.954,0.943,0.977	0.993,0.973,0.963	-0.018
ENSG00000076944.10	STXBP2	chr19	+	7705583	7705695	7705625	7705695	7704616	7704693	1413	13,11,14	2,0,1	15,13,10	3,2,1	141	99	0.0611282	0.51653	0.82,1.0,0.908	0.778,0.82,0.875	0.085
ENSG00000139641.8	ESYT1	chr12	+	56527863	56527965	56527893	56527965	56527564	56527657	3040	73,57,65	190246185	26,16,31	110,73,131	129	99	0.0609597	0.51653	0.228,0.151,0.212	0.154,0.144,0.154	0.046
ENSG00000079313.7	REXO1	chr19	-	1817217	1817457	1817217	1817328	1817705	1817779	3143	5,3,2	50,60,63	3,5,8	62,33,36	228	99	0.0611471	0.51653	0.042,0.021,0.014	0.021,0.062,0.088	-0.031
ENSG00000153029.10	MR1	chr1	+	181019146	181019422	181019281	181019422	181018187	181018448	6747	119131136	6,1,1	110,96,131	1,1,1	234	99	0.0612094	0.51653	0.894,0.982,0.983	0.979,0.976,0.982	-0.026
ENSG00000266967.2	AARSD1	chr17	-	41108420	41108577	41108420	41108521	41109154	41109212	5854	119152181	5,0,5	119,85,116	1,0,2	155	99	0.0616284	0.518496	0.938,1.0,0.959	0.987,1.0,0.974	-0.021
ENSG00000198231.8	DDX42	chr17	+	61882403	61882535	61882430	61882535	61877827	61877977	5288	4,10,3	93,81,132	16,5,4	110,59,73	126	99	0.0621005	0.520897	0.033,0.088,0.018	0.103,0.062,0.041	-0.022
ENSG00000110911.10	SLC11A2	chr12	-	51402258	51402407	51402258	51402327	51404477	51404549	3230	39,49,51	0,2,1	47,32,47	1,3,3	179	99	0.0622398	0.521282	1.0,0.931,0.966	0.963,0.855,0.897	0.061
ENSG00000104892.12	KLC3	chr19	+	45850704	45850774	45850707	45850774	45849801	45850032	1990	65,60,79	4,6,11	38,25,18	3,2,0	102	99	0.0629299	0.526271	0.94,0.907,0.875	0.925,0.924,1.0	-0.042
ENSG00000049656.9	CLPTM1L	chr5	-	1330394	1330546	1330394	1330498	1331913	1331998	132	8,14,3	165169241	2,2,7	181103169	147	99	0.0634024	0.528638	0.032,0.053,0.008	0.007,0.013,0.027	0.015
ENSG00000114346.9	ECT2	chr3	+	172473084	172473164	172473087	172473164	172472298	172472450	6208	50,42,59	1,0,0	83,46,70	2,2,4	102	99	0.0636539	0.529943	0.98,1.0,1.0	0.976,0.957,0.944	0.034
ENSG00000079432.3	CIC	chr19	+	42796717	42797011	42796720	42797011	42796451	42796618	5301	17,24,28	3,3,7	26,8,30	1,4,0	102	99	0.0638743	0.530985	0.846,0.886,0.795	0.962,0.66,1.0	-0.032
ENSG00000104980.3	TIMM44	chr19	-	7998973	7999126	7998973	7999123	7999949	8000030	2914	1,2,5	44,46,56	3,0,0	38,26,44	102	99	0.0640547	0.531692	0.022,0.04,0.08	0.071,0.0,0.0	0.024
ENSG00000242114.1	MTFP1	chr22	+	30823157	30823390	30823226	30823390	30822704	30822832	2813	81,51,63	1,3,10	112,52,97	11,9,13	168	99	0.0646298	0.534874	0.979,0.909,0.788	0.857,0.773,0.815	0.077
ENSG00000111667.9	USP5	chr12	+	6972308	6972541	6972349	6972541	6971633	6971722	7360	8,10,10	186219225	6,3,4	189127192	140	99	0.0648623	0.535303	0.03,0.031,0.03	0.022,0.016,0.015	0.013
ENSG00000146872.13	TLK2	chr17	+	60558481	60558567	60558484	60558567	60556385	60556651	1029	6,4,1	8,10,10	8,5,4	2,5,9	102	99	0.0651488	0.53678	0.421,0.28,0.088	0.795,0.493,0.301	-0.267
ENSG00000141959.12	PFKL	chr21	+	45745614	45745943	45745843	45745943	45745035	45745147	506	44,52,51	373370582	35,15,57	537277444	328	99	0.0653258	0.537444	0.034,0.041,0.026	0.019,0.016,0.037	0.01
ENSG00000159199.9	ATP5G1	chr17	+	46972517	46972696	46972544	46972696	46971733	46971811	7039	370381430	5,6,5	497269369	13,6,8	126	99	0.0654566	0.537727	0.983,0.98,0.985	0.968,0.972,0.973	0.012
ENSG00000166012.10	TAF1D	chr11	-	93471274	93471665	93471274	93471606	93472402	93472497	6157	270402399	5,8,8	265186289	2,2,4	158	99	0.0655851	0.537991	0.971,0.969,0.969	0.988,0.983,0.978	-0.013
ENSG00000084072.12	PPIE	chr1	+	40211046	40211170	40211085	40211170	40209495	40209596	1670	117102148	12,13,11	156,80,135	7,7,8	138	99	0.0659312	0.538454	0.875,0.849,0.906	0.941,0.891,0.924	-0.042
ENSG00000198721.8	ECI2	chr6	-	4133782	4133945	4133782	4133935	4135744	4135831	3104	11,10,15	12,9,10	17,10,15	8,1,9	109	99	0.0658079	0.538454	0.454,0.502,0.577	0.659,0.901,0.602	-0.21
ENSG00000064115.6	TM7SF3	chr12	-	27152458	27152609	27152458	27152581	27156168	27156323	6823	437521553	7,6,2	766532745	13,4,17	127	99	0.0659018	0.538454	0.98,0.985,0.995	0.979,0.99,0.972	0.006
ENSG00000111271.10	ACAD10	chr12	+	112186814	112187007	112186976	112187007	112186120	112186279	1423	14,9,3	9,23,18	5,1,12	34,17,26	261	99	0.0665218	0.540115	0.371,0.129,0.059	0.053,0.022,0.149	0.112
ENSG00000137074.14	APTX	chr9	-	32987541	32987844	32987541	32987729	32988080	32988127	1858	113121134	26,21,10	135,97,139	13,7,15	214	99	0.0663664	0.540115	0.668,0.727,0.861	0.828,0.865,0.811	-0.083
ENSG00000166311.5	SMPD1	chr11	+	6415407	6416008	6415427	6416008	6415125	6415271	3880	16,4,11	71,69,57	4,1,7	47,22,63	119	99	0.0665212	0.540115	0.158,0.046,0.138	0.066,0.036,0.085	0.052
ENSG00000169696.11	ASPSCR1	chr17	+	79970031	79970159	79970106	79970159	79969418	79969481	5140	7,0,3	43,40,39	3,0,1	50,22,35	174	99	0.0666678	0.540513	0.085,0.0,0.042	0.033,0.0,0.016	0.026
ENSG00000154380.12	ENAH	chr1	-	225704897	225705692	225704897	225705008	225706899	225707267	3785	71,91,106	34,32,49	63,60,77	45,30,44	783	99	0.0669643	0.54056	0.209,0.264,0.215	0.15,0.202,0.181	0.052
ENSG00000089335.16	ZNF302	chr19	+	35174056	35174143	35174059	35174143	35173681	35173802	4761	1,1,7	12,13,11	3,4,7	8,9,5	102	99	0.0669289	0.54056	0.075,0.069,0.382	0.267,0.301,0.576	-0.206
ENSG00000006015.13	C19orf60	chr19	+	18702898	18703146	18702917	18703146	18701663	18701743	652	8,3,6	155157204	6,7,12	135102186	118	99	0.0668331	0.54056	0.042,0.016,0.024	0.036,0.054,0.051	-0.02
ENSG00000092841.14	MYL6	chr12	+	56553370	56553514	56553406	56553514	56552467	56552495	1687	162216751652	22,26,37	15537111482	16,3,27	135	99	0.0675936	0.543281	0.982,0.979,0.97	0.986,0.994,0.976	-0.008
ENSG00000160211.11	G6PD	chrX	-	153762552	153762714	153762552	153762711	153763382	153763600	517	39,22,33	273359314	24,14,22	147,93,172	102	99	0.0678149	0.544276	0.122,0.056,0.093	0.137,0.127,0.11	-0.034
ENSG00000148334.10	PTGES2	chr9	-	130884640	130884925	130884640	130884758	130885212	130885413	6528	32,27,38	193177257	23,8,28	246121166	266	99	0.0679598	0.544655	0.058,0.054,0.052	0.034,0.024,0.059	0.016
ENSG00000100417.7	PMM1	chr22	-	41979962	41980376	41979962	41980062	41980530	41980607	7096	109128122	8,8,21	140,74,109	7,3,8	413	99	0.0681949	0.545755	0.766,0.793,0.582	0.827,0.855,0.766	-0.102
ENSG00000173230.11	GOLGB1	chr3	-	121438492	121438615	121438492	121438600	121441108	121441225	1556	27,17,19	9,9,6	21,19,31	4,4,6	114	99	0.068979	0.55045	0.723,0.621,0.733	0.82,0.805,0.818	-0.122
ENSG00000126226.17	PCID2	chr13	-	113852504	113852578	113852504	113852575	113854740	113854830	4369	57,57,76	2,4,2	58,49,77	0,0,0	102	99	0.0689719	0.55045	0.965,0.933,0.974	1.0,1.0,1.0	-0.043
ENSG00000168488.14	ATXN2L	chr16	+	28846866	28847079	28846869	28847079	28846598	28846720	7286	28,31,20	130181206	18,9,15	152,63,185	102	99	0.0693076	0.552189	0.173,0.143,0.086	0.103,0.122,0.073	0.035
ENSG00000155506.12	LARP1	chr5	+	154179432	154179602	154179459	154179602	154179150	154179319	2124	336359468	3,7,16	256216252	11,4,13	126	99	0.0697225	0.554006	0.989,0.976,0.958	0.948,0.977,0.938	0.02
ENSG00000100211.6	CBY1	chr22	+	39066771	39066994	39066888	39066994	39064021	39064137	2962	6,3,6	29,33,35	4,3,1	52,21,35	216	99	0.069935	0.554115	0.087,0.04,0.073	0.034,0.061,0.013	0.031
ENSG00000197530.8	MIB2	chr1	+	1560925	1562134	1562029	1562134	1560665	1560808	2655	38,41,38	4,3,1	36,15,42	0,3,0	1203	99	0.0704395	0.557321	0.439,0.529,0.758	1.0,0.292,1.0	-0.189
ENSG00000215041.5	NEURL4	chr17	-	7227426	7227589	7227426	7227585	7227713	7227799	7934	10,16,12	0,0,2	15,14,10	0,4,1	103	99	0.0709341	0.560439	1.0,1.0,0.852	1.0,0.771,0.906	0.058
ENSG00000160058.14	BSDC1	chr1	-	32849430	32849649	32849430	32849598	32852379	32852496	5102	15,8,16	47,47,61	5,3,5	21,16,50	150	99	0.0716212	0.56427	0.174,0.101,0.148	0.136,0.11,0.062	0.038
ENSG00000104064.12	GABPB1	chr15	-	50581679	50581865	50581679	50581862	50592985	50593099	5393	51,72,94	6,6,13	56,49,81	2,3,7	102	99	0.0715498	0.56427	0.892,0.921,0.875	0.965,0.941,0.918	-0.045
ENSG00000166801.11	FAM111A	chr11	+	58916176	58916426	58916269	58916426	58913299	58913329	1138	11,12,9	17,13,21	0,6,11	21,6,28	192	99	0.0719374	0.565164	0.25,0.322,0.181	0.0,0.34,0.168	0.082
ENSG00000105726.12	ATP13A1	chr19	-	19764777	19764953	19764777	19764883	19765351	19765509	3658	98117108	6,7,6	108,61,81	7,10,9	169	99	0.0733976	0.57347	0.905,0.907,0.913	0.9,0.781,0.841	0.068
ENSG00000161013.12	MGAT4B	chr5	-	179228553	179228694	179228553	179228692	179228783	179228969	4882	164160238	6,2,7	194103137	3,1,2	101	99	0.0734058	0.57347	0.964,0.987,0.971	0.984,0.99,0.985	-0.012
ENSG00000143771.7	CNIH4	chr1	+	224563496	224567154	224566770	224567154	224558984	224559125	5443	106612411418	12,4,13	12388041174	8,0,6	3373	99	0.0733566	0.57347	0.723,0.901,0.762	0.82,1.0,0.852	-0.095
ENSG00000047936.6	ROS1	chr6	-	117674152	117674332	117674152	117674329	117677791	117678078	7588	99102139	2,8,7	125,78,107	2,1,5	102	99	0.0732968	0.57347	0.98,0.925,0.951	0.984,0.987,0.954	-0.023
ENSG00000115282.15	TTC31	chr2	+	74720048	74721686	74720051	74721686	74719772	74719874	6365	26,43,60	0,1,3	47,28,32	3,1,4	102	99	0.0735534	0.573556	1.0,0.977,0.951	0.938,0.965,0.886	0.046
ENSG00000197070.9	ARRDC1	chr9	+	140508483	140508666	140508591	140508666	140508066	140508221	6878	391451564	7,6,10	414261406	1,5,4	207	99	0.0736224	0.573556	0.964,0.973,0.964	0.995,0.961,0.98	-0.012
ENSG00000115204.10	MPV17	chr2	-	27535860	27536021	27535860	27535976	27545314	27545389	754	3,3,8	38,34,48	14,8,5	55,36,39	144	99	0.0737552	0.573788	0.051,0.057,0.103	0.149,0.133,0.081	-0.051
ENSG00000186594.8	MIR22HG	chr17	-	1617149	1617339	1617149	1617308	1617664	1617747	8088	2,5,1	28,25,20	1,0,2	9,26,21	130	99	0.0740012	0.5749	0.052,0.132,0.037	0.078,0.0,0.068	0.025
ENSG00000150593.11	PDCD4	chr10	+	112640990	112641293	112641032	112641293	112635723	112635828	390	259281259	26,37,29	220233270	49,36,29	141	99	0.0743094	0.576327	0.875,0.842,0.862	0.759,0.82,0.867	0.044
ENSG00000132256.14	TRIM5	chr11	-	5684424	5686625	5684424	5685403	5686885	5686912	4092	754752816	4,8,8	748329604	2,1,5	1321	99	0.0743914	0.576327	0.934,0.876,0.884	0.966,0.961,0.901	-0.045
ENSG00000186807.9	ANXA8L2	chr10	+	47752290	47752499	47752404	47752499	47751144	47751235	8306	11,8,13	164164220	12,2,5	210145182	213	99	0.0750139	0.57954	0.03,0.022,0.027	0.026,0.006,0.013	0.011
ENSG00000167965.13	MLST8	chr16	+	2256358	2256410	2256361	2256410	2256031	2256215	3856	93109123	3,1,6	100,74,74	3,0,0	102	99	0.0754486	0.5802	0.968,0.991,0.952	0.97,1.0,1.0	-0.02
ENSG00000074582.8	BCS1L	chr2	+	219527856	219528165	219527965	219528165	219527605	219527723	6092	248245332	5,7,10	285163293	3,6,2	208	99	0.0753328	0.5802	0.959,0.943,0.94	0.978,0.928,0.986	-0.017
ENSG00000115677.12	HDLBP	chr2	-	242194788	242194995	242194788	242194926	242195598	242195814	633	468548547	12,17,22	370260425	16,16,19	168	99	0.0753864	0.5802	0.958,0.95,0.936	0.932,0.905,0.929	0.026
ENSG00000196998.11	WDR45	chrX	-	48934303	48934484	48934303	48934409	48935301	48935406	8002	21,8,9	59,60,69	4,0,10	53,22,40	174	99	0.0756951	0.58078	0.168,0.071,0.069	0.041,0.0,0.125	0.047
ENSG00000172613.3	RAD9A	chr11	+	67161161	67161261	67161193	67161261	67160966	67161081	3988	15,14,18	2,0,1	15,12,25	2,2,2	131	99	0.0760848	0.582969	0.85,1.0,0.932	0.85,0.819,0.904	0.07
ENSG00000023191.12	RNH1	chr11	-	502061	502249	502061	502181	504823	504996	2879	102,92,149	14,19,18	115,59,85	20,10,33	167	99	0.0764994	0.585341	0.812,0.742,0.831	0.773,0.778,0.604	0.077
ENSG00000013375.11	PGM3	chr6	-	83898332	83898517	83898332	83898513	83900527	83900733	3265	67,68,84	1,1,7	55,31,46	1,0,2	103	99	0.0767743	0.586639	0.985,0.985,0.92	0.981,1.0,0.957	-0.016
ENSG00000064961.14	HMG20B	chr19	+	3574338	3574584	3574380	3574584	3573689	3573798	4998	9,12,10	63,76,94	5,10,7	115,65,99	141	99	0.0769798	0.586649	0.091,0.1,0.07	0.03,0.097,0.047	0.029
ENSG00000134444.9	KIAA1468	chr18	+	59936101	59936181	59936113	59936181	59933933	59933982	716	22,28,25	0,0,0	39,17,23	2,2,1	111	99	0.0769858	0.586649	1.0,1.0,1.0	0.946,0.883,0.954	0.072
ENSG00000147533.12	GOLGA7	chr8	+	41364572	41364640	41364577	41364640	41363429	41363531	2234	22,18,26	117114171	28,16,51	162,91,138	104	99	0.0772018	0.586691	0.152,0.131,0.126	0.141,0.143,0.26	-0.045
ENSG00000186792.11	HYAL3	chr3	-	50332139	50333050	50332139	50332284	50336643	50336663	457	126140173	2,3,2	69,67,135	2,1,0	865	99	0.0770971	0.586691	0.878,0.842,0.908	0.798,0.885,1.0	-0.018
ENSG00000132522.11	GPS2	chr17	-	7216347	7216443	7216347	7216416	7216530	7216610	4415	173160163	5,2,4	169,87,144	1,2,0	126	99	0.0776049	0.588076	0.965,0.984,0.97	0.993,0.972,1.0	-0.015
ENSG00000182552.10	RWDD4	chr4	-	184572370	184572480	184572370	184572476	184577033	184577114	5910	86,88,81	11,13,16	101,55,89	6,7,11	103	99	0.0779732	0.588076	0.883,0.867,0.83	0.942,0.883,0.886	-0.044
ENSG00000179593.11	ALOX15B	chr17	+	7950575	7950697	7950611	7950697	7950224	7950394	7327	435477695	4,7,11	282224145	1,0,1	135	99	0.0780165	0.588076	0.988,0.98,0.979	0.995,1.0,0.991	-0.013
ENSG00000113851.9	CRBN	chr3	-	3216846	3216953	3216846	3216950	3221304	3221394	7690	17,15,11	1,2,2	14,10,9	0,0,1	102	99	0.0779736	0.588076	0.943,0.879,0.842	1.0,1.0,0.897	-0.078
ENSG00000101104.8	PABPC1L	chr20	+	43566701	43566832	43566742	43566832	43565277	43565371	2179	86,65,76	5,1,8	60,24,58	1,0,4	140	99	0.0785392	0.589962	0.924,0.979,0.87	0.977,1.0,0.911	-0.038
ENSG00000159069.9	FBXW5	chr9	-	139837220	139837455	139837220	139837395	139837800	139837958	3149	12,10,8	139190214	4,4,6	158102160	159	99	0.0783814	0.589962	0.051,0.032,0.023	0.016,0.024,0.023	0.014
ENSG00000113810.11	SMC4	chr3	+	160119702	160119881	160119777	160119881	160118609	160118753	7049	189152199	2,3,0	289123240	6,3,3	174	99	0.078584	0.589962	0.982,0.966,1.0	0.965,0.959,0.979	0.015
ENSG00000146733.9	PSPH	chr7	-	56101653	56101847	56101653	56101799	56118830	56119297	5233	25,39,33	1,6,2	36,17,27	7,1,8	147	99	0.0788005	0.590792	0.944,0.814,0.917	0.776,0.92,0.694	0.095
ENSG00000068438.10	FTSJ1	chrX	+	48340790	48340894	48340796	48340894	48340019	48340103	4318	193183236	101107123	235117173	82,51,90	105	99	0.0790479	0.5913	0.643,0.617,0.644	0.73,0.684,0.644	-0.051
ENSG00000143575.10	HAX1	chr1	+	154247553	154247736	154247629	154247736	154247425	154247477	1538	6,19,12	307308452	6,5,7	335162333	175	99	0.0795812	0.591929	0.011,0.034,0.015	0.01,0.017,0.012	0.007
ENSG00000117713.13	ARID1A	chr1	+	27099302	27099478	27099305	27099478	27098990	27099123	2275	11,19,29	23,26,19	25,15,28	16,15,12	102	99	0.0797993	0.591929	0.317,0.415,0.597	0.603,0.493,0.694	-0.154
ENSG00000134905.12	CARS2	chr13	-	111294661	111296529	111294661	111294868	111296731	111296830	3440	104,97,110	121113155	118,82,97	128,66,97	1760	99	0.0798011	0.591929	0.046,0.046,0.038	0.049,0.065,0.053	-0.012
ENSG00000183048.7	SLC25A10	chr17	+	79684723	79684891	79684813	79684891	79684428	79684521	5714	1,5,1	67,71,74	9,3,8	161,62,123	189	99	0.0796483	0.591929	0.008,0.036,0.007	0.028,0.025,0.033	-0.012
ENSG00000141580.11	WDR45B	chr17	-	80576918	80577004	80576918	80576970	80579484	80579675	6554	171196194	12,15,18	154131196	14,5,6	133	99	0.0796548	0.591929	0.914,0.907,0.889	0.891,0.951,0.96	-0.031
ENSG00000172663.4	TMEM134	chr11	-	67232526	67232738	67232526	67232571	67234782	67234859	6835	26,17,19	101122142	21,12,10	167,104,99	266	99	0.0796944	0.591929	0.087,0.049,0.047	0.045,0.041,0.036	0.02
ENSG00000104728.11	ARHGEF10	chr8	+	1812535	1812602	1812538	1812602	1808062	1808350	6488	11,17,17	5,9,10	19,13,26	5,6,5	102	99	0.0804918	0.595468	0.681,0.647,0.623	0.787,0.678,0.835	-0.116
ENSG00000085433.11	WDR47	chr1	-	109547213	109547340	109547213	109547337	109553537	109554340	4620	11,9,1	28,30,45	4,1,2	18,20,28	102	99	0.0806863	0.596117	0.276,0.226,0.021	0.177,0.046,0.065	0.078
ENSG00000171163.11	ZNF692	chr1	-	249151432	249151696	249151432	249151635	249152026	249152058	14	35,33,41	2,3,4	40,15,39	9,3,4	160	99	0.0811773	0.596584	0.915,0.872,0.864	0.733,0.756,0.858	0.101
ENSG00000143537.9	ADAM15	chr1	+	155028177	155028328	155028265	155028328	155026789	155026982	2767	10,12,15	282320377	13,7,12	526398420	187	99	0.0809709	0.596584	0.018,0.019,0.021	0.013,0.009,0.015	0.007
ENSG00000154889.12	MPPE1	chr18	-	11885674	11885911	11885674	11885815	11886497	11886620	3093	2,8,5	30,32,34	4,2,2	41,29,34	195	99	0.0810818	0.596584	0.033,0.113,0.069	0.047,0.034,0.029	0.035
ENSG00000138398.11	PPIG	chr2	+	170462548	170462656	170462612	170462656	170460696	170460771	6685	168165206	5,3,2	173131202	1,1,1	163	99	0.0808816	0.596584	0.953,0.971,0.984	0.991,0.988,0.992	-0.021
ENSG00000146828.13	SLC12A9	chr7	+	100458633	100458884	100458759	100458884	100457771	100457854	6682	5,4,3	39,39,68	5,0,0	48,23,48	225	99	0.0816213	0.59827	0.053,0.043,0.019	0.044,0.0,0.0	0.024
ENSG00000171163.11	ZNF692	chr1	-	249152026	249152216	249152026	249152058	249152329	249152520	11	28,22,27	4,14,17	9,11,27	21,11,11	257	99	0.081793	0.598742	0.729,0.377,0.38	0.142,0.278,0.486	0.193
ENSG00000167792.7	NDUFV1	chr11	+	67378873	67379040	67378947	67379040	67378465	67378678	3349	724692812	5,6,11	939531692	11,16,7	173	99	0.0821283	0.600409	0.988,0.985,0.977	0.98,0.95,0.983	0.012
ENSG00000113645.9	WWC1	chr5	+	167894844	167894969	167894847	167894969	167891715	167891967	2096	25,22,38	32,21,31	37,31,26	35,11,14	102	99	0.0827588	0.600669	0.431,0.504,0.543	0.506,0.732,0.643	-0.134
ENSG00000116001.11	TIA1	chr2	-	70441480	70441626	70441480	70441623	70442502	70442626	3882	92124120	32,10,26	150,57,104	17,7,16	102	99	0.0828644	0.600669	0.736,0.923,0.818	0.895,0.888,0.863	-0.056
ENSG00000134480.9	CCNH	chr5	-	86703792	86704003	86703792	86703823	86705106	86705180	4687	141155256	1,2,0	288179263	5,0,4	279	99	0.0834911	0.604038	0.98,0.965,1.0	0.953,1.0,0.959	0.011
ENSG00000245694.4	CRNDE	chr16	-	54954209	54954322	54954209	54954239	54957496	54957562	2474	121122154	43,24,39	118,80,126	19,21,19	182	99	0.0847385	0.609264	0.605,0.734,0.682	0.772,0.675,0.783	-0.07
ENSG00000140400.10	MAN2C1	chr15	-	75648641	75648790	75648641	75648721	75648946	75649026	3638	107105170	11,11,10	78,52,84	5,3,3	168	99	0.0849153	0.609264	0.851,0.849,0.909	0.902,0.911,0.943	-0.049
ENSG00000090372.10	STRN4	chr19	-	47230708	47230824	47230708	47230803	47231150	47231264	6925	14,12,20	55,61,87	11,3,16	81,50,74	120	99	0.0848983	0.609264	0.174,0.14,0.159	0.101,0.047,0.151	0.058
ENSG00000160271.10	RALGDS	chr9	-	135985012	135985108	135985012	135985072	135985682	135985876	6969	17,38,24	13,28,23	38,24,57	25,16,17	135	99	0.0849781	0.609264	0.49,0.499,0.433	0.527,0.524,0.711	-0.113
ENSG00000135506.11	OS9	chr12	+	58109871	58109976	58109874	58109976	58109542	58109753	7758	37,43,48	102115114	46,42,41	112,64,72	102	99	0.0846692	0.609264	0.26,0.266,0.29	0.285,0.389,0.356	-0.071
ENSG00000221978.7	CCNL2	chr1	-	1326145	1326955	1326145	1326245	1328169	1328183	3061	7908441018	3,7,3	734404811	3,8,7	809	99	0.0852958	0.610757	0.97,0.937,0.976	0.968,0.861,0.934	0.04
ENSG00000089060.7	SLC8B1	chr12	-	113754330	113754461	113754330	113754429	113754746	113754806	2195	52,66,80	3,2,2	52,31,38	0,2,0	131	99	0.0855394	0.611716	0.929,0.961,0.968	1.0,0.921,1.0	-0.021
ENSG00000046651.10	OFD1	chrX	+	13770822	13771560	13771486	13771560	13769367	13769487	4993	16,22,23	30,27,28	23,15,29	22,20,17	763	99	0.0858973	0.61349	0.065,0.096,0.096	0.119,0.089,0.181	-0.044
ENSG00000135912.6	TTLL4	chr2	+	219617837	219617908	219617843	219617908	219617485	219617696	1629	28,31,49	0,2,4	39,13,31	1,0,0	105	99	0.0864569	0.615305	1.0,0.936,0.92	0.974,1.0,1.0	-0.039
ENSG00000156531.12	PHF6	chrX	+	133547517	133547687	133547520	133547687	133527938	133527982	3755	3,6,2	14,16,28	7,5,8	18,12,23	102	99	0.0868869	0.61599	0.172,0.267,0.065	0.274,0.288,0.252	-0.103
ENSG00000135164.14	DMTF1	chr7	+	86811332	86811653	86811543	86811653	86810624	86810657	433	18,34,17	27,33,29	15,5,11	35,10,18	310	99	0.08691	0.61599	0.176,0.248,0.158	0.12,0.138,0.163	0.054
ENSG00000109685.13	WHSC1	chr4	+	1954478	1955251	1955050	1955251	1953831	1953958	6966	15,12,9	12,11,28	6,13,14	24,17,40	671	99	0.0868315	0.61599	0.156,0.139,0.045	0.036,0.101,0.049	0.051
ENSG00000110075.10	PPP6R3	chr11	+	68355412	68355492	68355445	68355492	68343425	68343511	1214	14,23,28	1,1,2	33,18,26	1,0,0	132	99	0.0875759	0.616898	0.913,0.945,0.913	0.961,1.0,1.0	-0.063
ENSG00000135074.11	ADAM19	chr5	-	156904311	156908010	156904311	156904743	156908798	156908951	239	554662366071	11,8,11	354711202729	12,5,5	3366	99	0.0876477	0.616898	0.937,0.958,0.942	0.897,0.868,0.941	0.044
ENSG00000083896.8	YTHDC1	chr4	-	69184407	69184471	69184407	69184447	69184543	69184580	2602	36,42,52	106117111	45,34,46	96,63,81	123	99	0.0879538	0.616898	0.215,0.224,0.274	0.274,0.303,0.314	-0.059
ENSG00000119616.7	FCF1	chr14	+	75182523	75182802	75182696	75182802	75181574	75181646	4641	37,54,36	0,3,2	42,36,64	0,0,0	272	99	0.0879269	0.616898	1.0,0.868,0.868	1.0,1.0,1.0	-0.088
ENSG00000159363.13	ATP13A2	chr1	-	17326894	17327029	17326894	17327002	17328528	17328598	5990	132127146	7,7,12	81,45,92	5,4,16	126	99	0.087197	0.616898	0.937,0.934,0.905	0.927,0.898,0.819	0.044
ENSG00000090674.11	MCOLN1	chr19	+	7595171	7595387	7595320	7595387	7594475	7594598	6762	129131165	7,6,6	134,40,102	3,2,2	248	99	0.0877613	0.616898	0.88,0.897,0.917	0.947,0.889,0.953	-0.032
ENSG00000140632.12	GLYR1	chr16	-	4864537	4864648	4864537	4864630	4867598	4867698	7389	45,65,72	23,21,19	65,26,59	13,7,14	117	99	0.0880176	0.616898	0.623,0.724,0.762	0.809,0.759,0.781	-0.08
ENSG00000107485.11	GATA3	chr10	+	8105955	8106101	8105958	8106101	8100267	8100804	7513	12,20,15	2,4,4	25,16,16	11,4,8	102	99	0.0880334	0.616898	0.853,0.829,0.784	0.688,0.795,0.66	0.108
ENSG00000006704.6	GTF2IRD1	chr7	+	73969722	73969824	73969767	73969824	73969503	73969553	4324	28,19,29	24,28,24	19,15,10	10,10,6	144	99	0.088453	0.618284	0.445,0.318,0.454	0.566,0.508,0.534	-0.13
ENSG00000100949.10	RABGGTA	chr14	-	24740042	24740204	24740042	24740153	24740318	24740375	7472	9,6,13	66,72,70	5,10,10	45,26,33	150	99	0.0883835	0.618284	0.083,0.052,0.109	0.068,0.202,0.167	-0.064
ENSG00000175061.13	C17orf76-AS1	chr17	+	16342894	16343017	16342973	16343017	16342640	16342728	4740	9408331365	124,98,173	967506646	96,51,70	178	99	0.0889302	0.620842	0.808,0.825,0.814	0.849,0.847,0.837	-0.029
ENSG00000196367.8	TRRAP	chr7	+	98591160	98591360	98591214	98591360	98589759	98589850	1672	30,21,22	3,5,4	35,19,22	1,3,2	153	99	0.0903196	0.627401	0.866,0.731,0.781	0.958,0.804,0.877	-0.087
ENSG00000127481.10	UBR4	chr1	-	19481411	19481572	19481411	19481569	19481934	19482162	2107	4,7,1	23,47,29	2,2,0	26,14,17	102	99	0.0901358	0.627401	0.144,0.126,0.032	0.069,0.122,0.0	0.037
ENSG00000137822.8	TUBGCP4	chr15	+	43668652	43668823	43668700	43668823	43668295	43668424	3844	4,0,5	25,40,38	0,0,4	43,22,29	147	99	0.0902503	0.627401	0.097,0.0,0.081	0.0,0.0,0.085	0.031
ENSG00000104907.8	TRMT1	chr19	-	13226092	13226280	13226092	13226216	13226439	13226582	1456	186187174	5,2,3	147,87,161	0,2,1	163	99	0.0905638	0.628315	0.958,0.983,0.972	1.0,0.964,0.99	-0.014
ENSG00000149474.9	CSRP2BP	chr20	+	18142463	18142883	18142466	18142883	18139727	18139909	5458	12,9,18	7,4,3	13,10,3	5,8,8	102	99	0.090995	0.628959	0.625,0.686,0.853	0.716,0.548,0.267	0.211
ENSG00000006015.13	C19orf60	chr19	+	18701083	18701743	18701663	18701743	18699804	18700493	654	14,25,18	135132153	7,2,26	142,89,143	679	99	0.0908715	0.628959	0.015,0.027,0.017	0.007,0.003,0.026	0.008
ENSG00000114388.8	NPRL2	chr3	-	50386816	50387259	50386816	50386925	50387361	50387453	1496	78,61,78	0,1,1	61,26,63	3,2,0	433	99	0.0915795	0.631259	1.0,0.933,0.947	0.823,0.748,1.0	0.103
ENSG00000131503.16	ANKHD1	chr5	+	139916922	139917174	139916973	139917174	139914946	139915123	2648	46,60,65	10,17,12	85,26,32	23,9,18	150	99	0.0918064	0.631259	0.752,0.7,0.781	0.709,0.656,0.54	0.109
ENSG00000121022.9	COPS5	chr8	-	67955316	67958195	67955316	67955552	67963464	67963576	4501	563627631	9,4,11	465245501	3,1,5	2742	99	0.0917377	0.631259	0.693,0.85,0.674	0.848,0.898,0.783	-0.104
ENSG00000156976.10	EIF4A2	chr3	+	186502217	186502266	186502220	186502266	186501365	186501428	6214	32,29,36	76,96,94	19,7,14	68,34,53	102	99	0.0918936	0.631259	0.29,0.227,0.271	0.213,0.167,0.204	0.068
ENSG00000111011.13	RSRC2	chr12	-	123003385	123003598	123003385	123003576	123005931	123005975	8279	7,3,4	64,71,57	7,4,7	39,26,65	121	99	0.0918536	0.631259	0.082,0.033,0.054	0.128,0.112,0.081	-0.051
ENSG00000134744.9	ZCCHC11	chr1	-	52902426	52902647	52902426	52902635	52903891	52904007	1408	10,7,9	42,40,23	9,3,10	22,10,12	111	99	0.0925537	0.635012	0.175,0.135,0.259	0.267,0.211,0.426	-0.112
ENSG00000101940.13	WDR13	chrX	+	48457974	48458105	48457986	48458105	48457740	48457850	6937	144194171	1,3,1	162,94,119	5,1,4	111	99	0.0929497	0.636164	0.992,0.983,0.993	0.967,0.988,0.964	0.016
ENSG00000124496.8	TRERF1	chr6	-	42200418	42200666	42200418	42200630	42203942	42204149	7872	9,6,13	19,13,21	21,10,11	14,16,14	135	99	0.0934001	0.638463	0.258,0.253,0.312	0.524,0.314,0.366	-0.127
ENSG00000128951.9	DUT	chr15	+	48633659	48633782	48633711	48633782	48633485	48633560	1352	6,5,8	385391483	18,11,11	652427562	151	99	0.0936576	0.638587	0.01,0.008,0.011	0.018,0.017,0.013	-0.006
ENSG00000111011.13	RSRC2	chr12	-	122992764	122992997	122992764	122992994	122995655	122995735	8278	55,47,60	61,68,54	49,27,64	38,24,52	102	99	0.0937371	0.638587	0.467,0.402,0.519	0.556,0.522,0.544	-0.078
ENSG00000148824.14	MTG1	chr10	+	135215032	135215749	135215652	135215749	135212673	135212730	3714	51,46,37	5,6,5	44,23,85	2,0,8	719	99	0.0941739	0.640612	0.584,0.514,0.505	0.752,1.0,0.594	-0.248
ENSG00000095059.11	DHPS	chr19	-	12786830	12786956	12786830	12786892	12787921	12788025	3533	220213322	1,4,0	288145226	4,1,6	163	99	0.0953221	0.644036	0.993,0.97,1.0	0.978,0.989,0.958	0.013
ENSG00000125503.8	PPP1R12C	chr19	-	55606812	55606971	55606812	55606968	55607234	55607308	6449	18,16,22	17,18,22	13,15,19	9,2,17	102	99	0.0950081	0.644036	0.507,0.463,0.493	0.584,0.879,0.52	-0.173
ENSG00000198301.7	SDAD1	chr4	-	76902524	76902667	76902524	76902623	76903085	76903190	6639	8,11,15	108116129	10,1,3	86,45,97	143	99	0.0951085	0.644036	0.049,0.062,0.075	0.075,0.015,0.021	0.025
ENSG00000114126.13	TFDP2	chr3	-	141692889	141693036	141692889	141693033	141697361	141697524	7602	23,21,21	33,31,30	15,5,14	34,16,26	102	99	0.0952121	0.644036	0.404,0.397,0.405	0.3,0.233,0.343	0.11
ENSG00000109736.10	MFSD10	chr4	-	2934832	2934936	2934832	2934904	2935293	2935390	874	296377394	16,13,19	271192310	14,11,26	131	99	0.0955449	0.644036	0.933,0.956,0.94	0.936,0.93,0.9	0.021
ENSG00000198837.5	DENND4B	chr1	-	153904679	153904916	153904679	153904731	153905117	153905253	2572	102,99,110	5,4,8	87,41,139	2,2,4	284	99	0.0965406	0.648018	0.877,0.896,0.827	0.938,0.877,0.924	-0.046
ENSG00000105583.5	WDR83OS	chr19	-	12779333	12779431	12779333	12779425	12779941	12780047	1978	286308353	6,8,7	378192294	1,3,7	105	99	0.0971833	0.650766	0.978,0.973,0.979	0.997,0.984,0.975	-0.009
ENSG00000089685.10	BIRC5	chr17	+	76212046	76212862	76212744	76212862	76210760	76210870	3584	16,10,13	117117137	33,20,19	225127131	797	99	0.0974385	0.651693	0.017,0.011,0.012	0.018,0.019,0.018	-0.005
ENSG00000110888.13	CAPRIN2	chr12	-	30872012	30873849	30872012	30872159	30876192	30876248	1368	105109124	5,6,1	39,38,76	6,3,3	1789	99	0.0978787	0.652291	0.537,0.501,0.873	0.265,0.412,0.584	0.217
ENSG00000072134.11	EPN2	chr17	+	19216417	19216592	19216438	19216592	19215364	19215457	7187	35,42,30	1,4,1	34,24,30	0,0,0	120	99	0.0977044	0.652291	0.967,0.897,0.961	1.0,1.0,1.0	-0.058
ENSG00000105223.14	PLD3	chr19	+	40871459	40871837	40871624	40871837	40854596	40854675	2986	70,74,97	1,1,4	72,46,61	0,0,0	264	99	0.0988046	0.653	0.963,0.965,0.901	1.0,1.0,1.0	-0.057
ENSG00000105486.9	LIG1	chr19	-	48640778	48641016	48640778	48640945	48643227	48643400	4162	3,0,1	33,28,27	3,3,4	40,31,48	170	99	0.0985993	0.653	0.05,0.0,0.021	0.042,0.053,0.046	-0.023
ENSG00000132773.7	TOE1	chr1	+	45808406	45808674	45808514	45808674	45808055	45808315	4358	18,13,25	30,22,17	19,8,13	26,18,39	207	99	0.0983036	0.653	0.223,0.22,0.413	0.259,0.175,0.138	0.095
ENSG00000145730.16	PAM	chr5	+	102360834	102361038	102360837	102361038	102355493	102355547	7714	87,81,139	19,7,9	140,57,92	15,9,27	102	99	0.0981261	0.653	0.816,0.918,0.937	0.901,0.86,0.768	0.047
ENSG00000168487.13	BMP1	chr8	+	22034436	22034652	22034473	22034652	22034045	22034163	8072	19,25,18	155178133	8,14,7	137,101,78	136	99	0.0987749	0.653	0.082,0.093,0.09	0.041,0.092,0.061	0.024
ENSG00000109113.13	RAB34	chr17	-	27042212	27042294	27042212	27042232	27042473	27042525	8123	9938821250	13,10,9	991615811	2,3,9	161	99	0.0985051	0.653	0.979,0.982,0.988	0.997,0.992,0.982	-0.007
ENSG00000127564.12	PKMYT1	chr16	-	3023138	3023446	3023138	3023216	3024000	3024158	943	152151215	110102118	291190242	154,70,150	329	99	0.0987921	0.653	0.294,0.308,0.354	0.362,0.45,0.327	-0.061
ENSG00000167925.11	GHDC	chr17	-	40344923	40345119	40344923	40345045	40345334	40345612	1640	0,3,1	15,21,31	3,1,4	27,16,19	173	99	0.100126	0.658328	0.0,0.076,0.018	0.06,0.035,0.108	-0.036
ENSG00000073921.13	PICALM	chr11	-	85692914	85693046	85692914	85693031	85694908	85695016	2501	180187208	94115108	169,88,120	74,39,52	114	99	0.100319	0.658328	0.624,0.585,0.626	0.665,0.662,0.667	-0.053
ENSG00000126460.6	PRRG2	chr19	+	50086631	50086974	50086798	50086974	50086463	50086561	3399	17,12,13	10,16,14	4,8,13	23,12,10	266	99	0.100309	0.658328	0.388,0.218,0.257	0.061,0.199,0.326	0.092
ENSG00000204580.7	DDR1	chr6	+	30865137	30865374	30865155	30865374	30864790	30864918	4115	15,17,7	261326398	22,16,25	456319344	117	99	0.0999261	0.658328	0.046,0.042,0.015	0.039,0.041,0.058	-0.012
ENSG00000005302.13	MSL3	chrX	+	11783585	11783848	11783640	11783848	11781898	11782057	7740	73106106	3,4,7	112,49,63	2,1,3	154	99	0.100168	0.658328	0.94,0.945,0.907	0.973,0.969,0.931	-0.027
ENSG00000025770.14	NCAPH2	chr22	+	50961445	50961595	50961508	50961595	50961249	50961351	7856	227238271	6,2,4	272157200	1,2,2	162	99	0.100214	0.658328	0.959,0.986,0.976	0.994,0.98,0.984	-0.012
ENSG00000006114.11	SYNRG	chr17	-	35902073	35902667	35902073	35902532	35913216	35914161	7994	40,54,45	2,4,3	41,22,20	5,2,5	234	99	0.100699	0.65927	0.894,0.851,0.864	0.776,0.823,0.629	0.127
ENSG00000153575.6	TUBGCP5	chr15	+	22853687	22853849	22853733	22853849	22850906	22851109	1163	0,3,3	46,44,56	3,3,4	38,33,40	145	99	0.100877	0.659664	0.0,0.044,0.035	0.051,0.058,0.064	-0.031
ENSG00000168000.10	BSCL2	chr11	-	62458258	62458345	62458258	62458339	62458546	62458613	4124	11,4,12	175152192	8,1,6	197,99,167	105	99	0.101344	0.66194	0.056,0.024,0.056	0.037,0.009,0.033	0.019
ENSG00000177731.11	FLII	chr17	-	18154993	18155130	18154993	18155127	18155312	18155460	240	94111112	48,77,74	83,68,108	82,52,75	102	99	0.101864	0.662366	0.655,0.583,0.595	0.496,0.559,0.583	0.065
ENSG00000131375.5	CAPN7	chr3	+	15292437	15292530	15292481	15292530	15288833	15288964	7023	90106108	2,1,1	90,47,68	2,4,1	143	99	0.101787	0.662366	0.969,0.987,0.987	0.969,0.891,0.979	0.035
ENSG00000162302.8	RPS6KA4	chr11	+	64135939	64136073	64135960	64136073	64135603	64135732	2021	138168158	12,26,26	172,98,155	30,24,26	120	99	0.102004	0.662375	0.905,0.842,0.834	0.825,0.771,0.831	0.051
ENSG00000148985.15	PGAP2	chr11	+	3846025	3846358	3846249	3846358	3845499	3845606	678	15,22,24	33,23,44	24,8,18	52,33,37	323	99	0.103204	0.669248	0.122,0.227,0.143	0.124,0.069,0.13	0.056
ENSG00000105701.11	FKBP8	chr19	-	18643473	18643624	18643473	18643605	18644079	18644157	6060	20,7,28	527488696	8,13,11	543423478	118	99	0.103662	0.670017	0.031,0.012,0.033	0.012,0.025,0.019	0.007
ENSG00000065029.10	ZNF76	chr6	+	35258029	35258159	35258042	35258159	35255422	35255622	6741	2,0,5	28,33,22	0,1,2	33,22,35	112	99	0.104074	0.671128	0.059,0.0,0.167	0.0,0.039,0.048	0.046
ENSG00000186908.10	ZDHHC17	chr12	+	77209636	77209799	77209677	77209799	77208925	77208990	800	47,51,64	0,6,3	31,22,33	1,3,7	140	99	0.104352	0.672143	1.0,0.857,0.938	0.956,0.838,0.769	0.077
ENSG00000067066.12	SP100	chr2	+	231338038	231338155	231338098	231338155	231334729	231334813	6338	87107103	82,82,71	71,43,75	31,23,58	159	99	0.104493	0.672272	0.398,0.448,0.475	0.588,0.538,0.446	-0.084
ENSG00000135164.14	DMTF1	chr7	+	86811371	86811653	86811543	86811653	86810624	86810657	431	13,32,15	27,33,29	15,2,10	35,10,18	271	99	0.106173	0.680729	0.15,0.262,0.159	0.135,0.068,0.169	0.066
ENSG00000221968.4	FADS3	chr11	-	61643322	61643475	61643322	61643448	61643582	61643662	2061	31,34,38	314307390	14,8,20	233111210	126	99	0.106529	0.682072	0.072,0.08,0.071	0.045,0.054,0.07	0.018
ENSG00000130023.11	ERMARD	chr6	+	170155378	170155518	170155383	170155518	170153959	170154128	3119	20,36,30	0,1,4	38,8,27	2,2,5	104	99	0.107016	0.683774	1.0,0.972,0.877	0.948,0.792,0.837	0.091
ENSG00000198826.6	ARHGAP11A	chr15	+	32925179	32925309	32925263	32925309	32921795	32921963	3601	55,84,72	0,0,2	126,88,103	4,3,0	183	99	0.107286	0.68414	1.0,1.0,0.951	0.945,0.941,1.0	0.022
ENSG00000168724.10	DNAJC21	chr5	+	34945826	34945908	34945865	34945908	34944971	34945130	4343	6,3,11	41,44,58	1,3,8	49,36,65	138	99	0.107686	0.68414	0.095,0.047,0.12	0.014,0.056,0.081	0.037
ENSG00000115282.15	TTC31	chr2	+	74719070	74719182	74719130	74719182	74718607	74718793	6364	2,7,2	23,12,21	9,4,6	19,8,22	159	99	0.107575	0.68414	0.051,0.266,0.056	0.228,0.237,0.145	-0.079
ENSG00000112511.13	PHF1	chr6	+	33382731	33382921	33382742	33382921	33382501	33382606	7312	19,17,44	18,15,21	25,10,25	8,6,11	110	99	0.107685	0.68414	0.487,0.505,0.653	0.738,0.6,0.672	-0.122
ENSG00000131236.12	CAP1	chr1	+	40525738	40525842	40525741	40525842	40525005	40525130	7861	810834953	90,86,98	666437711	67,29,61	102	99	0.108075	0.68583	0.897,0.904,0.904	0.906,0.936,0.919	-0.019
ENSG00000143398.15	PIP5K1A	chr1	+	151196720	151196755	151196723	151196755	151171028	151171557	5933	14,34,33	28,31,30	26,16,36	59,35,45	102	99	0.108355	0.686823	0.327,0.516,0.516	0.3,0.307,0.437	0.105
ENSG00000006015.13	C19orf60	chr19	+	18700222	18700493	18700288	18700493	18699804	18699887	653	92105135	26,30,29	145,73,138	20,23,18	165	99	0.108663	0.68799	0.68,0.677,0.736	0.813,0.656,0.821	-0.066
ENSG00000123562.12	MORF4L2	chrX	-	102933426	102933548	102933426	102933528	102939608	102939657	2990	50,67,57	111138117	40,31,53	67,55,76	119	99	0.109759	0.694145	0.273,0.288,0.288	0.332,0.319,0.367	-0.056
ENSG00000198408.9	MGEA5	chr10	-	103552595	103552700	103552595	103552658	103553669	103553755	5577	134151145	8,9,5	98,72,84	1,2,5	141	99	0.110028	0.695057	0.922,0.922,0.953	0.986,0.962,0.922	-0.024
ENSG00000064115.6	TM7SF3	chr12	-	27152458	27152699	27152458	27152581	27156168	27156323	6822	115136155	7,6,2	213156221	13,4,17	217	99	0.110548	0.696766	0.882,0.912,0.972	0.882,0.947,0.856	0.027
ENSG00000184939.11	ZFP90	chr16	+	68592277	68592471	68592375	68592471	68591900	68592027	1535	12,15,27	25,15,22	5,8,7	19,10,11	197	99	0.111049	0.697557	0.194,0.334,0.381	0.117,0.287,0.242	0.088
ENSG00000142330.15	CAPN10	chr2	+	241535350	241535938	241535735	241535938	241534440	241534721	8230	47,66,45	23,12,31	58,27,60	21,1,12	484	99	0.110959	0.697557	0.295,0.529,0.229	0.361,0.847,0.506	-0.22
ENSG00000171307.14	ZDHHC16	chr10	+	99215416	99215540	99215470	99215540	99214470	99214556	2456	256246333	23,18,36	366161257	46,17,33	153	99	0.111809	0.70154	0.878,0.898,0.857	0.837,0.86,0.834	0.034
ENSG00000137824.11	RMDN3	chr15	-	41043623	41043868	41043623	41043767	41044183	41044376	2956	3,0,2	42,47,64	2,4,3	42,44,40	200	99	0.112072	0.702404	0.034,0.0,0.015	0.023,0.043,0.036	-0.018
ENSG00000197555.5	SIPA1L1	chr14	+	72204957	72205042	72204960	72205042	72201993	72202108	5080	48,40,42	19,23,16	43,23,32	34,14,17	102	99	0.112323	0.703183	0.71,0.628,0.718	0.551,0.615,0.646	0.081
ENSG00000107959.11	PITRM1	chr10	-	3185580	3185923	3185580	3185693	3186483	3186558	1766	14,22,18	117133168	9,2,14	127,75,76	329	99	0.112514	0.703592	0.035,0.047,0.031	0.021,0.008,0.053	0.01
ENSG00000133872.9	TMEM66	chr8	-	29923503	29923655	29923503	29923583	29924292	29924434	6558	716743883	9,16,14	574319525	9,2,5	171	99	0.113295	0.706891	0.979,0.964,0.973	0.974,0.989,0.984	-0.01
ENSG00000039523.13	FAM65A	chr16	+	67574454	67574607	67574481	67574607	67574360	67574404	6259	3,4,4	44,39,67	1,2,2	44,36,47	126	99	0.113478	0.707095	0.051,0.075,0.045	0.018,0.042,0.032	0.026
ENSG00000111364.11	DDX55	chr12	+	124092146	124092209	124092150	124092209	124091978	124092070	7678	38,49,47	5,1,1	44,40,38	3,0,0	103	99	0.113581	0.707095	0.88,0.979,0.978	0.934,1.0,1.0	-0.032
ENSG00000140332.11	TLE3	chr15	-	70346776	70347024	70346776	70347019	70347387	70347637	204	20,29,40	1,6,0	51,19,27	1,1,1	104	99	0.113816	0.707763	0.95,0.821,1.0	0.98,0.948,0.963	-0.04
ENSG00000159348.8	CYB5R1	chr1	-	202935014	202935237	202935014	202935121	202935655	202935728	7068	23,30,26	170172285	27,14,10	208154182	215	99	0.114469	0.709645	0.059,0.074,0.04	0.056,0.04,0.025	0.017
ENSG00000165282.9	PIGO	chr9	-	35091236	35092764	35091236	35091288	35093417	35093577	3508	486511608	2,0,4	701386521	0,0,0	1575	99	0.114757	0.710448	0.939,1.0,0.905	1.0,1.0,1.0	-0.052
ENSG00000117616.13	C1orf63	chr1	-	25570040	25570715	25570040	25570124	25571640	25571792	6724	139,148,62	18,26,27	86,48,121	15,2,15	690	99	0.114967	0.710958	0.526,0.45,0.248	0.451,0.775,0.536	-0.179
ENSG00000136811.12	ODF2	chr9	+	131222791	131222945	131222828	131222945	131221845	131221936	6379	13,12,21	4,0,4	25,8,11	7,3,5	136	99	0.115227	0.711778	0.703,1.0,0.793	0.722,0.66,0.616	0.166
ENSG00000141030.8	COPS3	chr17	-	17179348	17179497	17179348	17179478	17184445	17184560	2343	10,17,15	60,87,88	10,10,9	86,71,87	118	99	0.115491	0.711835	0.123,0.141,0.125	0.089,0.106,0.08	0.038
ENSG00000164880.11	INTS1	chr7	-	1524925	1525162	1524925	1525105	1526260	1526410	6040	5,3,1	29,52,50	0,2,2	48,32,35	156	99	0.115369	0.711835	0.099,0.035,0.013	0.0,0.038,0.035	0.025
ENSG00000142864.10	SERBP1	chr1	-	67889882	67890005	67889882	67889960	67890570	67890660	606	548579722	101310091276	574305525	11136721094	144	99	0.11565	0.712028	0.271,0.283,0.28	0.262,0.238,0.248	0.029
ENSG00000117410.9	ATP6V0B	chr1	+	44442697	44443967	44443652	44443967	44442444	44442496	7005	152213351670	8,0,3	16217991357	2,0,2	1054	99	0.11589	0.712716	0.947,1.0,0.981	0.987,1.0,0.985	-0.015
ENSG00000072415.4	MPP5	chr14	+	67745734	67746254	67745966	67746254	67736417	67736500	5114	121120149	10,7,8	89,51,77	7,4,13	331	99	0.116324	0.713813	0.784,0.837,0.848	0.792,0.792,0.639	0.082
ENSG00000163939.14	PBRM1	chr3	-	52713589	52713742	52713589	52713739	52716107	52716249	5410	15,15,20	7,5,8	20,14,16	2,1,8	102	99	0.116286	0.713813	0.675,0.744,0.708	0.907,0.931,0.66	-0.124
ENSG00000242114.1	MTFP1	chr22	+	30823108	30823390	30823226	30823390	30822704	30822832	2814	46,27,34	1,3,10	64,28,57	11,9,13	217	99	0.117641	0.72031	0.955,0.804,0.608	0.726,0.587,0.667	0.129
ENSG00000163904.8	SENP2	chr3	+	185316745	185316812	185316779	185316812	185316199	185316333	2160	34,43,40	0,12,2	34,27,53	3,2,1	133	99	0.118023	0.721856	1.0,0.727,0.937	0.894,0.909,0.975	-0.038
ENSG00000063241.3	ISOC2	chr19	-	55966626	55966745	55966626	55966697	55967002	55967212	4968	19,29,18	81,73,87	29,17,20	153,87,99	147	99	0.118635	0.724011	0.136,0.211,0.122	0.113,0.116,0.12	0.04
ENSG00000197111.11	PCBP2	chr12	+	53862560	53862616	53862563	53862616	53861588	53861627	1058	476502675	136138170	608358474	132,82,110	102	99	0.119007	0.725485	0.773,0.779,0.794	0.817,0.809,0.807	-0.029
ENSG00000128159.7	TUBGCP6	chr22	-	50658385	50660303	50658385	50658444	50660456	50660531	1252	395580731	4,5,2	571259540	0,1,4	1958	99	0.119309	0.725743	0.833,0.854,0.949	1.0,0.929,0.872	-0.055
ENSG00000132305.16	IMMT	chr2	-	86398330	86398468	86398330	86398435	86400772	86400884	6137	55,85,97	72,78,102	67,49,69	94,72,86	132	99	0.119281	0.725743	0.364,0.45,0.416	0.348,0.338,0.376	0.056
ENSG00000185624.10	P4HB	chr17	-	79813328	79813462	79813328	79813381	79817056	79817263	4461	120512351498	11,16,27	200112551501	27,23,36	180	99	0.119575	0.726567	0.984,0.977,0.968	0.976,0.968,0.958	0.009
ENSG00000198131.9	ZNF544	chr19	+	58758076	58758160	58758111	58758160	58757740	58757793	3971	17,16,16	14,13,16	15,15,30	8,5,20	134	99	0.119858	0.726707	0.473,0.476,0.425	0.581,0.689,0.526	-0.141
ENSG00000082438.11	COBLL1	chr2	-	165550778	165552346	165550778	165552343	165555914	165556009	4595	35,35,29	14,10,14	48,42,60	15,8,14	102	99	0.119774	0.726707	0.708,0.773,0.668	0.756,0.836,0.806	-0.083
ENSG00000102901.8	CENPT	chr16	-	67866130	67866253	67866130	67866218	67866357	67866448	2447	10,7,10	33,36,63	4,1,7	37,21,36	134	99	0.120676	0.727711	0.183,0.126,0.105	0.074,0.034,0.126	0.06
ENSG00000119689.10	DLST	chr14	+	75355977	75356052	75355979	75356052	75355797	75355850	5093	90122143	5,3,2	136,69,103	1,0,0	101	99	0.120529	0.727711	0.946,0.976,0.986	0.993,1.0,1.0	-0.028
ENSG00000161513.7	FDXR	chr17	-	72862905	72863127	72862905	72863001	72868160	72868258	6614	4,0,1	13,10,10	5,4,1	15,6,12	225	99	0.120598	0.727711	0.119,0.0,0.042	0.128,0.227,0.035	-0.076
ENSG00000169718.13	DUS1L	chr17	-	80022001	80022110	80022001	80022077	80022698	80022945	668	221200246	2,1,3	251145241	8,0,4	132	99	0.12048	0.727711	0.988,0.993,0.984	0.959,1.0,0.978	0.009
ENSG00000145901.10	TNIP1	chr5	-	150409509	150410308	150409509	150410234	150411847	150411944	7443	573574822	36,66,84	629329391	56,20,26	173	99	0.120588	0.727711	0.901,0.833,0.848	0.865,0.904,0.896	-0.028
ENSG00000116285.8	ERRFI1	chr1	-	8075367	8075460	8075367	8075444	8075554	8075752	2082	3,11,8	51,53,99	10,5,12	185,72,174	115	99	0.122	0.729322	0.048,0.152,0.065	0.044,0.056,0.056	0.036
ENSG00000127054.14	CPSF3L	chr1	-	1249111	1249485	1249111	1249301	1249680	1249745	2364	25,25,20	146132172	14,5,22	143,98,120	283	99	0.122349	0.729322	0.057,0.062,0.039	0.033,0.018,0.06	0.016
ENSG00000123992.14	DNPEP	chr2	-	220251613	220251702	220251613	220251670	220251791	220251885	2924	91105118	9,12,10	124,73,104	12,18,14	131	99	0.121373	0.729322	0.884,0.869,0.899	0.886,0.754,0.849	0.054
ENSG00000066136.15	NFYC	chr1	+	41236068	41237275	41236380	41237275	41235027	41235087	3126	55,50,45	85,94,97	51,31,49	85,39,60	411	99	0.122346	0.729322	0.135,0.114,0.101	0.126,0.161,0.164	-0.034
ENSG00000141994.11	DUS3L	chr19	-	5786759	5786930	5786759	5786856	5787071	5787182	4285	5,11,10	58,43,64	8,7,15	58,33,26	173	99	0.122632	0.729322	0.047,0.128,0.082	0.073,0.108,0.248	-0.057
ENSG00000119326.10	CTNNAL1	chr9	-	111704850	111705151	111704850	111705114	111705240	111705324	4361	19,15,26	231218277	51,26,31	408217373	136	99	0.122732	0.729322	0.056,0.048,0.064	0.083,0.08,0.057	-0.017
ENSG00000132768.9	DPH2	chr1	+	44436577	44436861	44436637	44436861	44436267	44436380	5363	7,5,17	62,46,52	3,3,9	51,40,42	159	99	0.122144	0.729322	0.066,0.063,0.169	0.035,0.045,0.118	0.033
ENSG00000185813.6	PCYT2	chr17	-	79866751	79867197	79866751	79866913	79867389	79867478	539	7,5,6	66,66,80	13,4,3	57,18,57	383	99	0.122905	0.729322	0.027,0.019,0.019	0.056,0.054,0.013	-0.019
ENSG00000143774.12	GUK1	chr1	+	228335315	228335400	228335321	228335400	228335106	228335245	6261	8999581116	17,17,28	915507790	11,9,13	105	99	0.121345	0.729322	0.98,0.982,0.974	0.987,0.982,0.983	-0.005
ENSG00000241468.3	ATP5J2	chr7	-	99057708	99057846	99057708	99057816	99063751	99063790	6944	36,46,43	54,65,56	57,34,52	71,39,38	129	99	0.122852	0.729322	0.338,0.352,0.371	0.381,0.401,0.512	-0.078
ENSG00000106330.7	MOSPD3	chr7	+	100211099	100211329	100211129	100211329	100210816	100210892	7107	87,105,83	2,6,0	62,40,67	1,0,2	129	99	0.121751	0.729322	0.971,0.931,1.0	0.979,1.0,0.963	-0.013
ENSG00000125734.9	GPR108	chr19	-	6730997	6731122	6730997	6731065	6731209	6731293	7178	227190322	8,8,7	305189196	10,17,6	156	99	0.121561	0.729322	0.947,0.938,0.967	0.951,0.876,0.954	0.024
ENSG00000138698.10	RAP1GDS1	chr4	+	99342405	99342545	99342408	99342545	99341169	99341295	6215	169188220	14,21,30	165,95,138	8,8,16	102	99	0.123405	0.730926	0.921,0.897,0.877	0.952,0.92,0.893	-0.023
ENSG00000183963.14	SMTN	chr22	+	31484439	31484592	31484498	31484592	31483950	31484099	7464	14,20,25	122125128	6,3,9	54,36,72	158	99	0.123585	0.730926	0.067,0.091,0.109	0.065,0.05,0.073	0.026
ENSG00000178038.12	ALS2CL	chr3	-	46722989	46723088	46722989	46723063	46723518	46723584	835	67,108,92	10,14,17	104,61,99	5,8,14	124	99	0.123622	0.730926	0.842,0.86,0.812	0.943,0.859,0.85	-0.046
ENSG00000163697.12	APBB2	chr4	-	40946881	40947090	40946881	40947087	41015599	41016415	3386	55,58,49	37,32,25	29,9,41	12,3,17	102	99	0.124049	0.731558	0.591,0.638,0.655	0.701,0.744,0.701	-0.087
ENSG00000204642.9	HLA-F	chr6	+	29693223	29693340	29693228	29693340	29692807	29693083	4452	68121117	2,3,4	96,61,88	1,1,1	104	99	0.1242	0.731558	0.97,0.975,0.965	0.989,0.983,0.988	-0.017
ENSG00000104408.5	EIF3E	chr8	-	109252186	109252327	109252186	109252304	109254027	109254142	6455	15,9,28	108810151574	30,14,15	1262748999	122	99	0.124128	0.731558	0.011,0.007,0.014	0.019,0.015,0.012	-0.005
ENSG00000125485.13	DDX31	chr9	-	135505650	135505790	135505650	135505765	135507427	135507478	2409	35,58,35	4,11,5	45,21,30	6,2,1	124	99	0.124757	0.733438	0.875,0.808,0.848	0.857,0.893,0.96	-0.06
ENSG00000103024.3	NME3	chr16	-	1821070	1821192	1821070	1821172	1821280	1821411	980	4,5,8	40,39,58	5,1,3	58,38,30	119	99	0.124782	0.733438	0.077,0.096,0.103	0.067,0.021,0.077	0.037
ENSG00000174243.5	DDX23	chr12	-	49233795	49233934	49233795	49233889	49237722	49237833	5641	2,3,1	99,97,91	1,4,5	71,58,99	144	99	0.124927	0.733516	0.014,0.021,0.007	0.01,0.045,0.034	-0.016
ENSG00000161513.7	FDXR	chr17	-	72862905	72863020	72862905	72862998	72868160	72868258	6612	1,2,1	59,48,36	3,4,0	41,27,31	121	99	0.125762	0.736098	0.014,0.033,0.022	0.056,0.108,0.0	-0.032
ENSG00000006125.12	AP2B1	chr17	+	33977548	33977808	33977621	33977808	33968895	33968994	736	446499506	1,4,7	483314458	5,7,6	172	99	0.125761	0.736098	0.996,0.986,0.977	0.982,0.963,0.978	0.012
ENSG00000074582.8	BCS1L	chr2	+	219527232	219527402	219527237	219527402	219526919	219526983	6091	89104143	3,7,11	124,65,129	4,1,7	104	99	0.12602	0.736836	0.966,0.934,0.925	0.967,0.984,0.946	-0.024
ENSG00000076053.6	RBM7	chr11	+	114273549	114273637	114273553	114273637	114272419	114272582	2738	80,79,94	0,1,0	67,38,59	5,1,1	103	99	0.127715	0.738421	1.0,0.987,1.0	0.928,0.973,0.983	0.034
ENSG00000239382.6	ALKBH6	chr19	-	36501468	36501585	36501468	36501547	36501795	36501947	2867	39,51,59	3,5,3	52,21,46	8,3,5	137	99	0.127788	0.738421	0.904,0.881,0.934	0.824,0.835,0.869	0.064
ENSG00000170581.9	STAT2	chr12	-	56749491	56749587	56749491	56749575	56749915	56750069	4366	32,28,35	7,8,5	8,12,16	2,2,1	111	99	0.126542	0.738421	0.803,0.757,0.862	0.781,0.843,0.935	-0.046
ENSG00000055483.15	USP36	chr17	-	76791734	76793984	76791734	76793961	76794481	76794633	4697	21,19,19	13,16,17	14,2,16	22,8,12	122	99	0.126951	0.738421	0.567,0.491,0.476	0.341,0.169,0.52	0.168
ENSG00000124181.10	PLCG1	chr20	+	39802763	39802951	39802766	39802951	39802562	39802651	5231	76,95,106	25,44,39	61,43,79	21,16,14	102	99	0.12788	0.738421	0.747,0.677,0.725	0.738,0.723,0.846	-0.053
ENSG00000228106.1	RP11-452F19.3	chr1	+	223010264	223010726	223010337	223010726	223008460	223008557	5547	2,1,1	10,18,15	3,0,6	20,11,7	172	99	0.126795	0.738421	0.103,0.031,0.037	0.079,0.0,0.33	-0.079
ENSG00000154845.11	PPP4R1	chr18	-	9595015	9595151	9595015	9595100	9614223	9614268	6012	71,69,84	41,60,56	48,61,54	36,23,22	150	99	0.127192	0.738421	0.533,0.431,0.497	0.468,0.636,0.618	-0.087
ENSG00000160691.14	SHC1	chr1	-	154938421	154938556	154938421	154938553	154938637	154938707	6582	593678654	348412476	577386644	322225332	102	99	0.12775	0.738421	0.623,0.615,0.571	0.635,0.625,0.653	-0.035
ENSG00000128694.7	OSGEPL1	chr2	-	190611385	190612057	190611385	190611894	190615275	190615382	6586	32,20,37	2,2,10	39,19,37	5,2,0	262	99	0.127153	0.738421	0.858,0.791,0.583	0.747,0.782,1.0	-0.099
ENSG00000183258.7	DDX41	chr5	-	176942186	176942340	176942186	176942259	176942685	176942822	7345	9,17,14	170171160	5,7,12	159114171	180	99	0.12773	0.738421	0.028,0.052,0.046	0.017,0.033,0.037	0.013
ENSG00000196642.11	RABL6	chr9	+	139726713	139726822	139726716	139726822	139726172	139726313	7615	6,2,7	203212261	1,1,4	194166175	102	99	0.126654	0.738421	0.028,0.009,0.025	0.005,0.006,0.022	0.01
ENSG00000205758.7	CRYZL1	chr21	-	34971455	34971591	34971455	34971554	34974539	34974651	2288	14,14,14	57,72,67	0,6,23	77,36,82	136	99	0.128408	0.739177	0.152,0.124,0.132	0.0,0.108,0.17	0.043
ENSG00000142784.11	WDTC1	chr1	+	27631491	27631684	27631549	27631684	27630111	27630286	2372	82,91,85	1,4,2	87,65,92	0,1,0	157	99	0.128214	0.739177	0.981,0.935,0.964	1.0,0.976,1.0	-0.032
ENSG00000041357.11	PSMA4	chr15	+	78834824	78834987	78834917	78834987	78834518	78834561	4805	557533552	7,7,5	639300657	15,1,13	192	99	0.128386	0.739177	0.976,0.975,0.983	0.956,0.994,0.963	0.007
ENSG00000130816.10	DNMT1	chr19	-	10291025	10291245	10291025	10291205	10291453	10291561	4985	97,78,101	3,5,5	139,65,113	1,2,5	139	99	0.128912	0.739786	0.958,0.917,0.935	0.99,0.959,0.942	-0.027
ENSG00000089157.11	RPLP0	chr12	-	120638532	120638694	120638532	120638634	120638885	120639014	8211	410396578	188161336	508256360	287167186	159	99	0.128793	0.739786	0.576,0.605,0.517	0.524,0.488,0.547	0.046
ENSG00000155229.16	MMS19	chr10	-	99237103	99237173	99237103	99237161	99237611	99237686	2168	140138182	4,4,7	124,87,152	0,1,6	111	99	0.129184	0.739852	0.969,0.969,0.959	1.0,0.987,0.958	-0.016
ENSG00000111653.15	ING4	chr12	-	6761436	6761584	6761436	6761475	6761827	6761933	1772	84,56,83	3,4,5	81,31,49	2,1,2	208	99	0.130036	0.740364	0.93,0.87,0.888	0.951,0.937,0.921	-0.04
ENSG00000082269.12	FAM135A	chr6	+	71234045	71236401	71234633	71236401	71233669	71233824	2011	30,52,40	19,20,30	43,38,36	17,12,16	687	99	0.129739	0.740364	0.185,0.273,0.161	0.267,0.313,0.245	-0.069
ENSG00000143537.9	ADAM15	chr1	+	155024992	155025253	155025146	155025253	155023791	155023941	2769	11,19,21	88115136	16,6,20	194,99,108	253	99	0.12976	0.740364	0.047,0.061,0.057	0.031,0.023,0.068	0.014
ENSG00000123636.13	BAZ2B	chr2	-	160304752	160304920	160304752	160304914	160310123	160310312	2967	23,16,18	2,3,3	18,11,8	4,4,3	105	99	0.130207	0.740364	0.916,0.834,0.85	0.809,0.722,0.715	0.118
ENSG00000140400.10	MAN2C1	chr15	-	75651668	75651779	75651668	75651766	75651960	75652116	3641	1,3,5	65,102,93	2,0,1	51,39,74	112	99	0.130202	0.740364	0.013,0.025,0.045	0.034,0.0,0.012	0.012
ENSG00000106628.6	POLD2	chr7	-	44154893	44154995	44154893	44154953	44155364	44155492	6411	555571660	1,7,7	579348569	5,7,9	141	99	0.129648	0.740364	0.997,0.983,0.985	0.988,0.972,0.978	0.009
ENSG00000167535.3	CACNB3	chr12	+	49220027	49220301	49220149	49220301	49219442	49219552	217	8,10,5	30,39,52	4,4,2	39,33,13	221	99	0.130511	0.74058	0.107,0.103,0.041	0.044,0.052,0.064	0.03
ENSG00000105576.11	TNPO2	chr19	-	12812411	12812486	12812411	12812458	12812565	12812665	7823	58,79,73	1,5,1	70,39,48	2,1,0	127	99	0.13041	0.74058	0.978,0.925,0.983	0.965,0.968,1.0	-0.016
ENSG00000004487.11	KDM1A	chr1	+	23399766	23399896	23399784	23399896	23398616	23398690	6789	13,12,16	347332388	19,6,16	296140291	117	99	0.131036	0.742806	0.031,0.03,0.034	0.052,0.035,0.044	-0.012
ENSG00000185946.11	RNPC3	chr1	+	104087562	104087724	104087598	104087724	104085917	104086069	4449	26,36,34	2,1,3	22,16,26	0,2,1	135	99	0.131312	0.74361	0.905,0.964,0.893	1.0,0.854,0.95	-0.014
ENSG00000185507.15	IRF7	chr11	-	614475	614534	614475	614531	614796	615007	2927	44,40,47	0,7,6	21,8,19	4,2,5	102	99	0.131462	0.743709	1.0,0.847,0.884	0.836,0.795,0.787	0.104
ENSG00000103067.7	ESRP2	chr16	-	68266479	68266620	68266479	68266590	68266663	68266718	3741	1,4,1	29,33,38	5,4,7	77,41,49	129	99	0.132219	0.745664	0.026,0.085,0.02	0.047,0.07,0.099	-0.028
ENSG00000135968.15	GCC2	chr2	+	109102890	109103104	109102966	109103104	109102286	109102364	3800	1,3,1	18,34,23	0,3,7	26,19,24	175	99	0.132476	0.745664	0.03,0.048,0.024	0.0,0.082,0.142	-0.041
ENSG00000149187.13	CELF1	chr11	-	47500428	47500504	47500428	47500492	47504246	47504408	4274	49,84,72	14,22,18	43,45,42	19,9,27	111	99	0.13277	0.746562	0.757,0.773,0.781	0.669,0.817,0.581	0.081
ENSG00000148143.8	ZNF462	chr9	+	109694543	109694830	109694726	109694830	109692805	109692970	5544	11,14,24	6,8,7	14,7,23	16,8,10	282	99	0.133591	0.750424	0.392,0.381,0.546	0.235,0.235,0.447	0.134
ENSG00000046651.10	OFD1	chrX	+	13770822	13771560	13771486	13771560	13767545	13767652	4992	14,19,23	14,19,11	20,14,26	11,7,11	763	99	0.133861	0.751186	0.115,0.115,0.213	0.191,0.206,0.235	-0.063
ENSG00000178761.10	FAM219B	chr15	-	75194944	75195127	75194944	75195124	75197004	75197053	2949	50,42,80	18,29,23	44,37,55	7,6,26	102	99	0.134208	0.75162	0.729,0.584,0.771	0.859,0.857,0.672	-0.101
ENSG00000108786.6	HSD17B1	chr17	+	40706419	40706600	40706422	40706600	40705811	40705905	775	0,4,4	16,14,9	2,2,7	8,8,3	102	99	0.1344	0.751937	0.0,0.217,0.301	0.195,0.195,0.694	-0.189
ENSG00000204713.6	TRIM27	chr6	-	28870778	28876617	28870778	28872442	28876749	28876865	3016	257281331	0,3,1	176118264	0,0,0	4274	99	0.134776	0.75329	1.0,0.685,0.885	1.0,1.0,1.0	-0.143
ENSG00000206503.7	HLA-A	chr6	+	29912276	29912868	29912835	29912868	29911898	29912174	7783	218322213193	3,6,4	216312071684	4,0,12	658	99	0.135425	0.755403	0.991,0.982,0.992	0.988,1.0,0.955	0.007
ENSG00000059122.12	FLYWCH1	chr16	+	2980410	2980881	2980413	2980881	2979613	2980011	1919	19,28,36	7,12,18	25,17,22	8,4,6	102	99	0.136002	0.757104	0.725,0.694,0.66	0.752,0.805,0.781	-0.086
ENSG00000120254.11	MTHFD1L	chr6	+	151208977	151209117	151208980	151209117	151206769	151206870	7021	34,44,50	28,36,51	56,32,67	33,18,53	102	99	0.13593	0.757104	0.541,0.543,0.488	0.622,0.633,0.551	-0.078
ENSG00000120699.8	EXOSC8	chr13	+	37582193	37582314	37582198	37582314	37581111	37581208	4848	97,111,98	4,4,5	122,76,149	1,3,4	104	99	0.136576	0.759545	0.958,0.964,0.949	0.991,0.96,0.973	-0.018
ENSG00000162231.9	NXF1	chr11	-	62563758	62563817	62563758	62563814	62563931	62564039	1899	164162140	5,5,3	155,57,155	1,0,5	102	99	0.136891	0.760534	0.97,0.969,0.978	0.993,1.0,0.968	-0.015
ENSG00000143575.10	HAX1	chr1	+	154246225	154246437	154246249	154246437	154245811	154246074	1537	5,5,5	191226324	6,2,11	215122204	123	99	0.137287	0.761221	0.021,0.017,0.012	0.022,0.013,0.042	-0.009
ENSG00000107819.9	SFXN3	chr10	+	102796423	102796565	102796479	102796565	102796242	102796318	5237	5,7,11	124141126	1,1,7	73,33,128	155	99	0.13718	0.761221	0.025,0.031,0.053	0.009,0.019,0.034	0.016
ENSG00000072518.16	MARK2	chr11	+	63670072	63670254	63670075	63670254	63669669	63669802	628	12,17,13	73,75,94	12,6,9	100,33,96	102	99	0.137874	0.763717	0.138,0.18,0.118	0.104,0.15,0.083	0.033
ENSG00000175197.6	DDIT3	chr12	-	57911051	57911378	57911051	57911207	57911488	57911536	4919	45,60,63	9,18,15	24,11,48	4,2,7	270	99	0.139024	0.767606	0.647,0.55,0.606	0.688,0.669,0.715	-0.09
ENSG00000077254.10	USP33	chr1	-	78206561	78206624	78206561	78206619	78207060	78207114	5110	57,87,107	4,1,3	62,49,68	1,2,0	104	99	0.139127	0.767606	0.931,0.988,0.971	0.983,0.959,1.0	-0.017
ENSG00000183495.9	EP400	chr12	+	132464238	132464338	132464241	132464338	132445129	132446499	7530	7,6,4	12,18,14	7,4,7	9,6,10	102	99	0.138919	0.767606	0.362,0.244,0.217	0.43,0.393,0.405	-0.135
ENSG00000113272.9	THG1L	chr5	+	157161583	157161753	157161678	157161753	157159875	157160052	378	96,97,150	4,2,0	124,70,94	4,1,5	194	99	0.140074	0.772067	0.925,0.961,1.0	0.941,0.973,0.906	0.022
ENSG00000040487.8	PQLC2	chr1	+	19651988	19652076	19652019	19652076	19651126	19651256	6882	52,65,57	0,6,6	30,24,45	1,2,1	130	99	0.140569	0.77403	1.0,0.892,0.879	0.958,0.901,0.972	-0.02
ENSG00000105705.11	SUGP1	chr19	-	19414532	19414852	19414532	19414656	19416657	19416885	763	8,20,11	16,31,24	11,1,9	19,17,23	295	99	0.141714	0.778799	0.144,0.178,0.133	0.163,0.019,0.116	0.052
ENSG00000127054.14	CPSF3L	chr1	-	1255835	1256062	1255835	1255909	1256375	1256473	2363	11,18,15	75101107	5,5,13	92,49,73	252	99	0.14196	0.778902	0.054,0.065,0.052	0.021,0.039,0.065	0.015
ENSG00000157625.11	TAB3	chrX	-	30861082	30864761	30861082	30861166	30870894	30871055	7125	61117112	0,1,3	58,32,56	4,0,3	3694	99	0.142152	0.778902	1.0,0.758,0.5	0.28,1.0,0.333	0.215
ENSG00000115286.15	NDUFS7	chr19	+	1388741	1388937	1388831	1388937	1388523	1388592	6726	1,13,9	113,99,140	9,11,13	151,82,103	189	99	0.142621	0.779629	0.005,0.064,0.033	0.03,0.066,0.062	-0.019
ENSG00000066322.8	ELOVL1	chr1	-	43830598	43830768	43830598	43830679	43830856	43831047	8058	18,29,13	307305419	11,11,13	327179319	188	99	0.142704	0.779629	0.03,0.048,0.016	0.017,0.031,0.021	0.008
ENSG00000141027.16	NCOR1	chr17	-	16004563	16005119	16004563	16005071	16012099	16012226	447	38,53,42	0,0,1	35,17,35	3,0,2	147	99	0.143032	0.780656	1.0,1.0,0.966	0.887,1.0,0.922	0.052
ENSG00000117308.10	GALE	chr1	-	24124606	24124720	24124606	24124715	24125104	24125220	4844	137135195	14,11,23	165,90,160	13,7,10	104	99	0.143468	0.78227	0.903,0.921,0.89	0.924,0.924,0.938	-0.024
ENSG00000143554.9	SLC27A3	chr1	+	153751162	153751361	153751321	153751361	153750938	153751029	2301	52,49,52	0,0,1	70,40,49	2,3,0	258	99	0.144018	0.784503	1.0,1.0,0.952	0.931,0.837,1.0	0.061
ENSG00000103994.12	ZNF106	chr15	-	42731230	42732011	42731230	42731750	42734270	42734612	3552	158171195	2,7,5	184,97,113	9,6,3	360	99	0.144698	0.787439	0.956,0.87,0.915	0.849,0.816,0.912	0.055
ENSG00000105255.6	FSD1	chr19	+	4318342	4318502	4318380	4318502	4317178	4317277	5385	43,35,48	1,2,1	38,20,17	3,1,2	137	99	0.144886	0.787695	0.969,0.927,0.972	0.902,0.935,0.86	0.057
ENSG00000114745.9	GORASP1	chr3	-	39141795	39141994	39141795	39141945	39142237	39142368	5220	28,40,37	0,6,2	25,18,31	6,0,6	148	99	0.145331	0.789346	1.0,0.817,0.925	0.736,1.0,0.776	0.077
ENSG00000136153.15	LMO7	chr13	+	76409287	76409475	76409368	76409475	76408361	76408523	3146	42,34,47	5,6,8	102,56,48	19,25,7	180	99	0.145988	0.790997	0.822,0.757,0.764	0.747,0.552,0.79	0.085
ENSG00000129484.9	PARP2	chr14	+	20822967	20823106	20822993	20823106	20822243	20822406	3252	65,49,92	1,5,3	94,46,76	5,6,5	125	99	0.146203	0.790997	0.981,0.886,0.96	0.937,0.859,0.923	0.036
ENSG00000113643.4	RARS	chr5	+	167929005	167929110	167929007	167929110	167927595	167927725	6597	461512606	13,9,5	581293490	4,4,7	101	99	0.145914	0.790997	0.972,0.982,0.992	0.993,0.986,0.986	-0.006
ENSG00000138182.10	KIF20B	chr10	+	91486049	91486278	91486169	91486278	91484776	91484915	2641	19,13,19	31,37,34	19,10,20	53,44,45	219	99	0.14657	0.79145	0.217,0.137,0.202	0.139,0.093,0.167	0.052
ENSG00000122483.13	CCDC18	chr1	+	93680299	93680523	93680302	93680523	93677657	93677818	6009	15,9,16	9,7,8	14,9,20	5,6,3	102	99	0.14678	0.791817	0.618,0.555,0.66	0.731,0.593,0.866	-0.119
ENSG00000110321.11	EIF4G2	chr11	-	10827453	10827594	10827453	10827557	10828801	10828928	47	142160126	14,25,15	96,75,133	15,17,21	136	99	0.147002	0.792249	0.881,0.823,0.859	0.823,0.763,0.822	0.052
ENSG00000100726.10	TELO2	chr16	+	1556225	1556330	1556238	1556330	1555410	1555602	7434	1,1,2	27,46,53	2,1,5	53,23,57	112	99	0.147331	0.792563	0.032,0.019,0.032	0.032,0.037,0.072	-0.019
ENSG00000114867.15	EIF4G1	chr3	+	184041192	184041381	184041195	184041381	184040870	184041029	7498	191220256	352358508	192124217	331183313	102	99	0.147344	0.792563	0.345,0.374,0.328	0.36,0.397,0.402	-0.037
ENSG00000151729.6	SLC25A4	chr4	+	186066508	186067053	186066912	186067053	186065917	186066404	2201	14,12,24	88,112,95	8,9,8	104,36,71	503	99	0.148011	0.793852	0.03,0.021,0.047	0.015,0.047,0.022	0.005
ENSG00000140443.9	IGF1R	chr15	+	99472786	99472889	99472789	99472889	99467753	99467913	2861	41,42,30	18,20,26	46,26,29	22,9,8	102	99	0.148011	0.793852	0.689,0.671,0.528	0.67,0.737,0.779	-0.099
ENSG00000188529.10	SRSF10	chr1	-	24298062	24298116	24298062	24298113	24298339	24298502	440	41,53,69	55,42,12	72,33,66	70,28,76	102	99	0.147938	0.793852	0.42,0.551,0.848	0.5,0.534,0.457	0.109
ENSG00000157540.15	DYRK1A	chr21	+	38850482	38850602	38850509	38850602	38844985	38845182	4326	5,5,1	9,12,28	3,0,2	17,10,9	126	99	0.149033	0.797585	0.304,0.247,0.027	0.122,0.0,0.149	0.102
ENSG00000170471.10	RALGAPB	chr20	+	37193998	37194121	37194001	37194121	37191174	37191340	4830	44,35,37	57,41,53	47,25,26	39,17,35	102	99	0.149219	0.797585	0.428,0.453,0.404	0.539,0.588,0.419	-0.087
ENSG00000138614.10	VWA9	chr15	-	65885765	65885910	65885765	65885907	65888070	65888163	7223	75,73,97	6,6,2	100,65,77	4,0,4	102	99	0.150513	0.80264	0.924,0.922,0.979	0.96,1.0,0.949	-0.028
ENSG00000167118.6	URM1	chr9	+	131140273	131140385	131140314	131140385	131133639	131133694	1265	15,15,14	33,33,25	16,6,14	54,24,32	140	99	0.152239	0.804439	0.243,0.243,0.284	0.173,0.15,0.236	0.07
ENSG00000114933.11	INO80D	chr2	-	206927522	206927769	206927522	206927678	206927874	206927968	1336	19,18,21	4,1,4	20,13,21	1,1,2	190	99	0.152213	0.804439	0.712,0.904,0.732	0.912,0.871,0.845	-0.093
ENSG00000154222.10	CC2D1B	chr1	-	52823452	52823588	52823452	52823570	52824002	52824133	2414	11,13,9	32,38,37	8,4,10	40,26,43	117	99	0.152067	0.804439	0.225,0.224,0.171	0.145,0.115,0.164	0.065
ENSG00000161813.16	LARP4	chr12	+	50822699	50822873	50822717	50822873	50821544	50821692	2817	4,11,8	96,89,121	13,7,6	83,49,88	117	99	0.152001	0.804439	0.034,0.095,0.053	0.117,0.108,0.055	-0.033
ENSG00000159069.9	FBXW5	chr9	-	139837220	139837425	139837220	139837395	139837800	139837958	3148	12,8,9	139190214	6,4,5	158102160	129	99	0.1513	0.804439	0.062,0.031,0.031	0.028,0.029,0.023	0.015
ENSG00000123473.11	STIL	chr1	-	47728574	47728788	47728574	47728734	47735306	47735538	4524	7,17,23	14,3,13	39,17,29	14,7,4	153	99	0.15103	0.804439	0.244,0.786,0.534	0.643,0.611,0.824	-0.171
ENSG00000116871.11	MAP7D1	chr1	+	36644019	36644197	36644071	36644197	36643473	36643802	5475	33,34,34	1,3,1	26,15,28	0,0,1	151	99	0.152249	0.804439	0.956,0.881,0.957	1.0,1.0,0.948	-0.051
ENSG00000161513.7	FDXR	chr17	-	72862905	72863127	72862905	72862998	72868160	72868258	6611	4,2,1	59,48,36	5,4,1	41,27,31	228	99	0.151647	0.804439	0.029,0.018,0.012	0.05,0.06,0.014	-0.022
ENSG00000213672.3	NCKIPSD	chr3	-	48720335	48720474	48720335	48720445	48723069	48723360	6387	1,0,4	9,26,19	2,0,0	21,11,15	128	99	0.152723	0.80519	0.079,0.0,0.14	0.069,0.0,0.0	0.05
ENSG00000172732.7	MUS81	chr11	+	65632487	65632616	65632585	65632616	65632190	65632286	3337	164157261	7,5,7	151,65,160	5,0,3	197	99	0.153085	0.806333	0.922,0.94,0.949	0.938,1.0,0.964	-0.03
ENSG00000003756.12	RBM5	chr3	+	50137964	50140599	50140515	50140599	50137414	50137484	8335	507634546	6,18,7	370173470	10,4,14	2650	99	0.153273	0.806563	0.759,0.568,0.745	0.58,0.618,0.556	0.106
ENSG00000117543.15	DPH5	chr1	-	101467022	101467143	101467022	101467100	101487196	101487321	7893	39,30,50	6,10,16	58,32,35	8,8,5	142	99	0.153685	0.807966	0.819,0.677,0.685	0.835,0.736,0.83	-0.073
ENSG00000115204.10	MPV17	chr2	-	27535081	27535456	27535081	27535114	27535546	27535639	758	128142183	1,1,1	198125172	3,1,2	441	99	0.153901	0.80834	0.966,0.97,0.976	0.937,0.966,0.951	0.019
ENSG00000095319.10	NUP188	chr9	+	131752398	131752505	131752431	131752505	131750325	131750465	3599	53,74,78	5,3,4	85,76,90	0,3,5	132	99	0.154366	0.810024	0.888,0.949,0.936	1.0,0.95,0.931	-0.036
ENSG00000125843.6	AP5S1	chr20	+	3804517	3805949	3804521	3805949	3802748	3802940	2485	28,24,39	0,2,1	47,10,23	3,0,3	103	99	0.154598	0.810478	1.0,0.92,0.974	0.938,1.0,0.881	0.025
ENSG00000168010.6	ATG16L2	chr11	+	72534588	72534842	72534810	72534842	72533892	72534006	5009	13,10,32	0,0,4	21,16,14	1,0,0	321	99	0.155098	0.812337	1.0,1.0,0.712	0.866,1.0,1.0	-0.051
ENSG00000168137.11	SETD5	chr3	+	9475960	9476169	9476017	9476169	9475528	9475634	7767	28,39,34	24,25,22	19,33,30	25,25,31	156	99	0.155331	0.812522	0.425,0.497,0.495	0.325,0.456,0.38	0.085
ENSG00000176444.14	CLK2	chr1	-	155239278	155239507	155239278	155239504	155240598	155240768	6249	21,22,20	11,15,15	17,25,17	3,8,13	102	99	0.155773	0.812815	0.649,0.587,0.564	0.846,0.752,0.559	-0.119
ENSG00000108523.11	RNF167	chr17	+	4844167	4844288	4844217	4844288	4843781	4844021	3502	53,43,71	5,3,1	64,30,53	5,5,4	149	99	0.157126	0.817277	0.876,0.905,0.979	0.895,0.799,0.898	0.056
ENSG00000171988.13	JMJD1C	chr10	-	64975312	64975456	64975312	64975377	64976966	64977091	4970	141135164	1,1,2	163124149	2,3,3	178	99	0.157559	0.817277	0.987,0.987,0.979	0.978,0.958,0.965	0.017
ENSG00000077463.10	SIRT6	chr19	-	4175024	4175148	4175024	4175108	4175676	4175757	5685	42,52,61	3,5,6	50,33,45	5,1,1	139	99	0.156966	0.817277	0.909,0.881,0.879	0.877,0.959,0.97	-0.046
ENSG00000160326.9	SLC2A6	chr9	-	136340521	136340733	136340521	136340618	136341358	136341458	934	87,103,96	2,0,4	54,44,114	2,0,0	214	99	0.157653	0.817277	0.953,1.0,0.917	0.926,1.0,1.0	-0.019
ENSG00000110011.9	DNAJC4	chr11	+	63999865	64000086	63999901	64000086	63999349	63999436	5498	2,1,3	61,47,84	4,0,4	44,30,36	135	99	0.15821	0.818644	0.023,0.015,0.026	0.063,0.0,0.075	-0.025
ENSG00000135365.11	PHF21A	chr11	-	46098304	46098391	46098304	46098370	46100684	46100717	198	0,0,0	29,26,36	0,0,5	15,20,10	120	99	0.159359	0.819299	0.0,0.0,0.0	0.0,0.0,0.292	-0.097
ENSG00000085872.10	CHERP	chr19	-	16641579	16641724	16641579	16641691	16643408	16643560	6168	6,5,12	35,39,55	3,3,8	35,37,53	132	99	0.159079	0.819299	0.114,0.088,0.141	0.06,0.057,0.102	0.041
ENSG00000070087.9	PFN2	chr3	-	149682690	149684373	149682690	149684051	149686144	149686337	6669	468601627	659710821	331198436	380267416	421	99	0.159002	0.819299	0.143,0.166,0.152	0.17,0.148,0.198	-0.018
ENSG00000100908.9	EMC9	chr14	-	24608753	24609025	24608753	24608998	24610097	24610174	5268	1,5,5	13,5,24	7,2,8	7,11,10	126	99	0.160092	0.822279	0.057,0.44,0.141	0.44,0.125,0.386	-0.104
ENSG00000028203.13	VEZT	chr12	+	95663814	95663964	95663826	95663964	95660132	95660408	3835	46,50,51	56,74,62	60,47,44	58,30,60	111	99	0.160747	0.822958	0.423,0.376,0.423	0.48,0.583,0.395	-0.079
ENSG00000137074.14	APTX	chr9	-	32988080	32988127	32988080	32988122	32989756	32990086	1857	44,50,42	32,32,33	48,30,54	26,10,34	104	99	0.161341	0.823384	0.567,0.598,0.548	0.637,0.741,0.602	-0.089
ENSG00000225697.6	SLC26A6	chr3	-	48664308	48664488	48664308	48664485	48665378	48665471	2292	33,41,47	42,28,34	22,22,39	40,21,42	102	99	0.161214	0.823384	0.433,0.587,0.573	0.348,0.504,0.474	0.089
ENSG00000116815.11	CD58	chr1	-	117061852	117061924	117061852	117061889	117064527	117064605	7552	2,6,5	88,111,86	7,3,16	141102129	134	99	0.16129	0.823384	0.017,0.038,0.041	0.035,0.021,0.084	-0.015
ENSG00000197343.6	ZNF655	chr7	+	99159966	99160117	99159990	99160117	99158155	99158318	1031	8,5,3	15,15,17	18,3,5	23,7,13	123	99	0.162311	0.825649	0.3,0.212,0.124	0.386,0.256,0.236	-0.081
ENSG00000011009.6	LYPLA2	chr1	+	24120916	24121090	24121041	24121090	24120713	24120815	1487	572660681	5,4,8	782374544	2,3,4	224	99	0.162334	0.825649	0.981,0.986,0.974	0.994,0.982,0.984	-0.006
ENSG00000176209.7	SMIM19	chr8	+	42403517	42403923	42403798	42403923	42401611	42401749	4230	8,2,9	81,77,89	2,6,2	79,62,70	380	99	0.162414	0.825649	0.025,0.007,0.026	0.007,0.025,0.007	0.006
ENSG00000123473.11	STIL	chr1	-	47728574	47728788	47728574	47728785	47735306	47735538	4522	1,7,13	11,14,15	18,8,10	21,10,13	102	99	0.161964	0.825649	0.081,0.327,0.457	0.454,0.437,0.427	-0.151
ENSG00000100908.9	EMC9	chr14	-	24608753	24609025	24608753	24608823	24610097	24610174	5269	24,54,56	49,44,49	42,24,51	79,37,57	301	99	0.162525	0.825649	0.139,0.288,0.273	0.149,0.176,0.227	0.049
ENSG00000135336.10	ORC3	chr6	+	88366620	88366700	88366623	88366700	88362833	88362967	454	32,24,39	40,40,54	34,20,38	28,24,44	102	99	0.163357	0.827617	0.437,0.368,0.412	0.541,0.447,0.456	-0.076
ENSG00000155561.10	NUP205	chr7	+	135298906	135299021	135298918	135299021	135291994	135292119	1231	59,72,88	2,3,9	106,50,61	3,1,4	111	99	0.164534	0.831422	0.963,0.955,0.897	0.969,0.978,0.932	-0.021
ENSG00000085552.12	IGSF9	chr1	-	159903979	159904122	159903979	159904074	159904214	159904360	6630	18,16,23	0,1,3	10,19,9	3,2,1	147	99	0.164624	0.831422	1.0,0.915,0.838	0.692,0.865,0.858	0.113
ENSG00000174365.15	SNHG11	chr20	+	37078904	37079090	37078978	37079090	37077304	37077373	4873	25,26,23	59,53,35	20,14,16	52,25,61	173	99	0.165009	0.832101	0.195,0.219,0.273	0.18,0.243,0.131	0.044
ENSG00000133226.12	SRRM1	chr1	+	24987800	24987887	24987803	24987887	24987209	24987290	6782	164131143	27,29,39	98,108,99	33,28,25	102	99	0.165137	0.832101	0.855,0.814,0.781	0.742,0.789,0.794	0.042
ENSG00000161618.5	ALDH16A1	chr19	+	49968994	49969162	49969037	49969162	49967888	49968019	1878	53,50,83	0,4,2	98,34,76	1,1,1	142	99	0.165969	0.835536	1.0,0.897,0.967	0.986,0.96,0.981	-0.021
ENSG00000073792.11	IGF2BP2	chr3	-	185410486	185410568	185410486	185410550	185414399	185414451	1254	4,1,5	87104133	1,0,1	76,56,110	117	99	0.166241	0.835702	0.037,0.008,0.031	0.011,0.0,0.008	0.019
ENSG00000114127.6	XRN1	chr3	-	142051216	142051376	142051216	142051373	142051808	142051931	2175	21,10,15	0,1,3	17,15,12	2,2,3	102	99	0.166301	0.835702	1.0,0.907,0.829	0.892,0.879,0.795	0.057
ENSG00000185324.17	CDK10	chr16	+	89762002	89762762	89762136	89762762	89761700	89761753	3518	214179210	9,7,7	207101172	6,4,2	233	99	0.166486	0.835874	0.91,0.916,0.927	0.936,0.915,0.973	-0.024
ENSG00000095066.7	HOOK2	chr19	-	12883426	12883516	12883426	12883494	12883593	12883726	6045	1,3,4	34,37,60	0,0,4	36,32,43	121	99	0.166656	0.835977	0.023,0.062,0.052	0.0,0.0,0.071	0.022
ENSG00000173039.14	RELA	chr11	-	65427136	65427268	65427136	65427259	65427594	65427686	3775	120134128	6,4,5	143,88,105	3,3,2	108	99	0.167538	0.838894	0.948,0.968,0.959	0.978,0.964,0.98	-0.016
ENSG00000096384.15	HSP90AB1	chr6	+	44216353	44216513	44216366	44216513	44214823	44214932	4416	14,13,38	9409591167	22,9,16	12446621057	112	99	0.168046	0.84068	0.013,0.012,0.028	0.015,0.012,0.013	0.004
ENSG00000121900.14	TMEM54	chr1	-	33361155	33361344	33361155	33361245	33361510	33361570	1991	451492635	10,17,9	711426494	10,10,6	198	99	0.168954	0.840989	0.958,0.935,0.972	0.973,0.955,0.976	-0.013
ENSG00000160753.11	RUSC1	chr1	+	155296370	155296923	155296400	155296923	155295654	155295701	2368	68,57,76	6,0,2	87,47,65	0,2,2	129	99	0.168827	0.840989	0.897,1.0,0.967	1.0,0.947,0.961	-0.015
ENSG00000137996.8	RTCA	chr1	+	100733629	100733851	100733707	100733851	100732079	100732180	2556	13,10,6	92,100,91	10,5,0	80,47,91	177	99	0.168558	0.840989	0.073,0.053,0.036	0.065,0.056,0.0	0.014
ENSG00000153113.19	CAST	chr5	+	96062457	96062563	96062497	96062563	96058342	96058402	33	1,0,2	14,18,19	1,2,3	13,20,27	139	99	0.16878	0.840989	0.048,0.0,0.07	0.052,0.066,0.073	-0.024
ENSG00000060339.9	CCAR1	chr10	+	70502132	70502326	70502184	70502326	70496632	70496805	500	57,69,72	6,2,4	59,21,61	3,7,5	151	99	0.168594	0.840989	0.862,0.958,0.922	0.928,0.663,0.889	0.087
ENSG00000198612.6	COPS8	chr2	+	238002305	238002840	238002732	238002840	237998504	237998637	1	15,26,24	285317301	11,3,21	317207318	526	99	0.16957	0.841907	0.01,0.015,0.015	0.006,0.003,0.012	0.006
ENSG00000170004.12	CHD3	chr17	+	7811208	7811337	7811211	7811337	7810918	7811020	2403	6,11,15	39,47,69	19,6,8	47,32,25	102	99	0.169451	0.841907	0.13,0.185,0.174	0.282,0.154,0.237	-0.061
ENSG00000163104.13	SMARCAD1	chr4	+	95200073	95200201	95200079	95200201	95199766	95199884	7876	11,15,30	21,25,32	24,19,21	33,10,19	105	99	0.169649	0.841907	0.331,0.361,0.469	0.407,0.642,0.51	-0.133
ENSG00000163463.7	KRTCAP2	chr1	-	155142266	155144965	155142266	155142333	155145040	155145368	6052	127,119,93	290321373	49,32,106	297170289	2731	99	0.16992	0.842501	0.016,0.013,0.009	0.006,0.007,0.013	0.004
ENSG00000140995.12	DEF8	chr16	+	90030577	90030718	90030628	90030718	90029770	90029851	1312	8,14,15	5,9,5	10,9,9	4,1,3	150	99	0.170333	0.843798	0.514,0.507,0.664	0.623,0.856,0.664	-0.153
ENSG00000175110.7	MRPS22	chr3	+	139065719	139065886	139065722	139065886	139062868	139063040	6019	28,30,43	3,4,3	34,30,25	6,2,8	102	99	0.171178	0.84648	0.901,0.879,0.933	0.846,0.936,0.752	0.06
ENSG00000064601.12	CTSA	chr20	+	44523461	44523540	44523471	44523540	44523288	44523380	6514	320277365	3,3,5	438249284	10,3,5	109	99	0.171056	0.84648	0.99,0.988,0.985	0.975,0.987,0.981	0.007
ENSG00000077254.10	USP33	chr1	-	78187515	78187610	78187515	78187586	78187708	78187881	5109	73,58,62	34,25,66	51,26,35	45,22,31	123	99	0.171373	0.846695	0.633,0.651,0.431	0.477,0.487,0.476	0.092
ENSG00000232388.2	LINC00493	chr20	+	18549879	18550207	18549882	18550207	18548063	18548240	2042	31,37,69	117128136	52,39,53	131,80,110	102	99	0.172115	0.847456	0.205,0.219,0.33	0.278,0.321,0.319	-0.055
ENSG00000183853.13	KIRREL	chr1	+	158059243	158059418	158059291	158059418	158058116	158058244	279	37,81,44	31,47,35	23,33,54	29,25,50	147	99	0.172301	0.847456	0.446,0.537,0.458	0.348,0.471,0.421	0.067
ENSG00000184009.5	ACTG1	chr17	-	79478928	79479168	79478928	79479141	79479257	79479386	3898	717379369550	71,77,73	709137586437	73,40,75	126	99	0.172397	0.847456	0.988,0.988,0.99	0.987,0.987,0.985	0.002
ENSG00000175221.10	MED16	chr19	-	890136	890423	890136	890244	890962	891149	405	2,8,1	59,50,48	1,2,2	47,44,38	278	99	0.172474	0.847456	0.012,0.054,0.007	0.008,0.016,0.018	0.01
ENSG00000004534.10	RBM6	chr3	+	50004630	50006181	50004902	50006181	50000008	50000118	7957	15,13,22	11,5,12	17,5,15	6,12,18	371	99	0.172266	0.847456	0.267,0.41,0.329	0.431,0.1,0.182	0.098
ENSG00000127564.12	PKMYT1	chr16	-	3023138	3023254	3023138	3023216	3024000	3024158	945	28,33,31	110102118	55,35,41	154,70,150	137	99	0.17259	0.847456	0.155,0.189,0.16	0.205,0.265,0.165	-0.044
ENSG00000112578.5	BYSL	chr6	+	41899441	41899568	41899465	41899568	41899133	41899294	7034	4,6,5	191201217	2,1,14	143,77,175	123	99	0.172881	0.848133	0.017,0.023,0.018	0.011,0.01,0.06	-0.008
ENSG00000174365.15	SNHG11	chr20	+	37077304	37077373	37077308	37077373	37076108	37076266	4874	39,56,35	5,3,5	48,37,54	3,2,3	103	99	0.174121	0.850481	0.882,0.947,0.871	0.939,0.947,0.945	-0.044
ENSG00000004897.7	CDC27	chr17	-	45219218	45219391	45219218	45219388	45219594	45219802	5238	14,29,29	30,46,31	18,26,22	37,7,20	102	99	0.17377	0.850481	0.312,0.38,0.476	0.321,0.783,0.516	-0.151
ENSG00000134419.11	RPS15A	chr16	-	18799384	18799464	18799384	18799427	18800302	18800440	5922	528556297143	79,77,114	683440235115	120,90,70	136	99	0.174066	0.850481	0.98,0.982,0.979	0.976,0.97,0.982	0.004
ENSG00000100124.8	ANKRD54	chr22	-	38234506	38234605	38234506	38234600	38236193	38236241	720	33,26,51	3,7,4	42,17,32	0,2,5	104	99	0.173634	0.850481	0.913,0.78,0.924	1.0,0.89,0.859	-0.044
ENSG00000182149.16	IST1	chr16	+	71958671	71958720	71958675	71958720	71957190	71957283	2450	121146147	6,3,5	123,86,126	4,2,1	103	99	0.175471	0.854828	0.951,0.979,0.966	0.967,0.976,0.992	-0.013
ENSG00000072609.13	CHFR	chr12	-	133446204	133446420	133446204	133446384	133447309	133447369	3234	11,9,9	14,28,19	8,7,8	5,13,9	135	99	0.175628	0.854844	0.366,0.191,0.258	0.54,0.283,0.395	-0.134
ENSG00000087302.4	C14orf166	chr14	+	52470911	52470960	52470957	52470960	52468515	52468584	3963	774861975	2,10,7	838509814	11,2,12	145	99	0.17636	0.856915	0.996,0.983,0.99	0.981,0.994,0.979	0.005
ENSG00000161960.10	EIF4A1	chr17	+	7480661	7480805	7480751	7480805	7480373	7480483	3301	8814853610591	52,60,69	1106465129880	45,32,59	189	99	0.176595	0.857309	0.989,0.987,0.988	0.992,0.991,0.989	-0.003
ENSG00000119688.16	ABCD4	chr14	-	74759450	74759951	74759450	74759572	74761850	74761901	5249	31,46,63	1,9,0	47,15,42	6,3,3	478	99	0.177099	0.857514	0.865,0.514,1.0	0.619,0.509,0.744	0.169
ENSG00000106348.12	IMPDH1	chr7	-	128040148	128040258	128040148	128040236	128040386	128040590	8310	3,9,5	187172219	6,2,5	281203252	121	99	0.176794	0.857514	0.013,0.041,0.018	0.017,0.008,0.016	0.01
ENSG00000131467.6	PSME3	chr17	+	40990708	40990816	40990747	40990816	40990109	40990222	968	3,11,8	217255260	6,4,4	281167278	138	99	0.177746	0.859901	0.01,0.03,0.022	0.015,0.017,0.01	0.007
ENSG00000114019.10	AMOTL2	chr3	-	134077381	134077561	134077381	134077558	134078124	134078345	2467	80121177	23,23,70	137105117	39,17,26	102	99	0.178987	0.861127	0.771,0.836,0.71	0.773,0.857,0.814	-0.042
ENSG00000140105.13	WARS	chr14	-	100828044	100828258	100828044	100828239	100835423	100835595	2957	165165208	1,6,5	136,74,177	2,3,10	118	99	0.178274	0.861127	0.993,0.958,0.972	0.983,0.954,0.937	0.016
ENSG00000198721.8	ECI2	chr6	-	4117541	4119509	4117541	4117685	4125483	4126471	3105	149131182	0,2,2	168102185	0,0,0	1923	99	0.178813	0.861127	1.0,0.771,0.824	1.0,1.0,1.0	-0.135
ENSG00000143633.8	C1orf131	chr1	-	231364895	231364955	231364895	231364952	231374602	231374934	5256	17,17,10	9,11,11	11,9,17	4,5,7	102	99	0.178837	0.861127	0.647,0.6,0.469	0.727,0.636,0.702	-0.116
ENSG00000178921.9	PFAS	chr17	+	8169818	8170216	8170070	8170216	8169551	8169671	5272	7,3,7	12,22,30	5,0,4	25,15,15	351	99	0.178887	0.861127	0.141,0.037,0.062	0.053,0.0,0.07	0.039
ENSG00000156990.10	RPUSD3	chr3	-	9881867	9882019	9881867	9881991	9882215	9882300	7689	2,3,2	101,98,133	1,4,7	152,69,110	127	99	0.179215	0.861127	0.015,0.023,0.012	0.005,0.043,0.047	-0.015
ENSG00000167468.12	GPX4	chr19	+	1106179	1106265	1106240	1106265	1105656	1105808	8068	17,30,30	9768981179	43,26,20	1402727642	160	99	0.178714	0.861127	0.011,0.02,0.016	0.019,0.022,0.019	-0.004
ENSG00000061938.12	TNK2	chr3	-	195594039	195594135	195594039	195594129	195594231	195595580	3725	54,43,46	7,8,3	30,28,40	4,0,4	105	99	0.179745	0.861615	0.879,0.835,0.935	0.876,1.0,0.904	-0.044
ENSG00000112531.12	QKI	chr6	+	163985698	163991177	163986977	163991177	163984451	163984751	3815	52,59,71	6,8,11	38,10,30	3,0,2	1378	99	0.180003	0.861615	0.384,0.346,0.317	0.476,1.0,0.519	-0.316
ENSG00000028203.13	VEZT	chr12	+	95668517	95668665	95668521	95668665	95663814	95663964	3836	124151164	8,2,3	153,94,149	1,3,3	103	99	0.179524	0.861615	0.937,0.986,0.981	0.993,0.968,0.979	-0.012
ENSG00000182858.9	ALG12	chr22	-	50297984	50298154	50297984	50298032	50301368	50301592	6517	112153163	2,9,6	119,88,159	1,3,5	221	99	0.179981	0.861615	0.962,0.884,0.924	0.982,0.929,0.934	-0.025
ENSG00000114650.14	SCAP	chr3	-	47458793	47459316	47458793	47459313	47459623	47459739	823	2,1,3	24,29,41	4,4,2	33,25,28	102	99	0.180108	0.861615	0.075,0.032,0.066	0.105,0.134,0.065	-0.044
ENSG00000134905.12	CARS2	chr13	-	111296731	111296953	111296731	111296830	111298313	111298437	3441	15,9,5	153139201	12,12,9	155,97,133	222	99	0.180377	0.86216	0.042,0.028,0.011	0.033,0.052,0.029	-0.011
ENSG00000142002.12	DPP9	chr19	-	4700227	4700289	4700227	4700285	4702038	4702167	2595	151159149	2,4,3	116,43,135	4,3,4	103	99	0.181122	0.862425	0.986,0.974,0.979	0.965,0.932,0.97	0.024
ENSG00000180902.12	D2HGDH	chr2	+	242683036	242683230	242683053	242683230	242681849	242681989	4814	12,8,14	0,7,1	25,12,22	1,0,4	116	99	0.180811	0.862425	1.0,0.494,0.923	0.955,1.0,0.824	-0.121
ENSG00000079432.3	CIC	chr19	+	42798726	42798887	42798755	42798887	42798324	42798456	5302	1,6,2	72,69,66	2,0,2	56,41,52	128	99	0.181205	0.862425	0.011,0.063,0.023	0.027,0.0,0.029	0.014
ENSG00000090097.16	PCBP4	chr3	-	51994541	51994658	51994541	51994653	51994881	51994914	7901	98116156	7,7,6	86,72,54	10,5,4	104	99	0.181106	0.862425	0.93,0.94,0.961	0.891,0.932,0.928	0.027
ENSG00000076382.12	SPAG5	chr17	-	26907026	26907162	26907026	26907138	26910528	26910667	8235	5,1,3	88,93,83	1,0,3	126,57,95	123	99	0.181089	0.862425	0.044,0.009,0.028	0.006,0.0,0.025	0.017
ENSG00000072682.14	P4HA2	chr5	-	131554237	131554361	131554237	131554337	131562778	131562914	6143	5,12,7	67,84,86	6,2,3	70,38,54	123	99	0.18141	0.862664	0.057,0.103,0.061	0.065,0.041,0.043	0.024
ENSG00000007384.11	RHBDF1	chr16	-	113584	113920	113584	113798	114696	114827	4265	5,4,1	31,43,17	2,0,4	37,28,35	221	99	0.182728	0.865361	0.067,0.04,0.026	0.024,0.0,0.049	0.02
ENSG00000123136.10	DDX39A	chr19	-	14521800	14521984	14521800	14521948	14522317	14522410	6447	311330404	8,11,7	412206398	13,6,17	135	99	0.182601	0.865361	0.966,0.957,0.977	0.959,0.962,0.945	0.011
ENSG00000163444.7	TMEM183A	chr1	+	202989920	202990076	202989971	202990076	202987608	202987689	7166	206218232	4,8,6	212114215	8,3,12	150	99	0.182594	0.865361	0.971,0.947,0.962	0.946,0.962,0.922	0.017
ENSG00000130299.12	GTPBP3	chr19	+	17451852	17452131	17451915	17452131	17450242	17450408	3018	30,35,50	12,9,10	21,27,37	5,3,7	162	99	0.183086	0.866205	0.604,0.704,0.753	0.72,0.846,0.764	-0.09
ENSG00000144567.6	FAM134A	chr2	+	220044831	220044967	220044919	220044967	220044454	220044485	5065	119173172	3,9,9	139,88,120	12,6,6	187	99	0.183464	0.867256	0.955,0.911,0.91	0.86,0.886,0.914	0.039
ENSG00000115525.12	ST3GAL5	chr2	-	86074983	86075504	86074983	86075327	86088303	86088415	3416	3,7,6	50,30,42	1,2,11	12,21,18	276	99	0.183868	0.868431	0.021,0.077,0.049	0.029,0.033,0.18	-0.032
ENSG00000086827.4	ZW10	chr11	-	113607341	113607544	113607341	113607495	113608293	113608425	2327	117135150	1,1,6	180101125	2,1,0	148	99	0.184236	0.868697	0.987,0.989,0.944	0.984,0.985,1.0	-0.016
ENSG00000142784.11	WDTC1	chr1	+	27623538	27623647	27623541	27623647	27622816	27622892	2371	42,33,34	6,1,5	35,15,24	1,1,3	102	99	0.184566	0.869517	0.872,0.97,0.868	0.971,0.936,0.886	-0.028
ENSG00000004897.7	CDC27	chr17	-	45234278	45234490	45234278	45234349	45234595	45234750	5240	402394542	5,4,5	475248348	5,8,5	240	99	0.185033	0.870246	0.971,0.976,0.978	0.975,0.927,0.966	0.019
ENSG00000025800.9	KPNA6	chr1	+	32626215	32626304	32626219	32626304	32625000	32625132	7943	60,61,63	4,0,2	65,38,66	3,1,6	103	99	0.184962	0.870246	0.935,1.0,0.968	0.954,0.973,0.914	0.021
ENSG00000051108.10	HERPUD1	chr16	+	56969312	56969387	56969315	56969387	56969146	56969224	2404	232216245	25,19,25	72,42,94	6,6,19	102	99	0.185592	0.870698	0.9,0.917,0.905	0.921,0.872,0.828	0.034
ENSG00000204580.7	DDR1	chr6	+	30862282	30862448	30862364	30862448	30861131	30861200	4116	344355416	1,2,6	516353373	8,5,3	181	99	0.185338	0.870698	0.995,0.99,0.974	0.972,0.975,0.986	0.009
ENSG00000175467.10	SART1	chr11	+	65731476	65731602	65731544	65731602	65729199	65729564	7627	3,0,3	17,35,22	0,2,1	24,22,24	167	99	0.186154	0.872578	0.095,0.0,0.075	0.0,0.051,0.024	0.032
ENSG00000155367.11	PPM1J	chr1	-	113252615	113252932	113252615	113252694	113253081	113253233	1149	134135124	1,4,1	109,58,97	0,0,0	337	99	0.187516	0.87336	0.975,0.908,0.973	1.0,1.0,1.0	-0.048
ENSG00000099622.9	CIRBP	chr19	+	1271119	1271245	1271138	1271245	1270926	1271035	1850	2,0,4	103120142	4,1,5	124,86,112	118	99	0.187562	0.87336	0.016,0.0,0.023	0.026,0.01,0.036	-0.011
ENSG00000197858.6	GPAA1	chr8	+	145139624	145140382	145140191	145140382	145139315	145139512	3684	392438452	7,5,8	463288406	9,13,5	666	99	0.187416	0.87336	0.893,0.929,0.894	0.884,0.767,0.923	0.047
ENSG00000257923.5	CUX1	chr7	+	101821748	101821937	101821754	101821937	101813725	101813830	4670	58,66,73	9,15,9	46,38,41	12,10,9	105	99	0.187773	0.87336	0.859,0.806,0.884	0.783,0.782,0.811	0.058
ENSG00000203879.7	GDI1	chrX	+	153666821	153666976	153666868	153666976	153665499	153665645	4900	4,6,2	111142119	1,1,0	75,35,77	146	99	0.187887	0.87336	0.024,0.028,0.011	0.009,0.019,0.0	0.012
ENSG00000180776.11	ZDHHC20	chr13	-	21955572	21955688	21955572	21955685	21957058	21957148	5501	18,19,35	8,3,7	40,22,30	8,14,14	102	99	0.187455	0.87336	0.686,0.86,0.829	0.829,0.604,0.675	0.089
ENSG00000125885.9	MCM8	chr20	+	5948475	5948671	5948523	5948671	5948081	5948233	6896	35,75,73	2,2,3	64,22,52	4,1,5	147	99	0.187081	0.87336	0.922,0.962,0.942	0.915,0.937,0.875	0.033
ENSG00000137494.9	ANKRD42	chr11	+	82923694	82926242	82924020	82926242	82922336	82922472	7780	17,29,31	2,0,2	22,13,19	4,0,1	425	99	0.187101	0.87336	0.664,1.0,0.783	0.562,1.0,0.816	0.023
ENSG00000076944.10	STXBP2	chr19	+	7705583	7705695	7705616	7705695	7704616	7704693	1411	4,3,3	95,76,114	6,2,5	85,55,68	132	99	0.189102	0.873372	0.031,0.029,0.019	0.05,0.027,0.052	-0.017
ENSG00000100038.15	TOP3B	chr22	-	22317118	22317392	22317118	22317265	22318294	22318400	2540	7,4,10	40,37,38	2,1,7	36,14,33	226	99	0.189182	0.873372	0.071,0.045,0.103	0.024,0.03,0.085	0.027
ENSG00000143337.14	TOR1AIP1	chr1	+	179858444	179858504	179858447	179858504	179853826	179853904	2835	102,98,121	8,6,7	111,70,119	9,5,15	102	99	0.189318	0.873372	0.925,0.941,0.944	0.923,0.931,0.885	0.024
ENSG00000178761.10	FAM219B	chr15	-	75192332	75194404	75192332	75192478	75194944	75195127	2948	190519511986	3,1,5	12778771685	3,2,6	2025	99	0.188801	0.873372	0.969,0.99,0.951	0.954,0.955,0.932	0.023
ENSG00000106263.13	EIF3B	chr7	+	2419838	2420375	2419913	2420375	2419028	2419146	3246	494575738	227176302	517341550	175110184	174	99	0.188899	0.873372	0.553,0.65,0.582	0.627,0.638,0.63	-0.037
ENSG00000175792.7	RUVBL1	chr3	-	127806548	127806687	127806548	127806651	127816142	127816341	4930	9,7,13	334306377	4,7,6	325185361	135	99	0.188886	0.873372	0.019,0.016,0.025	0.009,0.027,0.012	0.004
ENSG00000119782.9	FKBP1B	chr2	+	24285888	24286551	24285933	24286551	24283683	24283796	6025	50,71,82	50,30,44	44,38,28	35,34,24	144	99	0.188205	0.873372	0.407,0.619,0.562	0.464,0.435,0.445	0.081
ENSG00000169972.7	PUSL1	chr1	+	1245060	1245231	1245085	1245231	1244833	1244983	7159	66,64,83	2,3,1	69,42,57	4,2,3	124	99	0.189023	0.873372	0.963,0.945,0.985	0.932,0.944,0.938	0.026
ENSG00000164904.11	ALDH7A1	chr5	-	125894931	125895026	125894931	125894987	125896774	125896816	6176	189180279	4,3,3	245190207	7,4,5	138	99	0.189999	0.874895	0.971,0.977,0.985	0.962,0.971,0.967	0.011
ENSG00000183337.12	BCOR	chrX	-	39922860	39923205	39922860	39923103	39923588	39923852	3264	12,10,18	10,9,6	11,13,8	7,1,3	201	99	0.19142	0.879523	0.371,0.354,0.596	0.436,0.865,0.568	-0.183
ENSG00000066427.17	ATXN3	chr14	-	92547308	92547405	92547308	92547401	92548643	92548810	1118	39,44,57	1,0,0	37,31,22	3,2,0	103	99	0.191869	0.880136	0.974,1.0,1.0	0.922,0.937,1.0	0.038
ENSG00000126088.8	UROD	chr1	+	45479246	45479463	45479265	45479463	45478807	45479026	4135	16,25,14	206192262	10,11,12	190149188	118	99	0.192946	0.882897	0.061,0.098,0.043	0.042,0.058,0.051	0.017
ENSG00000125991.14	ERGIC3	chr20	+	34144647	34144880	34144743	34144880	34143977	34144042	8155	64,53,88	629665741	63,40,50	773512541	195	99	0.193204	0.883354	0.049,0.039,0.057	0.04,0.038,0.045	0.007
ENSG00000078177.9	N4BP2	chr4	+	40144292	40144481	40144343	40144481	40138563	40138702	814	20,30,31	2,4,2	27,19,15	0,2,2	150	99	0.193409	0.883566	0.868,0.832,0.911	1.0,0.862,0.832	-0.028
ENSG00000116514.12	RNF19B	chr1	-	33413822	33413967	33413822	33413964	33415169	33415375	1788	39,41,49	96140139	39,12,28	79,42,47	102	99	0.194491	0.884091	0.283,0.221,0.255	0.324,0.217,0.366	-0.049
ENSG00000164828.13	SUN1	chr7	+	892446	892589	892449	892589	892245	892304	3034	56,62,62	17,19,39	68,55,72	20,7,31	102	99	0.194307	0.884091	0.762,0.76,0.607	0.767,0.884,0.693	-0.072
ENSG00000183020.9	AP2A2	chr11	+	985431	985582	985434	985582	984644	984753	3037	12,28,27	42,44,60	12,10,23	55,21,66	102	99	0.194358	0.884091	0.217,0.382,0.304	0.175,0.316,0.253	0.053
ENSG00000115282.15	TTC31	chr2	+	74719772	74719874	74719802	74719874	74719430	74719572	6363	48,58,54	2,2,2	50,32,49	0,2,8	129	99	0.19441	0.884091	0.949,0.957,0.954	1.0,0.925,0.825	0.037
ENSG00000122218.10	COPA	chr1	-	160275222	160275388	160275222	160275361	160275477	160275563	662	21,11,14	179204251	19,10,17	185111167	126	99	0.197037	0.894282	0.084,0.041,0.042	0.075,0.066,0.074	-0.016
ENSG00000071626.12	DAZAP1	chr19	+	1434735	1435680	1434738	1435680	1432512	1432689	4414	111114182	32,24,34	170,86,156	26,22,23	102	99	0.197285	0.894655	0.771,0.822,0.839	0.864,0.791,0.868	-0.03
ENSG00000104231.6	ZFAND1	chr8	-	82615203	82615359	82615203	82615338	82626152	82626274	4607	104,92,119	2,8,1	94,66,95	4,6,5	120	99	0.197676	0.894999	0.977,0.905,0.99	0.951,0.901,0.94	0.027
ENSG00000176170.9	SPHK1	chr17	+	74382023	74382218	74382065	74382218	74381531	74381735	3428	20,18,26	188194202	7,1,13	85,59,106	141	99	0.198925	0.898463	0.07,0.061,0.083	0.055,0.012,0.079	0.023
ENSG00000168010.6	ATG16L2	chr11	+	72536346	72536452	72536393	72536452	72535778	72535887	5007	26,17,42	0,2,3	23,18,18	1,0,1	146	99	0.198784	0.898463	1.0,0.852,0.905	0.94,1.0,0.924	-0.036
ENSG00000116584.13	ARHGEF2	chr1	-	155934778	155934922	155934778	155934919	155935093	155935203	7092	21,36,39	14,23,26	21,9,29	23,6,26	102	99	0.198662	0.898463	0.593,0.603,0.593	0.47,0.593,0.52	0.069
ENSG00000113593.7	PPWD1	chr5	+	64875250	64875440	64875311	64875440	64872705	64872896	2149	95,91,102	1,2,4	121,64,121	2,2,0	160	99	0.199568	0.899957	0.983,0.966,0.94	0.974,0.952,1.0	-0.012
ENSG00000139436.16	GIT2	chr12	-	110385060	110386651	110385060	110385309	110388971	110389121	8327	60,72,72	47,51,59	54,26,71	30,21,38	1441	99	0.199578	0.899957	0.081,0.088,0.077	0.11,0.078,0.114	-0.019
ENSG00000140395.4	WDR61	chr15	-	78584957	78585227	78584957	78585130	78585508	78585614	3864	7,7,10	108110180	3,6,5	136,76,132	196	99	0.200251	0.900772	0.032,0.031,0.027	0.011,0.038,0.019	0.007
ENSG00000234741.3	GAS5	chr1	-	173834994	173835344	173834994	173835032	173835665	173835934	5460	173018562393	26,9,22	12568301196	4,1,19	411	99	0.20046	0.900772	0.941,0.98,0.963	0.987,0.995,0.938	-0.012
ENSG00000258315.1	C17orf49	chr17	+	6920228	6920333	6920268	6920333	6919813	6920004	6544	157148190	5,4,4	197161144	3,1,4	139	99	0.200799	0.900772	0.957,0.963,0.971	0.979,0.991,0.962	-0.014
ENSG00000121064.8	SCPEP1	chr17	+	55075734	55075859	55075745	55075859	55074322	55074416	7033	7,7,11	306269365	5,15,4	593420350	110	99	0.200889	0.900772	0.02,0.023,0.026	0.008,0.031,0.01	0.007
ENSG00000267740.1	AC024592.12	chr19	-	5896463	5896661	5896463	5896586	5896915	5897008	8010	35,29,27	485531565	26,19,27	656385536	174	99	0.199923	0.900772	0.039,0.03,0.026	0.022,0.027,0.028	0.006
ENSG00000071564.10	TCF3	chr19	-	1615283	1615519	1615283	1615514	1615684	1615820	2684	39,44,66	2,0,3	48,40,48	1,1,7	104	99	0.201249	0.90166	0.949,1.0,0.954	0.979,0.974,0.867	0.028
ENSG00000173715.11	C11orf80	chr11	+	66605837	66605916	66605840	66605916	66595736	66595835	1752	31,23,31	18,13,17	27,14,11	27,11,6	102	99	0.201601	0.90238	0.626,0.632,0.639	0.493,0.553,0.64	0.07
ENSG00000163946.9	FAM208A	chr3	-	56667071	56667994	56667071	56667871	56672733	56672793	3990	75,83,133	14,4,11	104,52,98	12,12,13	222	99	0.201733	0.90238	0.705,0.902,0.844	0.794,0.659,0.771	0.076
ENSG00000160613.8	PCSK7	chr11	-	117079612	117079769	117079612	117079762	117089181	117089284	7656	44,52,58	2,2,2	92,33,61	0,0,1	106	99	0.201946	0.90261	0.954,0.96,0.964	1.0,1.0,0.983	-0.035
ENSG00000058600.11	POLR3E	chr16	+	22320245	22320361	22320295	22320361	22319468	22319546	1226	65,54,56	1,4,1	60,27,66	0,3,0	149	99	0.202843	0.905546	0.977,0.9,0.974	1.0,0.857,1.0	-0.002
ENSG00000116922.10	C1orf109	chr1	-	38148990	38149148	38148990	38149109	38151944	38152124	2512	3,4,0	29,33,26	3,1,0	26,23,50	138	99	0.20309	0.905546	0.069,0.08,0.0	0.076,0.03,0.0	0.014
ENSG00000140262.13	TCF12	chr15	+	57565227	57565460	57565230	57565460	57555309	57555472	7053	40,65,80	10,13,15	55,26,62	4,8,8	102	99	0.202988	0.905546	0.795,0.829,0.838	0.93,0.759,0.883	-0.037
ENSG00000078808.12	SDF4	chr1	-	1154148	1154323	1154148	1154307	1158623	1158737	5608	6,6,9	270284294	4,4,5	326172295	115	99	0.20452	0.911192	0.019,0.018,0.026	0.01,0.02,0.014	0.006
ENSG00000165905.12	GYLTL1B	chr11	+	45949299	45949620	45949470	45949620	45948865	45949144	7516	16,9,15	40,51,46	9,5,2	30,24,21	270	99	0.204976	0.912493	0.128,0.061,0.107	0.099,0.071,0.034	0.031
ENSG00000197530.8	MIB2	chr1	+	1560925	1561033	1560937	1561033	1560665	1560808	2654	14,14,15	1,3,4	25,12,17	2,2,1	111	99	0.208004	0.922937	0.926,0.806,0.77	0.918,0.843,0.938	-0.066
ENSG00000141279.11	NPEPPS	chr17	+	45682698	45682918	45682831	45682918	45681280	45681415	5034	537457644	5,6,3	894389580	17,3,4	232	99	0.208149	0.922937	0.979,0.97,0.989	0.957,0.982,0.984	0.005
ENSG00000197912.9	SPG7	chr16	+	89620146	89620368	89620201	89620368	89619386	89619543	1568	5,3,3	136161168	7,1,5	133,66,110	154	99	0.20905	0.925616	0.023,0.012,0.011	0.033,0.01,0.028	-0.008
ENSG00000185090.10	MANEAL	chr1	+	38265238	38266805	38265515	38266805	38262415	38262492	6537	61,81,128	9,4,4	87,34,88	7,3,12	376	99	0.209085	0.925616	0.641,0.842,0.894	0.766,0.749,0.659	0.068
ENSG00000178694.5	NSUN3	chr3	+	93802950	93803294	93803198	93803294	93783280	93783390	1076	53,39,53	0,1,0	44,31,33	3,1,0	347	99	0.211316	0.926752	1.0,0.918,1.0	0.807,0.898,1.0	0.071
ENSG00000168785.3	TSPAN5	chr4	-	99399835	99399961	99399835	99399897	99403155	99403326	2386	178175209	26,21,38	111,52,128	7,7,20	163	99	0.209708	0.926752	0.806,0.835,0.77	0.906,0.819,0.795	-0.036
ENSG00000060237.12	WNK1	chr12	+	987377	987527	987380	987527	980430	980514	2417	21,33,37	17,10,22	18,8,28	8,4,7	102	99	0.21046	0.926752	0.545,0.762,0.62	0.686,0.66,0.795	-0.071
ENSG00000111679.12	PTPN6	chr12	+	7061074	7061340	7061145	7061340	7060771	7060894	2523	2,3,3	18,14,24	3,2,5	12,12,10	170	99	0.210161	0.926752	0.061,0.111,0.068	0.127,0.088,0.226	-0.067
ENSG00000067829.14	IDH3G	chrX	-	153051220	153051727	153051220	153051428	153051809	153051904	2675	287298315	4,6,3	244145219	2,0,4	398	99	0.211335	0.926752	0.947,0.925,0.963	0.968,1.0,0.932	-0.022
ENSG00000166012.10	TAF1D	chr11	-	93466515	93466671	93466515	93466563	93467790	93467826	6156	72,92,67	173183241	69,47,105	200112154	207	99	0.21069	0.926752	0.166,0.194,0.117	0.142,0.167,0.246	-0.026
ENSG00000155256.13	ZFYVE27	chr10	+	99511132	99511219	99511147	99511219	99510087	99510227	6856	20,24,25	38,55,48	20,4,14	45,27,32	114	99	0.210805	0.926752	0.314,0.275,0.311	0.278,0.114,0.275	0.078
ENSG00000030582.12	GRN	chr17	+	42426992	42427119	42427034	42427119	42426793	42426919	7638	15,22,13	556597559	11,8,15	587441521	141	99	0.2112	0.926752	0.019,0.025,0.016	0.013,0.013,0.02	0.005
ENSG00000144283.17	PKP4	chr2	+	159481389	159481939	159481466	159481939	159477742	159477933	1695	133120159	5,6,3	150,79,206	1,6,2	176	99	0.211717	0.927209	0.937,0.918,0.968	0.988,0.881,0.983	-0.01
ENSG00000130703.11	OSBPL2	chr20	+	60835036	60835181	60835072	60835181	60831112	60831277	4074	58,54,84	1,3,2	64,51,54	0,2,0	135	99	0.21184	0.927209	0.977,0.93,0.969	1.0,0.949,1.0	-0.024
ENSG00000164306.6	PRIMPOL	chr4	+	185606562	185606652	185606565	185606652	185603401	185603490	5045	15,11,29	0,1,4	28,13,9	3,1,4	102	99	0.21228	0.927209	1.0,0.914,0.876	0.901,0.927,0.686	0.092
ENSG00000198015.8	MRPL42	chr12	+	93862964	93863131	93862967	93863131	93861293	93861330	8059	5,10,6	5,10,10	3,6,5	13,9,7	102	99	0.21237	0.927209	0.493,0.493,0.368	0.183,0.393,0.409	0.123
ENSG00000101811.9	CSTF2	chrX	+	100081622	100081746	100081673	100081746	100079108	100079246	8234	105,93,105	1,0,3	68,39,92	3,3,0	150	99	0.212603	0.927209	0.986,1.0,0.959	0.937,0.896,1.0	0.037
ENSG00000100429.13	HDAC10	chr22	-	50687756	50687945	50687756	50687883	50688063	50688132	93	1,4,2	17,15,15	1,1,2	19,13,22	161	99	0.212367	0.927209	0.035,0.141,0.076	0.031,0.045,0.053	0.041
ENSG00000140181.10	HERC2P2	chr15	-	23282280	23283416	23282280	23283153	23285704	23285752	7775	132167142	7,17,17	156,44,122	16,34,7	362	99	0.21296	0.928039	0.838,0.729,0.696	0.727,0.261,0.827	0.149
ENSG00000116044.11	NFE2L2	chr2	-	178097119	178097311	178097119	178097290	178097977	178098067	285	223219260	4,3,7	316223294	2,6,2	120	99	0.213666	0.929665	0.979,0.984,0.968	0.992,0.968,0.992	-0.007
ENSG00000155096.9	AZIN1	chr8	-	103862226	103862393	103862226	103862372	103870240	103870378	7578	2,0,3	31,48,43	3,2,2	21,25,37	120	99	0.213557	0.929665	0.051,0.0,0.054	0.105,0.062,0.043	-0.035
ENSG00000102103.11	PQBP1	chrX	+	48759495	48759794	48759509	48759794	48759206	48759319	1173	3,6,6	166134188	2,1,4	128,91,117	113	99	0.213973	0.930131	0.016,0.038,0.027	0.014,0.01,0.029	0.009
ENSG00000106610.10	STAG3L4	chr7	+	66773563	66774126	66773921	66774126	66770973	66771070	6083	18,34,33	29,26,35	25,10,27	39,22,27	457	99	0.214107	0.930131	0.119,0.221,0.17	0.122,0.09,0.178	0.04
ENSG00000204438.6	GPANK1	chr6	-	31631629	31632357	31631629	31632354	31632617	31632780	2573	12,8,11	18,4,18	12,9,8	5,4,11	102	99	0.214487	0.931059	0.393,0.66,0.372	0.7,0.686,0.414	-0.125
ENSG00000104872.6	PIH1D1	chr19	-	49950594	49950724	49950594	49950677	49951083	49951165	1044	183192241	4,4,2	233116177	1,0,3	146	99	0.21551	0.934046	0.969,0.97,0.988	0.994,1.0,0.976	-0.014
ENSG00000066136.15	NFYC	chr1	+	41228559	41228718	41228661	41228718	41223792	41223966	3127	248218251	3,2,5	237121195	4,4,5	201	99	0.215404	0.934046	0.976,0.982,0.961	0.967,0.937,0.951	0.021
ENSG00000188690.8	UROS	chr10	-	127477851	127478097	127477851	127477932	127483448	127483547	3984	24,19,23	8,15,13	14,10,24	21,9,11	264	99	0.215964	0.935285	0.529,0.322,0.399	0.2,0.294,0.45	0.102
ENSG00000085644.9	ZNF213	chr16	+	3188354	3188542	3188418	3188542	3187166	3187680	5866	9,7,5	6,16,16	4,4,3	8,13,12	163	99	0.217127	0.938631	0.477,0.21,0.16	0.233,0.157,0.132	0.108
ENSG00000011275.14	RNF216	chr7	-	5780603	5781446	5780603	5781275	5792476	5792610	60	29,35,41	17,26,30	23,15,23	21,13,23	270	99	0.217203	0.938631	0.385,0.33,0.334	0.287,0.297,0.268	0.066
ENSG00000121310.12	ECHDC2	chr1	-	53377394	53377693	53377394	53377462	53379566	53379767	7880	58,32,40	11,6,13	27,24,24	2,3,6	330	99	0.21741	0.938631	0.613,0.615,0.48	0.802,0.706,0.545	-0.115
ENSG00000180891.8	CUEDC1	chr17	-	55940336	55940718	55940336	55940646	55943834	55943905	838	2,2,0	30,26,31	4,0,2	28,14,16	171	99	0.217368	0.938631	0.037,0.043,0.0	0.076,0.0,0.067	-0.021
ENSG00000185485.10	SDHAP1	chr3	-	195692299	195692448	195692299	195692413	195694384	195694515	2710	7,3,7	39,38,40	12,3,10	47,24,43	134	99	0.217599	0.938722	0.117,0.055,0.114	0.159,0.085,0.147	-0.035
ENSG00000205758.7	CRYZL1	chr21	-	34963467	34963517	34963467	34963513	34968036	34968142	2286	2,1,2	15,35,22	0,1,2	36,20,31	103	99	0.218429	0.941374	0.114,0.027,0.08	0.0,0.046,0.058	0.039
ENSG00000102977.9	ACD	chr16	-	67691888	67692265	67691888	67691931	67692457	67692544	2347	231244315	6,1,6	396210307	6,2,1	433	99	0.219085	0.941374	0.898,0.982,0.923	0.938,0.96,0.986	-0.027
ENSG00000071564.10	TCF3	chr19	-	1615283	1615519	1615283	1615484	1615684	1615797	2685	56,68,94	5,7,1	65,63,68	4,1,2	134	99	0.218897	0.941374	0.892,0.878,0.986	0.923,0.979,0.962	-0.036
ENSG00000139636.11	LMBR1L	chr12	-	49495032	49495106	49495032	49495046	49495254	49495332	4688	30,47,54	5,4,11	26,8,23	7,7,2	159	99	0.219226	0.941374	0.789,0.88,0.753	0.698,0.416,0.877	0.144
ENSG00000139990.13	DCAF5	chr14	-	69584855	69584995	69584855	69584992	69585910	69585947	6184	41,57,69	6,11,14	30,31,30	8,5,13	102	99	0.21879	0.941374	0.869,0.834,0.827	0.784,0.858,0.691	0.066
ENSG00000172830.8	SSH3	chr11	+	67077536	67077810	67077634	67077810	67077238	67077439	7463	220248253	10,16,18	348219210	22,15,24	197	99	0.219551	0.942043	0.917,0.886,0.876	0.888,0.88,0.815	0.032
ENSG00000149499.7	EML3	chr11	-	62378558	62378819	62378558	62378816	62378896	62379068	3717	3,11,13	14,21,31	18,3,12	11,11,21	102	99	0.220276	0.9437	0.172,0.337,0.289	0.614,0.209,0.357	-0.127
ENSG00000004897.7	CDC27	chr17	-	45199809	45199966	45199809	45199902	45201251	45201326	5241	111139168	3,8,3	160,87,125	7,6,6	163	99	0.222099	0.950053	0.957,0.913,0.971	0.933,0.898,0.927	0.028
ENSG00000102901.8	CENPT	chr16	-	67866130	67866257	67866130	67866218	67866357	67866448	2445	10,5,13	33,36,63	5,0,9	37,21,36	138	99	0.222307	0.950056	0.179,0.091,0.129	0.088,0.0,0.152	0.053
ENSG00000116641.11	DOCK7	chr1	-	62943370	62943505	62943370	62943496	62954604	62954736	6739	33,50,81	2,5,9	77,30,53	3,1,6	108	99	0.222611	0.950056	0.938,0.902,0.892	0.959,0.965,0.89	-0.027
ENSG00000166441.8	RPL27A	chr11	+	8705507	8705628	8705552	8705628	8704748	8704812	7745	52,64,68	276231333980	44,38,49	352621142830	144	99	0.222496	0.950056	0.013,0.014,0.012	0.009,0.012,0.012	0.002
ENSG00000175061.13	C17orf76-AS1	chr17	+	16343424	16343567	16343498	16343567	16342973	16343017	4744	90,96,101	138412911982	107,43,72	1380752880	173	99	0.223262	0.951377	0.036,0.041,0.028	0.042,0.032,0.045	-0.005
ENSG00000087365.10	SF3B2	chr11	+	65835416	65835516	65835419	65835516	65831098	65831200	7853	681672821	20,25,29	616358567	26,14,27	102	99	0.223214	0.951377	0.971,0.963,0.965	0.958,0.961,0.953	0.009
ENSG00000104946.6	TBC1D17	chr19	+	50391413	50391574	50391487	50391574	50390974	50391091	1627	16,16,15	34,54,42	16,8,16	32,14,32	173	99	0.224541	0.955662	0.212,0.145,0.17	0.222,0.246,0.222	-0.054
ENSG00000156504.12	FAM122B	chrX	-	133903596	133906313	133903596	133905384	133915850	133915947	6848	392466460	15,12,8	415232362	7,7,5	1028	99	0.22461	0.955662	0.716,0.789,0.847	0.851,0.761,0.875	-0.045
ENSG00000070423.13	RNF126	chr19	-	651610	651855	651610	651784	652232	652296	2280	163180239	2,2,2	202115173	2,5,2	170	99	0.226577	0.959638	0.979,0.981,0.986	0.983,0.931,0.981	0.017
ENSG00000179335.14	CLK3	chr15	+	74914460	74914901	74914834	74914901	74912349	74912566	4606	76,70,59	11,7,7	65,20,74	7,2,4	473	99	0.226548	0.959638	0.591,0.677,0.638	0.66,0.677,0.795	-0.075
ENSG00000058453.12	CROCC	chr1	+	17279796	17280852	17280717	17280852	17273255	17273486	5226	13,12,23	0,1,2	17,9,17	5,2,0	1020	99	0.226399	0.959638	1.0,0.538,0.527	0.248,0.304,1.0	0.171
ENSG00000214087.4	ARL16	chr17	-	79649063	79649705	79649063	79649179	79650042	79650156	6663	95122134	27,30,35	87,60,89	31,18,29	625	99	0.226456	0.959638	0.358,0.392,0.378	0.308,0.346,0.327	0.049
ENSG00000091039.12	OSBPL8	chr12	-	76844630	76844768	76844630	76844759	76881289	76881398	6690	32,42,29	19,17,19	35,18,29	14,6,12	108	99	0.226324	0.959638	0.607,0.694,0.583	0.696,0.733,0.689	-0.078
ENSG00000057935.9	MTA3	chr2	+	42931333	42931458	42931336	42931458	42924915	42924974	5615	24,28,36	20,31,31	61,24,40	32,25,27	102	99	0.228111	0.964675	0.538,0.467,0.53	0.649,0.482,0.59	-0.062
ENSG00000198000.7	NOL8	chr9	-	95062171	95063092	95062171	95062298	95063832	95064104	2863	21,33,22	78,92,87	20,5,15	65,40,67	893	99	0.228673	0.966317	0.029,0.038,0.027	0.033,0.014,0.024	0.008
ENSG00000198265.7	HELZ	chr17	-	65156376	65156481	65156376	65156478	65157012	65157192	1570	8,10,11	18,15,22	14,5,3	21,15,27	102	99	0.229853	0.969631	0.301,0.393,0.327	0.393,0.244,0.097	0.096
ENSG00000120318.11	ARAP3	chr5	-	141041250	141041822	141041250	141041356	141044488	141044652	6250	35,41,44	6,3,4	80,47,47	4,3,4	565	99	0.230044	0.969631	0.505,0.705,0.658	0.778,0.733,0.673	-0.105
ENSG00000187147.13	RNF220	chr1	+	45115554	45117395	45116375	45117395	45115332	45115441	6803	122144157	2,2,0	169115135	0,1,0	920	99	0.230153	0.969631	0.868,0.886,1.0	1.0,0.925,1.0	-0.057
ENSG00000111319.8	SCNN1A	chr12	-	6464437	6464601	6464437	6464544	6464942	6465046	2868	399516502	6,6,10	912615897	18,12,19	156	99	0.231202	0.973316	0.977,0.982,0.97	0.97,0.97,0.968	0.007
ENSG00000063660.4	GPC1	chr2	+	241404251	241404392	241404272	241404392	241404032	241404163	3404	6,8,3	219226193	7,10,16	325267316	120	99	0.231389	0.973369	0.022,0.028,0.013	0.017,0.03,0.04	-0.008
ENSG00000139405.11	C12orf52	chr12	+	113623989	113624121	113623997	113624121	113623330	113623826	8129	75,55,79	4,1,7	45,20,60	2,7,3	107	99	0.23168	0.973858	0.945,0.981,0.913	0.954,0.726,0.949	0.07
ENSG00000203705.6	TATDN3	chr1	+	212985568	212985670	212985589	212985670	212981077	212981190	492	3,2,4	13,17,20	3,0,2	16,15,13	120	99	0.231963	0.974317	0.16,0.088,0.142	0.134,0.0,0.113	0.048
ENSG00000137166.10	FOXP4	chr6	+	41553168	41553255	41553174	41553255	41552506	41552629	6001	17,22,21	0,1,2	13,13,22	3,0,0	105	99	0.232836	0.977246	1.0,0.954,0.908	0.803,1.0,1.0	0.02
ENSG00000160408.10	ST6GALNAC6	chr9	-	130647600	130649067	130647600	130649063	130649762	130649870	5913	57,70,97	1,5,6	53,38,44	0,2,3	103	99	0.233065	0.977472	0.982,0.931,0.94	1.0,0.948,0.934	-0.01
ENSG00000105618.9	PRPF31	chr19	+	54631447	54631575	54631465	54631575	54629902	54629992	2427	125149144	1,5,2	139,75,120	4,1,6	117	99	0.234265	0.981766	0.991,0.962,0.984	0.967,0.984,0.944	0.014
ENSG00000167515.6	TRAPPC2L	chr16	+	88925026	88925199	88925049	88925199	88923493	88923591	7006	30,31,41	0,0,1	38,29,21	2,1,1	122	99	0.235024	0.981995	1.0,1.0,0.971	0.939,0.959,0.945	0.043
ENSG00000143702.11	CEP170	chr1	-	243319522	243319757	243319522	243319649	243327585	243329418	150	62,91,122	6,6,8	24,26,39	3,2,7	207	99	0.235791	0.983728	0.832,0.879,0.879	0.793,0.861,0.727	0.07
ENSG00000153292.11	GPR110	chr6	-	46984352	46988233	46984352	46984504	46988466	46988525	640	14,13,23	13,4,11	22,11,22	26,11,10	3828	99	0.235784	0.983728	0.027,0.078,0.051	0.021,0.025,0.054	0.019
ENSG00000143569.14	UBAP2L	chr1	+	154241232	154241430	154241235	154241430	154238976	154239044	2142	77,77,111	39,26,44	64,38,63	30,7,17	102	99	0.235971	0.98374	0.657,0.742,0.71	0.674,0.84,0.782	-0.062
ENSG00000163040.10	CCDC74A	chr2	+	132290161	132290354	132290282	132290354	132289236	132289375	144	82,80,82	5,12,11	79,44,45	9,7,12	220	99	0.237607	0.989081	0.881,0.75,0.77	0.798,0.739,0.628	0.079
ENSG00000105393.11	BABAM1	chr19	+	17386585	17386634	17386609	17386634	17384915	17384994	2918	13,6,3	154167185	4,5,5	180130161	123	99	0.238029	0.990103	0.064,0.028,0.013	0.018,0.03,0.024	0.011
ENSG00000187607.11	ZNF286A	chr17	+	15619313	15624101	15619372	15624101	15611468	15611561	5687	19,19,6	7,12,13	16,10,14	5,5,8	158	99	0.239313	0.993959	0.63,0.498,0.224	0.667,0.556,0.523	-0.131
ENSG00000150961.10	SEC24D	chr4	-	119736182	119736313	119736182	119736310	119736605	119736881	5074	12,9,18	40,49,48	11,1,6	35,25,27	102	99	0.239523	0.994093	0.226,0.151,0.267	0.234,0.037,0.177	0.065
ENSG00000123349.9	PFDN5	chr12	+	53690213	53691708	53691633	53691708	53689622	53689725	1904	191246204	10,1,2	105,95,203	0,0,5	1519	99	0.240769	0.994962	0.555,0.941,0.869	1.0,1.0,0.726	-0.12
ENSG00000141198.9	TOM1L1	chr17	+	52990026	52990176	52990047	52990176	52982849	52982928	3151	70,71,92	0,2,2	86,63,89	4,0,3	120	99	0.239916	0.994962	1.0,0.967,0.974	0.947,1.0,0.961	0.011
ENSG00000140854.8	KATNB1	chr16	+	57789701	57789829	57789752	57789829	57789256	57789406	3620	40,26,32	69,52,68	26,13,24	65,43,46	150	99	0.240803	0.994962	0.277,0.248,0.237	0.209,0.166,0.256	0.044
ENSG00000079134.7	THOC1	chr18	-	224083	224200	224083	224179	224923	224994	4565	3,5,4	26,31,44	3,1,2	26,18,32	120	99	0.240385	0.994962	0.087,0.117,0.07	0.087,0.044,0.049	0.031
ENSG00000223482.3	NUTM2A-AS1	chr10	-	88998423	88998629	88998423	88998606	89005871	89005969	6806	8,14,16	31,25,23	4,5,12	11,28,25	122	99	0.240286	0.994962	0.173,0.312,0.361	0.228,0.127,0.28	0.07
ENSG00000143493.8	INTS7	chr1	-	212119948	212120047	212119948	212119987	212125910	212126043	7707	55,73,56	2,3,6	74,31,58	3,2,1	159	99	0.240605	0.994962	0.945,0.938,0.853	0.939,0.906,0.973	-0.027
ENSG00000104960.11	PTOV1	chr19	+	50363312	50363440	50363350	50363440	50361805	50361910	3547	76,82,116	1,4,4	59,36,69	1,3,6	137	99	0.241629	0.997409	0.982,0.937,0.954	0.977,0.897,0.893	0.035
ENSG00000197696.5	NMB	chr15	-	85198359	85198640	85198359	85198635	85200406	85200579	2822	13,21,16	5,4,4	19,14,24	3,1,5	104	99	0.242692	0.999805	0.712,0.833,0.792	0.858,0.93,0.82	-0.09
ENSG00000145675.10	PIK3R1	chr5	+	67591974	67592169	67591998	67592169	67591247	67591316	1007	4,3,0	89,84,133	1,2,2	94,70,71	123	99	0.752243	1	0.035,0.028,0.0	0.008,0.022,0.022	0.004
ENSG00000182199.6	SHMT2	chr12	+	57626207	57626358	57626235	57626358	57625993	57626075	1008	13,17,33	253298516	14,10,27	360258419	127	99	0.371513	1	0.039,0.043,0.047	0.029,0.029,0.048	0.008
ENSG00000182199.6	SHMT2	chr12	+	57626235	57626358	57626265	57626358	57625993	57626075	1009	353440728	0,1,0	491369588	0,0,2	129	99	1	1	1.0,0.997,1.0	1.0,1.0,0.996	0
ENSG00000182199.6	SHMT2	chr12	+	57626207	57626358	57626265	57626358	57625993	57626075	1010	113159245	0,1,0	145121196	0,0,2	157	99	1	1	1.0,0.99,1.0	1.0,1.0,0.984	0.002
ENSG00000196123.8	KIAA0895L	chr16	-	67211912	67212010	67211912	67212000	67212101	67212407	1012	21,31,33	0,1,0	14,9,17	0,1,0	109	99	1	1	1.0,0.966,1.0	1.0,0.891,1.0	0.025
ENSG00000164062.8	APEH	chr3	+	49720260	49720378	49720275	49720378	49719978	49720169	1014	4,7,12	341336493	9,4,2	476209374	114	99	0.291973	1	0.01,0.018,0.021	0.016,0.016,0.005	0.004
ENSG00000164062.8	APEH	chr3	+	49713488	49713948	49713810	49713948	49713323	49713399	1015	309331402	3,1,0	382217370	1,1,1	421	99	1	1	0.96,0.987,1.0	0.989,0.981,0.989	-0.004
ENSG00000115289.8	PCGF1	chr2	-	74732678	74732765	74732678	74732739	74732863	74732897	1016	224223244	1,4,4	168137216	4,1,5	125	99	0.454608	1	0.994,0.978,0.98	0.971,0.991,0.972	0.006
ENSG00000126453.5	BCL2L12	chr19	+	50170275	50170418	50170278	50170418	50169941	50170056	1017	39,31,51	1,3,1	73,41,56	6,1,2	102	99	0.427994	1	0.974,0.909,0.98	0.922,0.975,0.965	0
ENSG00000115556.9	PLCD4	chr2	+	219498327	219498944	219498827	219498944	219496858	219497035	1021	54,79,81	5,1,4	48,33,52	1,1,2	599	99	0.286502	1	0.641,0.929,0.77	0.888,0.845,0.811	-0.068
ENSG00000004766.11	CCDC132	chr7	+	92979186	92979345	92979190	92979345	92978022	92978119	1022	60,56,65	4,1,2	54,30,28	3,0,1	103	99	0.515513	1	0.935,0.982,0.969	0.945,1.0,0.964	-0.008
ENSG00000197343.6	ZNF655	chr7	+	99159510	99160117	99159990	99160117	99158155	99158318	1032	132127176	15,15,17	116,79,123	23,7,13	579	99	0.487169	1	0.601,0.591,0.639	0.463,0.659,0.618	0.03
ENSG00000197343.6	ZNF655	chr7	+	99159971	99160117	99159990	99160117	99158155	99158318	1033	7,5,3	15,15,17	15,3,4	23,7,13	118	99	0.255807	1	0.281,0.219,0.129	0.354,0.264,0.205	-0.065
ENSG00000197343.6	ZNF655	chr7	+	99159510	99160117	99159966	99160117	99158155	99158318	1034	124123173	0,1,0	100,76,118	2,0,0	555	99	1	1	1.0,0.956,1.0	0.899,1.0,1.0	0.019
ENSG00000197343.6	ZNF655	chr7	+	99159510	99160117	99159971	99160117	99158155	99158318	1037	125123173	0,1,0	101,76,119	0,0,0	560	99	1	1	1.0,0.956,1.0	1.0,1.0,1.0	-0.015
ENSG00000104872.6	PIH1D1	chr19	-	49950594	49950724	49950594	49950674	49951083	49951165	1045	187194242	0,2,2	236117180	2,0,0	149	99	1	1	1.0,0.985,0.988	0.987,1.0,1.0	-0.005
ENSG00000099849.10	RASSF7	chr11	+	562078	562776	562083	562776	561761	561892	1047	88,92,115	1,4,2	109,48,88	1,0,0	104	99	0.699816	1	0.988,0.956,0.982	0.99,1.0,1.0	-0.021
ENSG00000111325.12	OGFOD2	chr12	+	123462906	123463116	123462988	123463116	123461417	123461517	1053	23,18,23	23,18,18	25,9,27	29,6,16	181	99	0.700344	1	0.354,0.354,0.411	0.32,0.451,0.48	-0.044
ENSG00000197111.11	PCBP2	chr12	+	53853583	53854927	53854798	53854927	53853055	53853187	1056	126,129,96	718762957	78,73,108	918514669	1314	99	0.554688	1	0.013,0.013,0.008	0.006,0.011,0.012	0.002
ENSG00000197111.11	PCBP2	chr12	+	53862560	53862616	53862563	53862616	53861004	53861077	1059	126116217	6,9,17	249,98,184	18,4,10	102	99	0.611743	1	0.953,0.926,0.925	0.931,0.96,0.947	-0.011
ENSG00000144566.6	RAB5A	chr3	+	20017078	20017244	20017134	20017244	19992297	19992553	1069	84107118	3,0,1	70,62,98	2,0,0	155	99	0.676105	1	0.947,1.0,0.987	0.957,1.0,1.0	-0.008
ENSG00000144566.6	RAB5A	chr3	+	20017078	20017244	20017092	20017244	19992297	19992553	1070	0,0,1	154136159	0,0,3	111,82,130	113	99	1	1	0.0,0.0,0.005	0.0,0.0,0.02	-0.005
ENSG00000144566.6	RAB5A	chr3	+	20017092	20017244	20017134	20017244	19992297	19992553	1071	238243276	3,0,1	181144225	2,0,0	141	99	1	1	0.982,1.0,0.995	0.985,1.0,1.0	-0.003
ENSG00000138326.14	RPS24	chr10	+	79799958	79799983	79799961	79799983	79796951	79797062	1079	12,7,8	194019352463	2,3,3	12868761522	102	99	1	1	0.006,0.003,0.003	0.002,0.003,0.002	0.002
ENSG00000183751.10	TBL3	chr16	+	2024181	2024293	2024197	2024293	2024056	2024108	107	1,2,0	53,53,51	1,1,1	53,38,45	115	99	1	1	0.016,0.031,0.0	0.016,0.022,0.019	-0.003
ENSG00000100722.14	ZC3H14	chr14	+	89034201	89034497	89034382	89034497	89029994	89030037	1098	2,5,3	39,49,44	5,3,2	36,24,46	280	99	0.701289	1	0.018,0.035,0.024	0.047,0.042,0.015	-0.009
ENSG00000100722.14	ZC3H14	chr14	+	89044328	89044484	89044336	89044484	89042183	89042284	1099	69,95,93	4,5,7	97,67,76	4,3,3	107	99	0.256285	1	0.941,0.946,0.925	0.957,0.954,0.959	-0.019
ENSG00000100227.13	POLDIP3	chr22	-	42991542	42991620	42991542	42991609	42992191	42992371	109	81,82,86	2,2,1	103,47,110	4,0,2	110	99	0.743835	1	0.973,0.974,0.987	0.959,1.0,0.98	-0.002
ENSG00000171163.11	ZNF692	chr1	-	249149923	249150145	249149923	249150142	249150486	249150621	10	38,50,54	3,3,1	40,23,43	5,0,2	102	99	0.757948	1	0.925,0.942,0.981	0.886,1.0,0.954	0.003
ENSG00000100722.14	ZC3H14	chr14	+	89076055	89076147	89076070	89076147	89075610	89075747	1100	65,85,101	2,0,7	91,46,87	2,1,3	114	99	0.478226	1	0.966,1.0,0.926	0.975,0.976,0.962	-0.007
ENSG00000100722.14	ZC3H14	chr14	+	89076055	89076147	89076058	89076147	89075610	89075747	1101	56,79,91	51,48,41	84,42,78	74,24,35	102	99	0.985426	1	0.516,0.615,0.683	0.524,0.629,0.684	-0.008
ENSG00000100722.14	ZC3H14	chr14	+	89076022	89076147	89076055	89076147	89075610	89075747	1102	3,4,2	54,77,90	4,0,3	84,41,76	132	99	0.639717	1	0.04,0.037,0.016	0.034,0.0,0.029	0.01
ENSG00000100722.14	ZC3H14	chr14	+	89076058	89076147	89076070	89076147	89075610	89075747	1103	60,54,51	2,0,7	81,28,44	2,1,3	111	99	0.604333	1	0.964,1.0,0.867	0.973,0.961,0.929	-0.011
ENSG00000100722.14	ZC3H14	chr14	+	89076022	89076147	89076058	89076147	89075610	89075747	1105	5,6,3	51,48,41	4,1,5	74,24,35	135	99	0.431552	1	0.067,0.084,0.051	0.038,0.03,0.095	0.013
ENSG00000204120.10	GIGYF2	chr2	+	233655967	233656156	233655970	233656156	233655717	233655880	110	41,54,27	0,1,0	48,28,44	1,0,2	102	99	0.921489	1	1.0,0.981,1.0	0.979,1.0,0.955	0.016
ENSG00000066427.17	ATXN3	chr14	-	92562436	92562481	92562436	92562478	92563017	92563182	1117	15,29,28	0,0,1	26,12,16	1,0,0	102	99	1	1	1.0,1.0,0.965	0.962,1.0,1.0	0.001
ENSG00000066427.17	ATXN3	chr14	-	92549469	92549602	92549469	92549579	92555073	92555161	1121	53,48,60	0,1,0	85,39,17	0,0,0	122	99	1	1	1.0,0.975,1.0	1.0,1.0,1.0	-0.008
ENSG00000007168.8	PAFAH1B1	chr17	+	2573456	2573625	2573568	2573625	2570285	2570492	1123	589574610	3,8,9	451275548	6,3,7	211	99	0.956116	1	0.989,0.971,0.97	0.972,0.977,0.973	0.003
ENSG00000119760.11	SUPT7L	chr2	-	27883850	27884468	27883850	27884255	27885045	27885148	1124	42,45,43	35,32,43	43,24,48	37,23,28	312	99	0.685175	1	0.276,0.309,0.241	0.269,0.249,0.352	-0.015
ENSG00000166582.5	CENPV	chr17	-	16251929	16252647	16251929	16251999	16253244	16253343	1127	48,67,74	24,14,21	75,48,110	23,15,28	747	99	0.67449	1	0.21,0.388,0.318	0.302,0.298,0.342	-0.009
ENSG00000175826.7	CTDNEP1	chr17	-	7150382	7150501	7150382	7150496	7150595	7150662	1128	287309357	4,7,8	360225339	10,6,8	104	99	0.385426	1	0.986,0.977,0.977	0.972,0.973,0.976	0.006
ENSG00000204120.10	GIGYF2	chr2	+	233708721	233708965	233708755	233708965	233704558	233704681	112	4,1,3	64,44,88	3,1,2	57,30,36	133	99	0.836496	1	0.044,0.017,0.025	0.038,0.024,0.04	-0.005
ENSG00000159322.13	ADPGK	chr15	-	73043709	73045236	73043709	73045233	73047896	73047995	1131	17,22,39	29,48,49	60,25,39	49,34,67	102	99	0.246905	1	0.363,0.308,0.436	0.543,0.416,0.361	-0.071
ENSG00000163565.14	IFI16	chr1	+	158986322	158986490	158986407	158986490	158985462	158985777	1135	336409346	2,2,1	242244307	0,0,1	184	99	1	1	0.989,0.991,0.995	1.0,1.0,0.994	-0.006
ENSG00000159788.14	RGS12	chr4	+	3427172	3427287	3427190	3427287	3425241	3425368	1136	6,1,1	152159150	0,3,2	82,54,82	117	99	0.566579	1	0.032,0.005,0.006	0.0,0.045,0.02	-0.007
ENSG00000166801.11	FAM111A	chr11	+	58910969	58913329	58913299	58913329	58910555	58910777	1137	64,72,63	1,3,1	71,38,75	4,0,3	2429	99	0.653605	1	0.723,0.494,0.72	0.42,1.0,0.505	0.004
ENSG00000166801.11	FAM111A	chr11	+	58916269	58916426	58916308	58916426	58913299	58913329	1139	23,17,28	12,8,14	32,8,45	13,6,8	138	99	0.309419	1	0.579,0.604,0.589	0.638,0.489,0.801	-0.052
ENSG00000166801.11	FAM111A	chr11	+	58916176	58916426	58916308	58916426	58913299	58913329	1140	17,16,16	12,8,14	11,8,28	13,6,8	231	99	0.808956	1	0.378,0.462,0.329	0.266,0.364,0.6	-0.02
ENSG00000155367.11	PPM1J	chr1	-	113254966	113255082	113254966	113255079	113255365	113255653	1150	0,1,0	37,21,38	2,1,0	17,20,14	102	99	0.472011	1	0.0,0.044,0.0	0.102,0.046,0.0	-0.035
ENSG00000155367.11	PPM1J	chr1	-	113253887	113254096	113253887	113254006	113254592	113254677	1151	1,4,1	38,30,31	1,0,1	25,26,22	189	99	0.538734	1	0.014,0.065,0.017	0.021,0.0,0.023	0.017
ENSG00000155158.16	TTC39B	chr9	-	15185277	15185526	15185277	15185404	15186941	15187033	1152	1,1,2	26,10,28	0,1,3	25,13,16	221	99	0.903208	1	0.017,0.043,0.031	0.0,0.033,0.077	-0.006
ENSG00000094880.6	CDC23	chr5	-	137542235	137542373	137542235	137542369	137548679	137548752	1157	44,52,72	0,0,1	72,29,53	0,0,0	103	99	1	1	1.0,1.0,0.986	1.0,1.0,1.0	-0.005
ENSG00000084207.11	GSTP1	chr11	+	67352508	67352712	67352608	67352712	67352155	67352243	1158	199207244	662269988777	185113217	730941285820	199	99	0.88445	1	0.015,0.015,0.014	0.012,0.013,0.018	0
ENSG00000165819.7	METTL3	chr14	-	21967168	21967744	21967168	21967281	21968636	21968824	1159	211216171	0,0,0	198,97,238	0,0,1	562	99	1	1	1.0,1.0,1.0	1.0,1.0,0.977	0.008
ENSG00000165819.7	METTL3	chr14	-	21969869	21970045	21969869	21969966	21971315	21971720	1160	156146181	3,5,1	222,81,159	2,3,2	178	99	0.635966	1	0.967,0.942,0.99	0.984,0.938,0.978	0
ENSG00000153575.6	TUBGCP5	chr15	+	22845761	22845876	22845770	22845876	22842047	22842183	1162	65,35,48	0,1,0	33,29,60	1,0,1	108	99	1	1	1.0,0.97,1.0	0.968,1.0,0.982	0.007
ENSG00000049283.13	EPN3	chr17	+	48615439	48615558	48615480	48615558	48613781	48614479	1164	235213248	0,1,0	108,64,108	0,0,0	140	99	1	1	1.0,0.993,1.0	1.0,1.0,1.0	-0.002
ENSG00000049283.13	EPN3	chr17	+	48617564	48617695	48617607	48617695	48616547	48616676	1165	3,4,7	197218234	5,0,3	78,42,99	142	99	0.623238	1	0.011,0.013,0.02	0.043,0.0,0.021	-0.007
ENSG00000267426.1	RP11-552F3.12	chr17	-	73897792	73898001	73897792	73897997	73898100	73898235	1166	137124213	7,8,7	205105166	8,8,6	103	99	0.9841	1	0.95,0.937,0.967	0.961,0.927,0.964	0.001
ENSG00000160917.10	CPSF4	chr7	+	99051588	99051759	99051663	99051759	99049990	99050063	1168	40,30,40	31,26,32	52,31,31	38,25,44	174	99	0.519515	1	0.423,0.396,0.416	0.438,0.414,0.286	0.032
ENSG00000160917.10	CPSF4	chr7	+	99051663	99051759	99051666	99051759	99049990	99050063	1169	31,26,32	7,14,13	39,25,44	17,9,9	102	99	0.626655	1	0.811,0.643,0.705	0.69,0.729,0.826	-0.029
ENSG00000160917.10	CPSF4	chr7	+	99051588	99051759	99051666	99051759	99049990	99050063	1170	40,30,40	7,14,13	53,31,31	17,9,9	177	99	0.96429	1	0.762,0.545,0.632	0.636,0.658,0.658	-0.004
ENSG00000102103.11	PQBP1	chrX	+	48759509	48760072	48760008	48760072	48759206	48759319	1174	570513641	13,6,7	444251461	6,9,10	598	99	0.243455	1	0.879,0.934,0.938	0.925,0.822,0.884	0.04
ENSG00000137814.5	HAUS2	chr15	+	42853467	42853600	42853472	42853600	42852979	42853068	1175	19,23,19	1,3,4	17,10,14	2,1,4	104	99	0.783033	1	0.948,0.879,0.819	0.89,0.905,0.769	0.027
ENSG00000135926.8	TMBIM1	chr2	-	219142657	219142888	219142657	219142697	219143237	219143288	1179	27,24,27	665762978	20,11,32	664454776	290	99	1	1	0.014,0.011,0.009	0.01,0.008,0.014	0.001
ENSG00000113758.9	DBN1	chr5	-	176895108	176895221	176895108	176895218	176895844	176895900	117	93116131	1,2,7	42,24,48	2,0,3	102	99	0.606733	1	0.989,0.983,0.948	0.953,1.0,0.94	0.009
ENSG00000124214.15	STAU1	chr20	-	47739628	47739772	47739628	47739766	47740911	47741124	1185	43,76,60	3,0,2	74,22,53	2,1,3	105	99	0.539262	1	0.931,1.0,0.966	0.972,0.954,0.943	0.009
ENSG00000124214.15	STAU1	chr20	-	47740911	47741142	47740911	47741124	47752369	47752468	1186	24,20,36	104,98,150	22,11,28	153,87,85	117	99	0.384774	1	0.163,0.147,0.169	0.108,0.097,0.218	0.019
ENSG00000135451.8	TROAP	chr12	+	49723927	49725190	49724996	49725190	49723177	49723237	1189	322300271	0,0,0	389177362	1,0,0	1168	99	1	1	1.0,1.0,1.0	0.971,1.0,1.0	0.01
ENSG00000138035.10	PNPT1	chr2	-	55870453	55870560	55870453	55870547	55871771	55871855	1190	120121118	0,0,5	142,51,155	0,1,0	112	99	0.924815	1	1.0,1.0,0.954	1.0,0.978,1.0	-0.008
ENSG00000083544.9	TDRD3	chr13	+	61147746	61148012	61147749	61148012	61141658	61141784	1192	7,21,13	13,3,13	25,12,10	11,5,8	102	99	0.586004	1	0.343,0.872,0.493	0.688,0.7,0.548	-0.076
ENSG00000083544.9	TDRD3	chr13	+	61083675	61084053	61083896	61084053	61068568	61068709	1194	0,0,2	24,25,31	0,0,1	21,20,26	320	99	1	1	0.0,0.0,0.02	0.0,0.0,0.012	0.003
ENSG00000156983.11	BRPF1	chr3	+	9785261	9785585	9785264	9785585	9784627	9784937	1195	7,16,11	15,13,24	11,6,12	8,13,11	102	99	0.45439	1	0.312,0.544,0.308	0.572,0.309,0.514	-0.077
ENSG00000177646.13	ACAD9	chr3	+	128623200	128623348	128623228	128623348	128622904	128622975	1197	0,0,0	77,74,102	0,1,2	87,51,57	127	99	1	1	0.0,0.0,0.0	0.0,0.015,0.027	-0.014
ENSG00000177646.13	ACAD9	chr3	+	128612361	128612499	128612397	128612499	128603495	128603589	1198	0,2,0	25,39,31	1,0,1	35,22,40	135	99	1	1	0.0,0.036,0.0	0.021,0.0,0.018	-0.001
ENSG00000142910.11	TINAGL1	chr1	+	32048749	32049176	32049061	32049176	32044804	32044868	1199	111412671108	0,1,0	247613572457	0,2,2	411	99	1	1	1.0,0.997,1.0	1.0,0.994,0.997	0.002
ENSG00000173598.9	NUDT4	chr12	+	93792543	93792631	93792546	93792631	93789264	93789309	119	97,106,97	154179150	56,50,60	71,53,113	102	99	0.412726	1	0.379,0.365,0.386	0.434,0.478,0.34	-0.041
ENSG00000170525.14	PFKFB3	chr10	+	6261481	6261656	6261531	6261656	6259097	6259154	1201	0,0,0	14,20,18	0,0,2	24,11,23	149	99	1	1	0.0,0.0,0.0	0.0,0.0,0.055	-0.018
ENSG00000105373.14	GLTSCR2	chr19	+	48260255	48260314	48260262	48260314	48259944	48260001	1203	143162220	0,0,1	132119143	0,0,0	106	99	1	1	1.0,1.0,0.995	1.0,1.0,1.0	-0.002
ENSG00000166965.8	RCCD1	chr15	+	91503557	91503728	91503563	91503728	91503129	91503228	1206	50,39,67	0,1,2	49,39,36	1,2,0	105	99	1	1	1.0,0.974,0.969	0.979,0.948,1.0	0.005
ENSG00000110075.10	PPP6R3	chr11	+	68380533	68382720	68382099	68382720	68377371	68377491	1208	145613901739	1,0,0	19029761417	0,0,1	1665	99	1	1	0.989,1.0,1.0	1.0,1.0,0.988	0
ENSG00000117407.12	ARTN	chr1	+	44401261	44401388	44401326	44401388	44399783	44399932	120	81,70,111	17,48,36	67,22,117	20,5,38	164	99	0.474255	1	0.742,0.468,0.651	0.669,0.726,0.65	-0.061
ENSG00000110075.10	PPP6R3	chr11	+	68355394	68355492	68355445	68355492	68343425	68343511	1213	33,30,42	1,1,2	57,33,45	1,0,0	150	99	0.247078	1	0.956,0.952,0.933	0.974,1.0,1.0	-0.044
ENSG00000110075.10	PPP6R3	chr11	+	68334466	68334634	68334481	68334634	68331770	68331900	1216	1,0,1	60,46,71	4,1,1	65,39,80	114	99	0.826501	1	0.014,0.0,0.012	0.051,0.022,0.011	-0.019
ENSG00000105298.9	CACTIN	chr19	-	3614383	3614587	3614383	3614492	3618872	3618987	1220	51,51,61	0,0,0	56,22,51	1,0,0	194	99	1	1	1.0,1.0,1.0	0.966,1.0,1.0	0.011
ENSG00000132849.14	INADL	chr1	+	62586852	62586967	62586857	62586967	62582803	62582890	1223	31,24,33	0,2,1	28,17,19	1,0,2	104	99	1	1	1.0,0.92,0.969	0.964,1.0,0.9	0.008
ENSG00000058600.11	POLR3E	chr16	+	22343380	22343506	22343443	22343506	22339830	22339908	1225	88106143	1,2,2	115,65,104	1,1,1	162	99	0.536905	1	0.982,0.97,0.978	0.986,0.975,0.985	-0.005
ENSG00000114956.15	DGUOK	chr2	+	74177727	74177859	74177753	74177859	74173845	74174033	1227	27,39,33	8,5,7	25,18,35	7,4,8	125	99	0.643226	1	0.728,0.861,0.789	0.739,0.781,0.776	0.027
ENSG00000114956.15	DGUOK	chr2	+	74177711	74177859	74177727	74177859	74173845	74174033	1228	157135179	1,2,3	152,84,168	0,1,1	115	99	0.858484	1	0.993,0.983,0.981	1.0,0.986,0.993	-0.007
ENSG00000114956.15	DGUOK	chr2	+	74177711	74177859	74177753	74177859	74173845	74174033	1229	183172209	8,5,7	177101202	7,4,8	141	99	0.782682	1	0.941,0.96,0.954	0.947,0.947,0.947	0.005
ENSG00000117407.12	ARTN	chr1	+	44401740	44401903	44401764	44401903	44401261	44401388	122	19,24,35	11,13,28	27,5,22	17,7,18	123	99	0.535825	1	0.582,0.598,0.502	0.561,0.365,0.496	0.087
ENSG00000155561.10	NUP205	chr7	+	135320311	135320405	135320328	135320405	135315091	135315218	1230	0,1,2	99136191	3,3,4	239105129	116	99	0.698016	1	0.0,0.006,0.009	0.011,0.024,0.026	-0.015
ENSG00000095794.15	CREM	chr10	+	35500181	35501883	35500583	35501883	35495822	35495979	1233	76,79,87	0,0,0	40,24,49	2,0,1	501	99	0.729053	1	1.0,1.0,1.0	0.798,1.0,0.906	0.099
ENSG00000176261.11	ZBTB8OS	chr1	-	33099551	33099711	33099551	33099673	33100368	33100393	1234	24,47,48	69,67,96	33,18,35	43,33,91	137	99	0.886442	1	0.201,0.336,0.265	0.357,0.283,0.217	-0.018
ENSG00000100023.13	PPIL2	chr22	+	22049682	22049785	22049686	22049785	22049225	22049359	1236	32,46,40	1,3,1	29,23,39	1,1,4	103	99	0.485785	1	0.969,0.936,0.975	0.965,0.957,0.904	0.018
ENSG00000110931.14	CAMKK2	chr12	-	121707330	121707430	121707330	121707384	121708700	121708748	1238	3,2,1	58,65,65	0,1,2	81,56,52	145	99	0.557717	1	0.034,0.021,0.01	0.0,0.012,0.026	0.009
ENSG00000117385.11	LEPRE1	chr1	-	43212045	43213083	43212045	43212523	43213393	43213469	1241	174159182	0,0,2	145,94,128	0,0,0	659	99	1	1	1.0,1.0,0.932	1.0,1.0,1.0	-0.023
ENSG00000117385.11	LEPRE1	chr1	-	43223453	43223616	43223453	43223593	43224522	43224654	1242	4,1,1	76,95,103	2,0,1	59,31,61	122	99	0.649126	1	0.041,0.008,0.008	0.027,0.0,0.013	0.006
ENSG00000124508.12	BTN2A2	chr6	+	26392602	26395102	26394525	26395102	26391030	26391057	1243	185227229	0,0,2	231162181	0,0,0	2022	99	1	1	1.0,1.0,0.849	1.0,1.0,1.0	-0.05
ENSG00000214114.4	MYCBP	chr1	-	39332551	39332681	39332551	39332671	39338689	39338762	1245	10,9,13	1,2,9	19,17,9	8,2,12	109	99	0.505942	1	0.901,0.803,0.567	0.683,0.885,0.405	0.099
ENSG00000153558.9	FBXL2	chr3	+	33415338	33415413	33415342	33415413	33415069	33415196	1246	31,39,26	0,1,0	22,12,30	0,0,0	103	99	1	1	1.0,0.974,1.0	1.0,1.0,1.0	-0.009
ENSG00000113430.5	IRX4	chr5	-	1879617	1879984	1879617	1879946	1880838	1880948	1248	10,8,13	84,67,84	10,7,10	72,72,69	137	99	0.836316	1	0.079,0.079,0.101	0.091,0.066,0.095	0.002
ENSG00000185033.10	SEMA4B	chr15	+	90770769	90770874	90770788	90770874	90768892	90769059	124	7,4,8	181229331	11,1,3	359163232	118	99	0.431089	1	0.031,0.014,0.02	0.025,0.005,0.011	0.008
ENSG00000128159.7	TUBGCP6	chr22	-	50656617	50656831	50656617	50656799	50656916	50657049	1253	69,58,81	1,0,3	59,24,36	4,0,0	131	99	0.87014	1	0.981,1.0,0.953	0.918,1.0,1.0	0.005
ENSG00000189306.6	RRP7A	chr22	-	42912016	42912302	42912016	42912142	42914010	42914153	1255	5,10,3	117114132	4,4,9	131,55,113	259	99	0.761806	1	0.016,0.032,0.009	0.012,0.027,0.03	-0.004
ENSG00000080822.12	CLDND1	chr3	-	98239976	98240286	98239976	98240221	98240496	98240547	1257	39,38,41	0,0,2	53,37,50	2,0,1	164	99	0.487309	1	1.0,1.0,0.925	0.941,1.0,0.968	0.005
ENSG00000080822.12	CLDND1	chr3	-	98239976	98240281	98239976	98240221	98240496	98240547	1258	33,28,35	0,0,2	32,23,42	2,0,1	159	99	0.532877	1	1.0,1.0,0.916	0.909,1.0,0.963	0.015
ENSG00000172046.14	USP19	chr3	-	49155089	49155263	49155089	49155218	49155379	49155553	125	19,30,19	8,6,9	23,22,21	5,7,7	144	99	0.654218	1	0.62,0.775,0.592	0.76,0.684,0.673	-0.043
ENSG00000080822.12	CLDND1	chr3	-	98234326	98235723	98234326	98234676	98235895	98236033	1260	126013681599	6,9,10	15257601275	5,12,8	1146	99	0.557852	1	0.948,0.929,0.932	0.963,0.845,0.932	0.023
ENSG00000080822.12	CLDND1	chr3	-	98237728	98237858	98237728	98237839	98239976	98240286	1262	0,1,0	132121162	4,1,2	133,92,106	118	99	0.615109	1	0.0,0.007,0.0	0.025,0.009,0.016	-0.014
ENSG00000142453.7	CARM1	chr19	+	11030508	11030642	11030552	11030642	11030270	11030356	1263	7,1,12	127129200	2,4,8	155,93,140	143	99	0.571079	1	0.037,0.005,0.04	0.009,0.029,0.038	0.002
ENSG00000170322.10	NFRKB	chr11	-	129754639	129754777	129754639	129754741	129755329	129755504	1264	8,20,16	17,42,23	11,6,24	26,26,26	135	99	0.790256	1	0.257,0.259,0.338	0.237,0.145,0.404	0.023
ENSG00000229807.5	XIST	chrX	-	73050900	73051109	73050900	73051041	73057274	73057338	1266	48,49,43	1,0,0	28,14,53	0,0,0	167	99	1	1	0.966,1.0,1.0	1.0,1.0,1.0	-0.011
ENSG00000229807.5	XIST	chrX	-	73050900	73051109	73050900	73051041	73053072	73053209	1267	69,78,63	0,1,3	56,27,82	0,1,3	167	99	0.867297	1	1.0,0.979,0.926	1.0,0.941,0.942	0.007
ENSG00000103051.14	COG4	chr16	-	70530168	70530334	70530168	70530282	70531123	70531290	1268	152156198	5,3,4	181102126	4,2,1	151	99	0.331502	1	0.952,0.972,0.97	0.967,0.971,0.988	-0.011
ENSG00000160410.10	SHKBP1	chr19	+	41088256	41088372	41088331	41088372	41086651	41086842	1270	139150265	6,2,0	174,96,136	5,2,3	174	99	0.283663	1	0.929,0.977,1.0	0.952,0.965,0.963	0.009
ENSG00000160410.10	SHKBP1	chr19	+	41096635	41096759	41096638	41096759	41096149	41096328	1271	117,75,141	7,4,4	128,56,62	7,5,5	102	99	0.263181	1	0.942,0.948,0.972	0.947,0.916,0.923	0.025
ENSG00000160410.10	SHKBP1	chr19	+	41084353	41084448	41084367	41084448	41084059	41084118	1272	0,3,4	81,93,99	1,0,1	113,52,91	113	99	0.805855	1	0.0,0.027,0.034	0.008,0.0,0.01	0.014
ENSG00000160410.10	SHKBP1	chr19	+	41084002	41084118	41084059	41084118	41083462	41083536	1273	3,3,6	67,66,83	3,3,2	90,39,57	156	99	0.468985	1	0.028,0.028,0.044	0.021,0.047,0.022	0.003
ENSG00000160410.10	SHKBP1	chr19	+	41084028	41084118	41084059	41084118	41083462	41083536	1274	3,3,7	67,66,83	4,2,2	90,39,57	130	99	0.350327	1	0.033,0.033,0.06	0.033,0.038,0.026	0.01
ENSG00000213523.5	SRA1	chr5	-	139930645	139931769	139930645	139930754	139936731	139937031	1283	272323332	0,1,3	258,99,204	1,1,3	1114	99	0.31413	1	1.0,0.966,0.908	0.958,0.898,0.858	0.053
ENSG00000115762.12	PLEKHB2	chr2	+	131897739	131897848	131897742	131897848	131890474	131890564	1287	368400454	58,51,68	232123237	24,18,32	102	99	0.33451	1	0.86,0.884,0.866	0.904,0.869,0.878	-0.014
ENSG00000008294.16	SPAG9	chr17	-	49067037	49067233	49067037	49067188	49067810	49068029	1290	161186194	13,16,15	140,79,143	10,8,18	144	99	0.468263	1	0.895,0.889,0.899	0.906,0.872,0.845	0.02
ENSG00000171703.12	TCEA2	chr20	+	62701841	62701988	62701844	62701988	62701612	62701767	1291	32,30,51	1,3,1	41,41,37	0,3,3	102	99	0.82747	1	0.969,0.907,0.98	1.0,0.93,0.923	0.001
ENSG00000102054.13	RBBP7	chrX	-	16876798	16876972	16876798	16876945	16881077	16881223	1299	521499633	8,12,7	757480686	13,5,14	126	99	0.928904	1	0.981,0.97,0.986	0.979,0.987,0.975	-0.001
ENSG00000140995.12	DEF8	chr16	+	90023880	90024068	90023918	90024068	90021576	90021674	1304	3,6,6	150145119	6,0,10	106,64,109	137	99	0.296368	1	0.014,0.029,0.035	0.039,0.0,0.062	-0.008
ENSG00000140995.12	DEF8	chr16	+	90023918	90024068	90023945	90024068	90021576	90021674	1305	206194188	0,3,1	141,82,151	0,1,3	126	99	1	1	1.0,0.981,0.993	1.0,0.985,0.975	0.005
ENSG00000140995.12	DEF8	chr16	+	90023880	90024068	90023945	90024068	90021576	90021674	1308	59,55,75	0,3,1	41,18,52	0,1,3	164	99	0.727509	1	1.0,0.917,0.978	1.0,0.916,0.913	0.022
ENSG00000140199.7	SLC12A6	chr15	-	34530432	34530602	34530432	34530532	34531165	34531361	1318	19,19,35	0,0,1	26,27,10	0,0,2	169	99	1	1	1.0,1.0,0.953	1.0,1.0,0.745	0.069
ENSG00000105404.6	RABAC1	chr19	-	42460832	42461086	42460832	42461042	42461169	42461271	1319	419493544	10,21,6	349183261	2,9,11	143	99	0.899958	1	0.967,0.942,0.984	0.992,0.934,0.943	0.008
ENSG00000087191.8	PSMC5	chr17	+	61908379	61908586	61908395	61908586	61908168	61908295	131	7,7,15	496491579	5,9,13	550287465	115	99	0.72901	1	0.012,0.012,0.022	0.008,0.026,0.024	-0.004
ENSG00000105404.6	RABAC1	chr19	-	42460832	42461086	42460832	42461042	42462437	42462535	1320	120137144	0,0,1	78,49,65	1,0,0	143	99	1	1	1.0,1.0,0.99	0.982,1.0,1.0	0.003
ENSG00000119718.6	EIF2B2	chr14	+	75472543	75472664	75472599	75472664	75471439	75471603	1321	38,23,44	2,1,3	50,18,49	1,0,1	155	99	1	1	0.924,0.936,0.904	0.97,1.0,0.969	-0.058
ENSG00000119718.6	EIF2B2	chr14	+	75472543	75472664	75472568	75472664	75471439	75471603	1322	4,1,2	133132127	5,0,4	135,78,137	124	99	0.460977	1	0.023,0.006,0.012	0.029,0.0,0.023	-0.004
ENSG00000119718.6	EIF2B2	chr14	+	75472568	75472664	75472599	75472664	75471439	75471603	1323	167154169	2,1,3	180,96,182	1,0,1	130	99	0.682171	1	0.985,0.992,0.977	0.993,1.0,0.993	-0.011
ENSG00000170919.11	TPT1-AS1	chr13	+	45964848	45965037	45964892	45965037	45963869	45963955	1327	35,44,45	10,5,13	16,10,18	0,1,7	143	99	0.264815	1	0.708,0.859,0.706	1.0,0.874,0.64	-0.08
ENSG00000099814.11	CEP170B	chr14	+	105355851	105356095	105355956	105356095	105352611	105354315	1332	93122109	16,32,23	74,57,99	18,10,26	204	99	0.786595	1	0.738,0.649,0.697	0.666,0.734,0.649	0.012
ENSG00000163512.9	AZI2	chr3	-	28381892	28382113	28381892	28382092	28383002	28383087	1338	27,34,46	0,0,0	29,16,27	1,0,0	120	99	1	1	1.0,1.0,1.0	0.96,1.0,1.0	0.013
ENSG00000154832.10	CXXC1	chr18	-	47812118	47812627	47812118	47812298	47812908	47813009	1339	170185213	0,0,1	105,76,179	0,0,0	428	99	1	1	1.0,1.0,0.98	1.0,1.0,1.0	-0.007
ENSG00000196154.7	S100A4	chr1	-	153516088	153516415	153516088	153516399	153517129	153517285	133	4,2,3	41,48,46	1,1,4	35,24,32	115	99	0.70309	1	0.077,0.035,0.053	0.024,0.035,0.097	0.003
ENSG00000154832.10	CXXC1	chr18	-	47809634	47809731	47809634	47809694	47809884	47809934	1340	312255307	9,1,6	207107208	4,4,4	136	99	0.786619	1	0.962,0.995,0.974	0.974,0.951,0.974	0.011
ENSG00000149600.7	COMMD7	chr20	-	31315699	31315832	31315699	31315802	31315895	31315949	1341	0,1,1	67,76,60	2,0,1	62,29,44	129	99	1	1	0.0,0.01,0.013	0.024,0.0,0.017	-0.006
ENSG00000142765.13	SYTL1	chr1	+	27675570	27675643	27675606	27675643	27674457	27674503	1343	184135175	11,13,18	174112132	19,10,16	135	99	0.330149	1	0.925,0.884,0.877	0.87,0.891,0.858	0.022
ENSG00000092036.12	HAUS4	chr14	-	23417076	23417242	23417076	23417222	23419522	23419619	1344	0,0,4	70,70,100	4,1,3	131,65,66	119	99	0.324463	1	0.0,0.0,0.032	0.025,0.013,0.036	-0.014
ENSG00000164924.13	YWHAZ	chr8	-	101936362	101936550	101936362	101936526	101937143	101937267	1345	7,7,11	183919562290	7,3,7	167310881539	123	99	1	1	0.003,0.003,0.004	0.003,0.002,0.004	0
ENSG00000163516.9	ANKZF1	chr2	+	220098854	220100034	220099547	220100034	220098436	220098665	1346	386402435	0,0,1	211114397	0,0,0	792	99	1	1	1.0,1.0,0.982	1.0,1.0,1.0	-0.006
ENSG00000163516.9	ANKZF1	chr2	+	220098854	220100597	220100429	220100597	220098007	220098155	1347	741789837	0,1,0	426245783	0,0,0	1674	99	1	1	1.0,0.979,1.0	1.0,1.0,1.0	-0.007
ENSG00000126777.13	KTN1	chr14	+	56101243	56101376	56101247	56101376	56099952	56100059	1348	332355426	0,0,4	367234347	0,0,1	103	99	1	1	1.0,1.0,0.99	1.0,1.0,0.997	-0.002
ENSG00000162129.8	CLPB	chr11	-	72013347	72013417	72013347	72013392	72018242	72018298	134	1,0,0	20,27,18	0,0,1	40,19,24	124	99	1	1	0.038,0.0,0.0	0.0,0.0,0.032	0.002
ENSG00000118200.10	CAMSAP2	chr1	+	200816337	200816420	200816385	200816420	200813909	200813997	1350	146174223	23,19,31	93,78,145	26,10,15	147	99	0.492765	1	0.81,0.86,0.829	0.707,0.84,0.867	0.028
ENSG00000106799.8	TGFBR1	chr9	+	101894778	101895021	101894790	101895021	101891136	101891382	1353	0,5,2	19,26,35	3,1,2	8,19,19	111	99	0.711439	1	0.0,0.146,0.048	0.251,0.045,0.086	-0.063
ENSG00000082213.13	C5orf22	chr5	+	31538366	31538796	31538590	31538796	31535850	31536000	1355	129151159	1,1,2	81,54,85	1,4,0	323	99	0.516109	1	0.975,0.979,0.961	0.961,0.805,1.0	0.05
ENSG00000100239.11	PPP6R2	chr22	+	50879229	50879455	50879250	50879455	50878389	50878478	1357	1,3,2	70,46,78	2,1,1	65,34,60	120	99	0.51246	1	0.012,0.051,0.021	0.025,0.024,0.014	0.007
ENSG00000100239.11	PPP6R2	chr22	+	50857774	50857891	50857777	50857891	50857295	50857408	1358	2,5,5	35,75,76	2,0,4	57,32,45	102	99	0.247046	1	0.053,0.061,0.06	0.033,0.0,0.079	0.021
ENSG00000160783.15	PMF1	chr1	+	156206078	156206274	156206139	156206274	156203418	156203519	1360	188217246	1,3,1	229127198	1,5,2	160	99	0.449259	1	0.991,0.978,0.993	0.993,0.94,0.984	0.015
ENSG00000213722.4	DDAH2	chr6	-	31695319	31695469	31695319	31695420	31695949	31696069	1362	54,59,46	0,0,1	30,25,22	0,0,0	148	99	1	1	1.0,1.0,0.969	1.0,1.0,1.0	-0.01
ENSG00000133316.11	WDR74	chr11	-	62601089	62601409	62601089	62601146	62601747	62601803	1363	574528587	0,1,0	540327518	0,0,0	362	99	1	1	1.0,0.993,1.0	1.0,1.0,1.0	-0.002
ENSG00000145425.5	RPS3A	chr4	+	152025328	152025438	152025336	152025438	152024022	152024231	1365	699871709498	1,1,2	917357177278	5,2,5	107	99	1	1	1.0,1.0,1.0	0.999,1.0,0.999	0.001
ENSG00000110888.13	CAPRIN2	chr12	-	30862487	30863448	30862487	30863404	30864499	30864563	1367	44,32,34	43,66,69	21,9,18	26,9,44	143	99	0.980528	1	0.415,0.251,0.254	0.359,0.409,0.221	-0.023
ENSG00000175166.12	PSMD2	chr3	+	184019558	184019859	184019645	184019859	184019324	184019446	1372	233227186	55,49,47	118,60,141	28,14,30	186	99	0.811823	1	0.693,0.711,0.678	0.692,0.695,0.714	-0.006
ENSG00000175166.12	PSMD2	chr3	+	184019581	184019859	184019645	184019859	184019324	184019446	1373	212207173	55,49,47	115,60,136	28,14,30	163	99	0.549004	1	0.701,0.72,0.691	0.714,0.722,0.734	-0.019
ENSG00000175166.12	PSMD2	chr3	+	184019634	184019859	184019645	184019859	184019324	184019446	1374	110811941037	55,49,47	637342811	28,14,30	110	99	0.426244	1	0.948,0.956,0.952	0.953,0.956,0.961	-0.005
ENSG00000175166.12	PSMD2	chr3	+	184019581	184019859	184019634	184019859	184019324	184019446	1377	23,35,17	9191022881	11,5,20	533287695	152	99	0.483904	1	0.016,0.022,0.012	0.013,0.011,0.018	0.003
ENSG00000100316.11	RPL3	chr22	-	39712710	39713026	39712710	39712846	39713465	39713634	1387	339350528	7616742711017	375159395	865255466208	279	99	0.618468	1	0.016,0.016,0.017	0.015,0.01,0.022	0.001
ENSG00000109065.7	NAT9	chr17	-	72768098	72768193	72768098	72768178	72768356	72768416	138	48,36,52	4,1,1	59,15,49	1,2,4	114	99	0.658199	1	0.912,0.969,0.978	0.981,0.867,0.914	0.032
ENSG00000158773.10	USF1	chr1	-	161009991	161010120	161009991	161010113	161010365	161010460	1391	69,68,65	0,4,2	44,34,62	5,1,0	106	99	0.759202	1	1.0,0.941,0.968	0.892,0.969,1.0	0.016
ENSG00000106089.7	STX1A	chr7	-	73115059	73115261	73115059	73115170	73117174	73117312	1392	85,87,126	0,0,3	50,23,47	1,0,1	190	99	1	1	1.0,1.0,0.956	0.963,1.0,0.961	0.011
ENSG00000152076.14	CCDC74B	chr2	-	130899705	130899926	130899705	130899756	130900841	130900886	1396	9,6,3	16,19,30	6,6,2	20,13,11	269	99	0.851724	1	0.172,0.104,0.035	0.099,0.145,0.063	0.001
ENSG00000152076.14	CCDC74B	chr2	-	130899705	130899954	130899705	130899756	130900841	130900886	1397	13,9,5	16,19,30	9,10,3	20,13,11	297	99	0.725656	1	0.213,0.136,0.053	0.13,0.204,0.083	-0.005
ENSG00000164300.11	SERINC5	chr5	-	79454658	79454785	79454658	79454779	79462205	79462301	1398	55,47,51	2,0,1	51,38,42	0,0,2	105	99	1	1	0.963,1.0,0.98	1.0,1.0,0.952	-0.003
ENSG00000167380.12	ZNF226	chr19	+	44676240	44676367	44676244	44676367	44674187	44674248	1402	29,30,38	0,0,0	47,12,31	1,0,2	103	99	0.432748	1	1.0,1.0,1.0	0.978,1.0,0.937	0.028
ENSG00000179262.5	RAD23A	chr19	+	13060088	13060222	13060091	13060222	13059894	13059973	1404	151151198	142147174	207103159	170123116	102	99	0.753775	1	0.508,0.499,0.525	0.542,0.448,0.571	-0.01
ENSG00000179262.5	RAD23A	chr19	+	13059310	13059366	13059327	13059366	13058990	13059172	1405	283263327	1,9,3	361153254	5,4,5	116	99	0.626054	1	0.996,0.961,0.989	0.984,0.97,0.977	0.005
ENSG00000134744.9	ZCCHC11	chr1	-	52902426	52902650	52902426	52902635	52903891	52904007	1406	18,14,17	42,40,23	11,5,9	22,10,12	114	99	0.668378	1	0.271,0.233,0.391	0.303,0.303,0.394	-0.035
ENSG00000076944.10	STXBP2	chr19	+	7707314	7707709	7707651	7707709	7707088	7707219	1409	260269297	0,3,0	226135208	0,0,0	436	99	1	1	1.0,0.953,1.0	1.0,1.0,1.0	-0.016
ENSG00000109065.7	NAT9	chr17	-	72769714	72769827	72769714	72769824	72771760	72771846	140	15,16,12	13,25,23	10,7,10	13,15,18	102	99	0.547299	1	0.528,0.383,0.336	0.427,0.312,0.35	0.053
ENSG00000076944.10	STXBP2	chr19	+	7711057	7711230	7711134	7711230	7710082	7710192	1410	7,13,7	147163213	6,4,5	175,91,100	176	99	0.374778	1	0.026,0.043,0.018	0.019,0.024,0.027	0.006
ENSG00000076944.10	STXBP2	chr19	+	7705616	7705695	7705625	7705695	7704616	7704693	1412	104,84,125	2,0,1	94,66,73	3,2,1	108	99	0.797981	1	0.979,1.0,0.991	0.966,0.968,0.985	0.017
ENSG00000102312.16	PORCN	chrX	+	48369682	48369875	48369753	48369875	48368171	48368344	1415	136150158	54,63,48	85,74,110	37,20,50	170	99	0.803454	1	0.595,0.581,0.657	0.572,0.683,0.562	0.005
ENSG00000156802.8	ATAD2	chr8	-	124361524	124361684	124361524	124361661	124368628	124368717	1417	48,35,69	0,0,0	110,56,67	0,1,3	122	99	0.619547	1	1.0,1.0,1.0	1.0,0.978,0.948	0.025
ENSG00000181090.13	EHMT1	chr9	+	140637822	140637980	140637843	140637980	140622800	140622981	1424	14,17,20	13,21,12	5,8,17	7,8,6	120	99	0.670677	1	0.47,0.4,0.579	0.371,0.452,0.7	-0.025
ENSG00000184428.8	TOP1MT	chr8	-	144407515	144407703	144407515	144407648	144408391	144408514	1425	100,75,102	0,0,1	91,62,67	2,0,0	154	99	1	1	1.0,1.0,0.985	0.967,1.0,1.0	0.006
ENSG00000109065.7	NAT9	chr17	-	72768098	72768416	72768098	72768256	72769034	72769178	142	77,66,85	0,1,0	59,29,64	0,0,0	259	99	1	1	1.0,0.962,1.0	1.0,1.0,1.0	-0.013
ENSG00000163430.5	FSTL1	chr3	-	120169530	120169644	120169530	120169593	120169743	120169838	1430	1,0,0	23,15,32	0,2,1	30,16,16	150	99	0.501985	1	0.028,0.0,0.0	0.0,0.076,0.04	-0.029
ENSG00000135249.3	RINT1	chr7	+	105177011	105177196	105177104	105177196	105173270	105173316	1431	55,55,80	0,2,0	74,44,78	0,0,0	192	99	1	1	1.0,0.934,1.0	1.0,1.0,1.0	-0.022
ENSG00000135249.3	RINT1	chr7	+	105182854	105183096	105182938	105183096	105177011	105177059	1432	24,18,32	2,0,0	25,15,16	0,0,1	183	99	1	1	0.867,1.0,1.0	1.0,1.0,0.896	-0.01
ENSG00000204410.10	MSH5	chr6	+	31728466	31728616	31728564	31728616	31727866	31727993	1437	20,19,21	0,2,0	28,16,20	0,0,0	197	99	1	1	1.0,0.827,1.0	1.0,1.0,1.0	-0.058
ENSG00000164024.7	METAP1	chr4	+	99955380	99955493	99955383	99955493	99950017	99950069	1439	145165195	5,2,7	140,83,110	1,0,9	102	99	0.731177	1	0.966,0.988,0.964	0.993,1.0,0.922	0.001
ENSG00000103066.8	PLA2G15	chr16	+	68289668	68289893	68289793	68289893	68289184	68289283	1441	41,68,49	4,2,3	67,48,60	7,0,6	224	99	0.59169	1	0.819,0.938,0.878	0.809,1.0,0.815	0.004
ENSG00000103066.8	PLA2G15	chr16	+	68289608	68289893	68289793	68289893	68289184	68289283	1443	25,48,28	4,2,3	37,29,31	7,0,6	284	99	0.54049	1	0.685,0.893,0.765	0.648,1.0,0.643	0.017
ENSG00000204427.7	ABHD16A	chr6	-	31655817	31656082	31655817	31655880	31656499	31656563	1445	120106113	0,1,0	107,52,91	1,0,0	301	99	1	1	1.0,0.972,1.0	0.972,1.0,1.0	0
ENSG00000075413.13	MARK3	chr14	+	103934369	103934523	103934417	103934523	103933415	103933528	1446	185132229	56,61,92	153,78,143	48,26,52	147	99	0.40929	1	0.69,0.593,0.626	0.682,0.669,0.649	-0.03
ENSG00000117602.7	RCAN3	chr1	+	24859572	24859744	24859602	24859744	24857707	24857881	1448	29,52,43	0,0,2	52,35,37	0,0,0	129	99	1	1	1.0,1.0,0.943	1.0,1.0,1.0	-0.019
ENSG00000167930.11	ITFG3	chr16	+	304379	304680	304386	304680	299547	299653	1449	17,27,28	0,1,1	28,12,14	1,0,0	106	99	1	1	1.0,0.962,0.963	0.963,1.0,1.0	-0.013
ENSG00000167930.11	ITFG3	chr16	+	309967	310159	309994	310159	309481	309598	1450	70,67,64	10,5,6	87,54,52	8,5,4	126	99	0.584929	1	0.846,0.913,0.893	0.895,0.895,0.911	-0.016
ENSG00000088205.8	DDX18	chr2	+	118582515	118582677	118582572	118582677	118582144	118582284	1455	224257291	3,3,1	268160309	1,1,4	156	99	0.803623	1	0.979,0.982,0.995	0.994,0.99,0.98	-0.003
ENSG00000214655.6	ZSWIM8	chr10	+	75554298	75554397	75554313	75554397	75553904	75554088	1459	40,31,44	21,31,30	26,9,18	16,9,14	114	99	0.930135	1	0.623,0.465,0.56	0.585,0.465,0.528	0.023
ENSG00000163040.10	CCDC74A	chr2	+	132288151	132288400	132288349	132288400	132287219	132287264	145	47,33,27	7,9,15	30,18,26	9,8,8	297	99	0.671069	1	0.691,0.55,0.375	0.526,0.429,0.52	0.047
ENSG00000214655.6	ZSWIM8	chr10	+	75560774	75560953	75560842	75560953	75560397	75560517	1460	141131159	9,6,9	110,35,90	6,3,1	167	99	0.281754	1	0.903,0.928,0.913	0.916,0.874,0.982	-0.009
ENSG00000214655.6	ZSWIM8	chr10	+	75557538	75557828	75557693	75557828	75557134	75557363	1461	218248247	1,4,2	158,83,136	0,0,2	254	99	0.544596	1	0.988,0.96,0.98	1.0,1.0,0.964	-0.012
ENSG00000214655.6	ZSWIM8	chr10	+	75556510	75556772	75556531	75556772	75555296	75555421	1462	2,0,0	70,49,66	0,1,0	39,24,51	120	99	1	1	0.023,0.0,0.0	0.0,0.033,0.0	-0.003
ENSG00000214655.6	ZSWIM8	chr10	+	75560397	75560953	75560774	75560953	75560053	75560230	1463	115145131	0,1,1	93,37,76	0,0,0	476	99	1	1	1.0,0.968,0.965	1.0,1.0,1.0	-0.022
ENSG00000175575.8	PAAF1	chr11	+	73611314	73611465	73611355	73611465	73610190	73610289	1469	55,76,69	1,1,0	67,42,74	0,0,3	140	99	1	1	0.975,0.982,1.0	1.0,1.0,0.946	0.004
ENSG00000080815.14	PSEN1	chr14	+	73614674	73614802	73614685	73614802	73614502	73614584	1475	59,82,73	0,1,1	56,45,51	0,0,0	110	99	1	1	1.0,0.987,0.985	1.0,1.0,1.0	-0.009
ENSG00000080815.14	PSEN1	chr14	+	73614650	73614814	73614674	73614814	73614502	73614584	1476	0,1,0	51,74,70	0,0,0	53,41,47	123	99	1	1	0.0,0.011,0.0	0.0,0.0,0.0	0.004
ENSG00000169223.10	LMAN2	chr5	-	176764706	176764786	176764706	176764765	176765488	176765606	1477	434465548	2,1,5	689310469	3,1,1	120	99	1	1	0.994,0.997,0.989	0.995,0.996,0.997	-0.003
ENSG00000125089.12	SH3TC1	chr4	+	8235018	8235240	8235089	8235240	8233702	8233883	1491	13,16,20	111106163	14,10,20	112,66,104	170	99	0.455313	1	0.064,0.081,0.067	0.068,0.081,0.101	-0.013
ENSG00000125089.12	SH3TC1	chr4	+	8211391	8211549	8211474	8211549	8206893	8207093	1495	23,42,50	31,25,56	23,29,49	35,20,35	182	99	0.81783	1	0.288,0.477,0.327	0.263,0.441,0.432	-0.015
ENSG00000114388.8	NPRL2	chr3	-	50386816	50387259	50386816	50386921	50387361	50387453	1497	79,64,78	1,0,0	66,30,65	1,0,0	437	99	1	1	0.947,1.0,1.0	0.937,1.0,1.0	0.003
ENSG00000114388.8	NPRL2	chr3	-	50387095	50387264	50387095	50387259	50387361	50387453	1498	44,39,45	6,6,14	43,25,38	12,5,4	104	99	0.896244	1	0.875,0.861,0.754	0.773,0.826,0.9	-0.003
ENSG00000205423.7	CNEP1R1	chr16	+	50068012	50068067	50068017	50068067	50067307	50067417	149	53,53,49	0,0,1	47,30,44	0,0,0	104	99	1	1	1.0,1.0,0.979	1.0,1.0,1.0	-0.007
ENSG00000114388.8	NPRL2	chr3	-	50386816	50386925	50386816	50386921	50387095	50387259	1500	42,43,66	3,0,6	69,33,46	3,1,3	103	99	0.743459	1	0.931,1.0,0.914	0.957,0.969,0.936	-0.006
ENSG00000114388.8	NPRL2	chr3	-	50385189	50385672	50385189	50385332	50385747	50385841	1501	131114182	0,0,3	130,60,126	0,0,2	439	99	1	1	1.0,1.0,0.932	1.0,1.0,0.934	-0.001
ENSG00000164180.9	TMEM161B	chr5	-	87494792	87494967	87494792	87494886	87498778	87498892	1503	56,53,80	0,1,0	54,19,40	0,0,0	180	99	1	1	1.0,0.967,1.0	1.0,1.0,1.0	-0.011
ENSG00000126215.9	XRCC3	chr14	-	104177369	104177582	104177369	104177517	104177802	104177998	1511	36,41,60	1,1,2	48,29,47	0,1,3	164	99	0.809923	1	0.956,0.961,0.948	1.0,0.946,0.904	0.005
ENSG00000065000.11	AP3D1	chr19	-	2109084	2109206	2109084	2109124	2109871	2109957	1518	297299352	5,1,5	242130261	0,0,5	181	99	0.285378	1	0.97,0.994,0.975	1.0,1.0,0.966	-0.009
ENSG00000065000.11	AP3D1	chr19	-	2112858	2112966	2112858	2112930	2113334	2113412	1519	10,12,18	10,12,9	14,4,13	8,7,8	135	99	0.971861	1	0.423,0.423,0.595	0.562,0.295,0.544	0.013
ENSG00000065000.11	AP3D1	chr19	-	2108685	2108875	2108685	2108765	2109084	2109206	1520	8,23,13	265273292	4,4,18	171125211	209	99	0.789817	1	0.014,0.038,0.021	0.011,0.015,0.039	0.003
ENSG00000065000.11	AP3D1	chr19	-	2116603	2116795	2116603	2116745	2117220	2117366	1521	7,8,8	245290309	6,4,7	199125211	149	99	0.812682	1	0.019,0.018,0.017	0.02,0.021,0.022	-0.003
ENSG00000156508.13	EEF1A1	chr6	-	74228654	74229239	74228654	74228951	74229605	74229782	1523	339573528152064	1,0,3	390912399226795	0,0,0	387	99	1	1	1.0,1.0,1.0	1.0,1.0,1.0	0
ENSG00000168256.13	NKIRAS2	chr17	+	40174393	40174658	40174416	40174658	40173581	40173689	1524	0,2,1	56,55,39	2,0,3	48,21,38	122	99	0.628192	1	0.0,0.029,0.02	0.033,0.0,0.06	-0.015
ENSG00000168256.13	NKIRAS2	chr17	+	40174582	40174658	40174587	40174658	40174416	40174490	1525	5,10,7	13,4,6	9,9,6	8,4,4	104	99	0.413746	1	0.268,0.704,0.526	0.517,0.682,0.588	-0.096
ENSG00000144320.9	KIAA1715	chr2	-	176856958	176857146	176856958	176857001	176860285	176860374	152	20,22,25	2,0,0	23,14,38	0,0,0	244	99	1	1	0.802,1.0,1.0	1.0,1.0,1.0	-0.066
ENSG00000092148.8	HECTD1	chr14	-	31597817	31598654	31597817	31598513	31602443	31602620	1536	79108130	30,30,33	109,66,83	36,26,27	240	99	0.419256	1	0.521,0.598,0.619	0.555,0.512,0.559	0.037
ENSG00000116030.12	SUMO1	chr2	-	203075457	203075529	203075457	203075506	203079079	203079157	1539	244245333	4,9,12	307178321	13,3,9	122	99	0.925205	1	0.98,0.957,0.957	0.95,0.98,0.967	-0.001
ENSG00000116030.12	SUMO1	chr2	-	203079079	203079157	203079079	203079152	203084754	203084829	1540	271236348	7,11,9	308152275	5,6,15	104	99	0.736721	1	0.974,0.953,0.974	0.983,0.96,0.946	0.004
ENSG00000171858.13	RPS21	chr20	+	60963364	60963575	60963512	60963575	60962898	60962970	1541	407241495345	0,2,0	589337434456	0,0,0	247	99	1	1	1.0,0.999,1.0	1.0,1.0,1.0	0
ENSG00000100092.16	SH3BP1	chr22	+	38038901	38039013	38038905	38039013	38038545	38038622	1544	52,39,60	0,0,0	101,92,117	3,2,0	103	99	0.774474	1	1.0,1.0,1.0	0.97,0.978,1.0	0.017
ENSG00000100092.16	SH3BP1	chr22	+	38046092	38046256	38046158	38046256	38044325	38044442	1545	0,7,3	75,83,88	2,3,5	139102118	165	99	0.50823	1	0.0,0.048,0.02	0.009,0.017,0.025	0.006
ENSG00000111215.7	PRR4	chr12	-	10999643	10999966	10999643	10999734	11000970	11001006	1551	35,43,34	0,0,0	9,23,37	2,0,0	331	99	1	1	1.0,1.0,1.0	0.574,1.0,1.0	0.142
ENSG00000104823.4	ECH1	chr19	-	39306496	39306995	39306496	39306647	39307092	39307163	1554	125124163	0,0,1	168120110	0,0,0	447	99	1	1	1.0,1.0,0.973	1.0,1.0,1.0	-0.009
ENSG00000122882.6	ECD	chr10	-	74916325	74916413	74916325	74916335	74920191	74920309	1557	140181171	0,0,0	184108142	1,0,0	177	99	1	1	1.0,1.0,1.0	0.99,1.0,1.0	0.003
ENSG00000185722.12	ANKFY1	chr17	-	4085475	4085647	4085475	4085644	4086692	4086846	1558	3,7,7	26,30,27	3,6,7	28,10,22	102	99	0.543534	1	0.101,0.185,0.201	0.094,0.368,0.236	-0.07
ENSG00000170584.6	NUDCD2	chr5	-	162883934	162884086	162883934	162884011	162884567	162884616	1561	227278335	0,1,2	313180229	0,1,2	174	99	1	1	1.0,0.994,0.99	1.0,0.99,0.985	0.003
ENSG00000051382.4	PIK3CB	chr3	-	138400808	138400902	138400808	138400887	138402519	138402629	1566	0,0,0	41,54,49	0,1,0	51,19,37	114	99	1	1	0.0,0.0,0.0	0.0,0.044,0.0	-0.015
ENSG00000051382.4	PIK3CB	chr3	-	138461399	138461623	138461399	138461597	138474595	138474821	1567	30,28,35	1,2,0	37,30,23	0,1,0	125	99	0.754331	1	0.96,0.917,1.0	1.0,0.96,1.0	-0.028
ENSG00000099797.7	TECR	chr19	+	14675877	14676102	14676013	14676102	14675760	14675804	1571	536541677	0,1,0	649396467	1,0,0	235	99	1	1	1.0,0.996,1.0	0.996,1.0,1.0	0
ENSG00000099797.7	TECR	chr19	+	14674582	14674715	14674646	14674715	14674469	14674514	1573	171195217	3,2,1	232121135	4,0,0	163	99	0.62561	1	0.972,0.983,0.992	0.972,1.0,1.0	-0.008
ENSG00000099797.7	TECR	chr19	+	14674611	14674715	14674646	14674715	14674469	14674514	1574	512496610	3,2,1	627326438	4,0,0	134	99	1	1	0.992,0.995,0.998	0.991,1.0,1.0	-0.002
ENSG00000099797.7	TECR	chr19	+	14674582	14674715	14674611	14674715	14674469	14674514	1575	5,4,5	346305398	2,2,4	397207307	128	99	1	1	0.011,0.01,0.01	0.004,0.007,0.01	0.003
ENSG00000099797.7	TECR	chr19	+	14673985	14674069	14674017	14674069	14673336	14673387	1576	36,23,32	207192229	51,20,24	257119161	131	99	0.285507	1	0.116,0.083,0.096	0.13,0.113,0.101	-0.016
ENSG00000099797.7	TECR	chr19	+	14673952	14674069	14674017	14674069	14673336	14673387	1577	16,14,15	207192229	19,16,14	257119161	164	99	0.284313	1	0.045,0.042,0.038	0.043,0.075,0.05	-0.014
ENSG00000099797.7	TECR	chr19	+	14673952	14674069	14673985	14674069	14673336	14673387	1578	5,4,0	25,13,17	4,3,6	36,7,16	132	99	0.412329	1	0.13,0.188,0.0	0.077,0.243,0.22	-0.074
ENSG00000128739.16	SNRPN	chr15	+	25219434	25219603	25219457	25219603	25213078	25213229	1579	4,7,3	189202257	6,1,1	155,64,152	122	99	0.738504	1	0.017,0.027,0.009	0.03,0.013,0.005	0.002
ENSG00000128739.16	SNRPN	chr15	+	25219434	25219603	25219544	25219603	25213078	25213229	1580	200232251	8,9,5	165,67,125	4,3,9	209	99	0.455583	1	0.922,0.924,0.96	0.951,0.914,0.868	0.024
ENSG00000128739.16	SNRPN	chr15	+	25219434	25219603	25219533	25219603	25213078	25213229	1581	172201213	7,11,4	144,53,102	5,0,5	198	99	0.510925	1	0.925,0.901,0.964	0.935,1.0,0.911	-0.019
ENSG00000128739.16	SNRPN	chr15	+	25219457	25219603	25219544	25219603	25213078	25213229	1582	385427505	8,9,5	314130276	4,3,9	186	99	0.555612	1	0.962,0.962,0.982	0.977,0.958,0.942	0.01
ENSG00000128739.16	SNRPN	chr15	+	25219457	25219603	25219533	25219603	25213078	25213229	1583	357396467	7,11,4	293116253	5,0,5	175	99	0.411927	1	0.967,0.953,0.985	0.971,1.0,0.966	-0.011
ENSG00000128739.16	SNRPN	chr15	+	25219533	25219603	25219544	25219603	25213078	25213229	1584	35,42,42	8,9,5	26,14,28	4,3,9	110	99	0.631974	1	0.797,0.808,0.883	0.854,0.808,0.737	0.03
ENSG00000128739.16	SNRPN	chr15	+	25219457	25219603	25219533	25219603	25207260	25207356	1585	169198215	0,1,0	144,55,101	0,0,0	175	99	1	1	1.0,0.991,1.0	1.0,1.0,1.0	-0.003
ENSG00000128739.16	SNRPN	chr15	+	25219533	25219603	25219544	25219603	25207260	25207356	1586	28,32,38	0,0,1	21,14,23	0,2,0	110	99	1	1	1.0,1.0,0.972	1.0,0.863,1.0	0.036
ENSG00000128739.16	SNRPN	chr15	+	25219457	25219603	25219544	25219603	25207260	25207356	1587	197229253	0,0,1	165,69,124	0,2,0	186	99	1	1	1.0,1.0,0.993	1.0,0.948,1.0	0.015
ENSG00000182944.13	EWSR1	chr22	+	29669726	29669853	29669729	29669853	29668368	29668420	1590	12,19,22	389396413	9,15,20	318262429	102	99	0.931215	1	0.029,0.044,0.049	0.027,0.053,0.043	0
ENSG00000182944.13	EWSR1	chr22	+	29687550	29687588	29687553	29687588	29684594	29684775	1592	85,93,114	103125165	101,43,123	115,74,138	102	99	0.681614	1	0.445,0.419,0.401	0.46,0.361,0.464	-0.007
ENSG00000182944.13	EWSR1	chr22	+	29684594	29687588	29687550	29687588	29682911	29683123	1594	181720431971	0,1,3	13567612144	0,0,0	3055	99	0.614033	1	1.0,0.985,0.955	1.0,1.0,1.0	-0.02
ENSG00000182944.13	EWSR1	chr22	+	29684594	29687588	29687553	29687588	29682911	29683123	1595	181820451971	1,0,1	13577612144	0,0,0	3058	99	1	1	0.983,1.0,0.985	1.0,1.0,1.0	-0.011
ENSG00000185515.10	BRCC3	chrX	+	154301648	154301706	154301651	154301706	154300601	154300618	1598	6,12,3	48,59,74	8,6,2	59,30,46	102	99	0.908887	1	0.108,0.165,0.038	0.116,0.163,0.04	-0.003
ENSG00000258289.3	CHURC1	chr14	+	65392724	65392798	65392727	65392798	65390708	65390844	1599	53,58,78	350323383	75,63,61	395242422	102	99	0.644326	1	0.128,0.148,0.165	0.156,0.202,0.123	-0.013
ENSG00000119004.10	CYP20A1	chr2	+	204137368	204137471	204137392	204137471	204131236	204131404	159	0,0,0	29,41,47	1,1,0	46,22,30	123	99	1	1	0.0,0.0,0.0	0.017,0.035,0.0	-0.017
ENSG00000095787.17	WAC	chr10	+	28899627	28899750	28899639	28899750	28897114	28897360	1600	90,91,90	3,3,2	85,50,68	3,0,5	111	99	0.674676	1	0.964,0.964,0.976	0.962,1.0,0.924	0.006
ENSG00000197345.8	MRPL21	chr11	-	68663982	68664306	68663982	68664146	68665394	68665480	1611	5,3,8	204176248	5,0,6	281156211	259	99	1	1	0.009,0.006,0.012	0.007,0.0,0.011	0.003
ENSG00000145741.11	BTF3	chr5	+	72798312	72798942	72798740	72798942	72794958	72795027	1626	193418172207	0,0,0	224412311612	1,0,0	527	99	1	1	1.0,1.0,1.0	0.998,1.0,1.0	0.001
ENSG00000135912.6	TTLL4	chr2	+	219618856	219619416	219618953	219619416	219618306	219618392	1630	56,72,109	0,1,1	91,42,60	2,1,0	196	99	0.782135	1	1.0,0.973,0.982	0.958,0.955,1.0	0.014
ENSG00000122952.12	ZWINT	chr10	-	58118316	58118485	58118316	58118448	58118565	58118708	1632	254252308	5,3,7	377232395	12,4,9	136	99	0.294017	1	0.974,0.984,0.97	0.958,0.977,0.97	0.008
ENSG00000100151.11	PICK1	chr22	+	38469779	38470458	38470313	38470458	38469006	38469099	1638	142140163	2,0,0	99,53,80	0,0,0	633	99	1	1	0.917,1.0,1.0	1.0,1.0,1.0	-0.028
ENSG00000170485.12	NPAS2	chr2	+	101611861	101612517	101612257	101612517	101609808	101609989	1639	161159184	45,28,49	92,79,154	24,7,42	495	99	0.553081	1	0.417,0.532,0.429	0.434,0.693,0.423	-0.057
ENSG00000023041.7	ZDHHC6	chr10	-	114203272	114203364	114203272	114203352	114204927	114205408	1646	69,81,102	13,6,6	128,82,116	12,4,7	111	99	0.285397	1	0.826,0.923,0.938	0.905,0.948,0.937	-0.034
ENSG00000159403.11	C1R	chr12	-	7242182	7242416	7242182	7242329	7242651	7242844	1649	0,0,2	33,14,33	0,2,0	42,47,12	186	99	1	1	0.0,0.0,0.031	0.0,0.022,0.0	0.003
ENSG00000215788.5	TNFRSF25	chr1	-	6522922	6523187	6522922	6523016	6524434	6524513	164	71,72,66	0,0,1	27,11,60	0,0,0	270	99	1	1	1.0,1.0,0.96	1.0,1.0,1.0	-0.013
ENSG00000159403.11	C1R	chr12	-	7242651	7242844	7242651	7242769	7244047	7244276	1651	32,32,49	0,0,1	46,78,29	0,0,0	174	99	1	1	1.0,1.0,0.965	1.0,1.0,1.0	-0.012
ENSG00000146067.11	FAM193B	chr5	-	176963358	176963746	176963358	176963487	176964873	176965108	1655	34,41,59	1,0,0	39,13,41	1,0,1	358	99	1	1	0.904,1.0,1.0	0.915,1.0,0.919	0.023
ENSG00000155463.8	OXA1L	chr14	+	23238999	23239143	23239005	23239143	23237166	23237380	1660	250271348	0,0,0	306233212	1,0,0	105	99	1	1	1.0,1.0,1.0	0.997,1.0,1.0	0.001
ENSG00000114857.13	NKTR	chr3	+	42661155	42663008	42662920	42663008	42660511	42660619	1661	90117108	0,1,0	71,34,85	0,0,0	1864	99	1	1	1.0,0.861,1.0	1.0,1.0,1.0	-0.046
ENSG00000068366.15	ACSL4	chrX	-	108926364	108926781	108926364	108926601	108939372	108939425	1662	23,21,14	19,13,15	12,12,15	16,10,14	279	99	0.436356	1	0.3,0.364,0.249	0.21,0.299,0.275	0.043
ENSG00000068366.15	ACSL4	chrX	-	108926364	108926895	108926364	108926601	108939372	108939425	1664	32,30,21	19,13,15	18,22,20	16,10,14	393	99	0.562653	1	0.298,0.368,0.261	0.221,0.357,0.265	0.028
ENSG00000145740.14	SLC30A5	chr5	+	68417520	68417722	68417573	68417722	68414325	68414455	1666	134174209	1,0,1	213114189	0,1,2	152	99	1	1	0.989,1.0,0.993	1.0,0.987,0.984	0.004
ENSG00000119723.11	COQ6	chr14	+	74424849	74425781	74425673	74425781	74422507	74422631	1667	159190180	4,1,2	196124159	2,0,2	923	99	0.253518	1	0.81,0.953,0.906	0.913,1.0,0.895	-0.046
ENSG00000157911.5	PEX10	chr1	-	2338158	2338394	2338158	2338334	2339890	2340297	1675	9,13,7	50,65,50	5,6,8	55,37,46	159	99	0.387297	1	0.101,0.111,0.08	0.054,0.092,0.098	0.016
ENSG00000006534.11	ALDH3B1	chr11	+	67786534	67786724	67786638	67786724	67786241	67786362	1677	0,1,1	25,27,28	2,1,2	60,41,41	203	99	0.699465	1	0.0,0.018,0.017	0.016,0.012,0.023	-0.005
ENSG00000129347.15	KRI1	chr19	-	10673404	10673513	10673404	10673497	10675604	10675710	1679	36,38,57	1,0,7	44,20,28	2,2,1	115	99	0.624374	1	0.969,1.0,0.875	0.95,0.896,0.96	0.013
ENSG00000153560.7	UBP1	chr3	-	33450940	33451093	33450940	33451079	33453072	33453179	1680	78111110	4,8,7	117,91,129	6,7,8	113	99	1	1	0.945,0.924,0.932	0.945,0.919,0.934	0.001
ENSG00000105619.9	TFPT	chr19	-	54611332	54611551	54611332	54611514	54611632	54611702	1681	34,31,42	0,0,0	20,11,17	0,0,2	136	99	1	1	1.0,1.0,1.0	1.0,1.0,0.861	0.046
ENSG00000100359.16	SGSM3	chr22	+	40805253	40805376	40805343	40805376	40804936	40805022	1684	152191305	2,2,5	178,67,112	4,2,1	189	99	0.800866	1	0.975,0.98,0.97	0.959,0.946,0.983	0.012
ENSG00000092841.14	MYL6	chr12	+	56553370	56553932	56553758	56553932	56552467	56552495	1688	203520592118	8,11,17	20218711897	9,9,11	487	99	0.992341	1	0.981,0.974,0.962	0.979,0.952,0.972	0.005
ENSG00000092841.14	MYL6	chr12	+	56553758	56553932	56553808	56553932	56553370	56553406	1689	224823642434	20,9,30	234212322221	0,4,34	149	99	0.690807	1	0.987,0.994,0.982	1.0,0.995,0.977	-0.003
ENSG00000092841.14	MYL6	chr12	+	56552464	56552495	56552467	56552495	56552139	56552188	1690	20,22,34	326368370	20,8,20	333147284	102	99	0.485679	1	0.056,0.055,0.082	0.055,0.05,0.064	0.008
ENSG00000144283.17	PKP4	chr2	+	159481389	159481939	159481636	159481939	159477742	159477933	1694	234244309	3,5,4	347157346	5,5,5	346	99	0.64067	1	0.957,0.933,0.957	0.952,0.9,0.952	0.014
ENSG00000144283.17	PKP4	chr2	+	159481466	159481939	159481636	159481939	159477742	159477933	1696	106130153	3,5,4	198,84,142	5,5,5	269	99	0.650218	1	0.929,0.905,0.934	0.936,0.861,0.913	0.019
ENSG00000144283.17	PKP4	chr2	+	159490581	159490801	159490584	159490801	159488264	159488453	1697	70,89,102	31,30,58	113,74,93	29,35,40	102	99	0.355852	1	0.687,0.742,0.631	0.791,0.672,0.693	-0.032
ENSG00000168538.11	TRAPPC11	chr4	+	184627939	184628093	184627959	184628093	184626131	184626223	16	0,0,1	49,68,75	4,0,2	55,33,53	119	99	0.5192	1	0.0,0.0,0.011	0.057,0.0,0.03	-0.025
ENSG00000095485.12	CWF19L1	chr10	-	102020722	102020801	102020722	102020785	102021735	102021820	1702	28,47,41	4,1,4	40,36,26	2,2,4	115	99	0.884991	1	0.858,0.976,0.898	0.945,0.939,0.848	0
ENSG00000028839.5	TBPL1	chr6	+	134305513	134305617	134305586	134305617	134303954	134304018	1704	128,110,99	0,0,0	121,72,113	0,0,1	172	99	1	1	1.0,1.0,1.0	1.0,1.0,0.985	0.005
ENSG00000154518.5	ATP5G3	chr2	-	176046082	176046211	176046082	176046194	176046383	176046438	1705	5,5,7	54,45,51	12,2,6	75,21,43	116	99	0.50627	1	0.073,0.087,0.105	0.12,0.075,0.106	-0.012
ENSG00000102316.12	MAGED2	chrX	+	54836154	54836646	54836550	54836646	54835735	54835809	1707	99210331127	2,2,0	642338507	2,0,0	495	99	1	1	0.99,0.99,1.0	0.985,1.0,1.0	-0.002
ENSG00000102316.12	MAGED2	chrX	+	54841680	54842440	54842313	54842440	54841093	54841208	1708	125312511490	1,0,1	808403599	0,0,0	732	99	1	1	0.994,1.0,0.995	1.0,1.0,1.0	-0.004
ENSG00000088970.11	PLK1S1	chr20	+	21224882	21227260	21227116	21227260	21213371	21213468	1709	111,127,78	0,1,2	68,58,132	0,1,2	2333	99	0.74852	1	1.0,0.843,0.623	1.0,0.711,0.737	0.006
ENSG00000100650.11	SRSF5	chr14	+	70235898	70237257	70237183	70237257	70235514	70235613	1718	159817721684	1,0,0	11638621512	0,0,0	1384	99	1	1	0.991,1.0,1.0	1.0,1.0,1.0	-0.003
ENSG00000100650.11	SRSF5	chr14	+	70235320	70235391	70235329	70235391	70234854	70234999	1719	665637757	1,3,4	642471663	3,0,2	108	99	1	1	0.998,0.995,0.994	0.995,1.0,0.997	-0.002
ENSG00000214193.5	SH3D21	chr1	+	36786656	36787379	36787324	36787379	36786515	36786579	1725	22,32,43	0,0,1	51,10,40	2,0,0	767	99	1	1	1.0,1.0,0.847	0.767,1.0,1.0	0.027
ENSG00000123094.11	RASSF8	chr12	+	26208168	26208379	26208211	26208379	26147969	26148063	1726	19,22,21	5,1,9	16,11,27	4,1,3	142	99	0.303363	1	0.726,0.939,0.619	0.736,0.885,0.863	-0.067
ENSG00000138092.6	CENPO	chr2	+	25038365	25038625	25038466	25038625	25037244	25037362	1727	67,72,85	7,4,4	77,64,125	3,6,8	200	99	0.955999	1	0.826,0.899,0.913	0.927,0.841,0.886	-0.005
ENSG00000108395.9	TRIM37	chr17	-	57078958	57079102	57078958	57079075	57089688	57089807	1728	3,4,21	65,54,87	6,2,6	51,24,45	126	99	0.637152	1	0.035,0.055,0.159	0.085,0.061,0.095	0.003
ENSG00000120438.7	TCP1	chr6	-	160208774	160208934	160208774	160208903	160209089	160209175	1729	5,5,4	442443470	6,4,7	449285437	130	99	1	1	0.009,0.009,0.006	0.01,0.011,0.012	-0.003
ENSG00000169855.15	ROBO1	chr3	-	78684922	78685258	78684922	78685093	78688893	78689048	172	57,85,73	5,5,3	69,45,56	5,4,4	264	99	0.60237	1	0.81,0.864,0.901	0.838,0.808,0.84	0.03
ENSG00000149428.14	HYOU1	chr11	-	118919729	118920082	118919729	118919915	118920267	118920347	1731	6,5,3	116174171	5,1,4	151,76,163	266	99	1	1	0.019,0.011,0.006	0.012,0.005,0.009	0.003
ENSG00000189362.7	TMEM194B	chr2	-	191383677	191383909	191383677	191383748	191389988	191390104	1732	45,51,83	5,1,7	75,39,93	3,5,8	260	99	0.812647	1	0.774,0.951,0.819	0.905,0.748,0.816	0.025
ENSG00000116353.11	MECR	chr1	-	29522452	29522554	29522452	29522525	29522709	29522770	1737	0,1,0	48,49,81	2,2,0	62,45,56	128	99	0.858861	1	0.0,0.016,0.0	0.024,0.033,0.0	-0.014
ENSG00000057019.11	DCBLD2	chr3	-	98519422	98519602	98519422	98519560	98520443	98520493	1741	16,12,18	300366347	7,4,25	143,76,352	141	99	0.252625	1	0.036,0.023,0.035	0.033,0.036,0.047	-0.007
ENSG00000108439.5	PNPO	chr17	+	46020671	46020796	46020708	46020796	46018936	46019179	1742	48,37,39	2,1,1	56,32,44	0,2,4	136	99	0.601063	1	0.946,0.964,0.966	1.0,0.921,0.889	0.022
ENSG00000071889.12	FAM3A	chrX	-	153736141	153736213	153736141	153736192	153736619	153736678	1747	2,6,13	37,33,44	8,2,7	37,17,25	120	99	0.76645	1	0.043,0.13,0.196	0.151,0.088,0.188	-0.019
ENSG00000120539.10	MASTL	chr10	+	27462046	27462188	27462049	27462188	27458872	27460012	1749	7,10,11	21,14,15	20,4,7	25,16,20	102	99	0.657233	1	0.244,0.409,0.416	0.437,0.195,0.254	0.061
ENSG00000188566.7	NDOR1	chr9	+	140110518	140110640	140110545	140110640	140110350	140110469	1756	2,2,4	17,28,39	4,0,5	30,14,29	126	99	0.796726	1	0.085,0.053,0.075	0.095,0.0,0.119	0
ENSG00000116062.10	MSH6	chr2	+	48025749	48028294	48025753	48028294	48023032	48023202	1758	51,46,58	1,0,0	59,45,73	0,1,0	103	99	1	1	0.98,1.0,1.0	1.0,0.977,1.0	0.001
ENSG00000167986.9	DDB1	chr11	-	61068280	61068408	61068280	61068404	61069728	61069831	1764	4,3,2	335325392	5,2,5	411248274	103	99	0.840193	1	0.011,0.009,0.005	0.012,0.008,0.017	-0.004
ENSG00000167461.7	RAB8A	chr19	+	16240363	16240414	16240383	16240414	16238835	16238901	1765	100114121	0,0,0	98,70,123	3,0,0	119	99	1	1	1.0,1.0,1.0	0.965,1.0,1.0	0.012
ENSG00000099330.4	OCEL1	chr19	+	17339239	17340024	17339611	17340024	17339064	17339118	1770	20,8,11	16,7,15	10,9,9	8,6,8	471	99	0.674061	1	0.208,0.194,0.134	0.208,0.24,0.191	-0.034
ENSG00000099330.4	OCEL1	chr19	+	17339611	17340028	17339817	17340028	17339064	17339118	1771	57,55,74	7,6,5	64,42,32	2,3,7	305	99	0.777733	1	0.726,0.748,0.828	0.912,0.82,0.597	-0.009
ENSG00000111653.15	ING4	chr12	-	6761827	6761936	6761827	6761933	6762101	6762216	1774	14,10,16	21,12,27	16,10,5	16,4,16	102	99	0.567369	1	0.393,0.447,0.365	0.493,0.708,0.233	-0.076
ENSG00000006744.14	ELAC2	chr17	-	12906795	12906891	12906795	12906816	12908305	12908418	1776	130153163	0,0,0	179,83,157	0,0,1	174	99	1	1	1.0,1.0,1.0	1.0,1.0,0.989	0.004
ENSG00000006744.14	ELAC2	chr17	-	12908305	12908427	12908305	12908418	12909069	12909142	1777	0,2,1	111133132	1,2,1	140,80,139	108	99	1	1	0.0,0.014,0.007	0.007,0.022,0.007	-0.005
ENSG00000006744.14	ELAC2	chr17	-	12920178	12920249	12920178	12920242	12920387	12920438	1778	72,62,96	0,0,0	74,43,100	1,0,0	106	99	1	1	1.0,1.0,1.0	0.986,1.0,1.0	0.005
ENSG00000115446.7	UNC50	chr2	+	99234608	99234978	99234630	99234978	99232894	99232996	177	12,10,14	173160181	13,6,18	183,95,180	121	99	0.592439	1	0.054,0.049,0.06	0.055,0.049,0.076	-0.006
ENSG00000083799.13	CYLD	chr16	+	50810080	50810188	50810089	50810188	50788229	50788335	1780	6,1,0	97,76,101	0,0,0	32,33,42	108	99	0.914182	1	0.054,0.012,0.0	0.0,0.0,0.0	0.022
ENSG00000127328.17	RAB3IP	chr12	+	70206557	70206813	70206743	70206813	70195388	70195501	1782	56,61,51	3,2,4	76,31,49	4,2,3	285	99	0.967968	1	0.866,0.914,0.816	0.868,0.843,0.85	0.012
ENSG00000249915.3	PDCD6	chr5	+	304291	306869	306716	306869	272825	272887	1783	421455495	0,0,3	486251442	0,0,0	2524	99	0.801012	1	1.0,1.0,0.866	1.0,1.0,1.0	-0.045
ENSG00000137807.9	KIF23	chr15	+	69738621	69738703	69738624	69738703	69738347	69738430	1785	133156147	2,5,8	202119188	7,0,9	102	99	0.926924	1	0.985,0.968,0.947	0.966,1.0,0.953	-0.006
ENSG00000137807.9	KIF23	chr15	+	69737128	69737380	69737149	69737380	69733106	69733418	1786	64,44,46	1,0,0	74,45,69	2,0,0	120	99	1	1	0.981,1.0,1.0	0.968,1.0,1.0	0.004
ENSG00000134285.6	FKBP11	chr12	-	49317564	49317757	49317564	49317635	49318005	49318039	1787	6,1,0	70,62,76	3,1,1	111,77,80	221	99	0.737275	1	0.037,0.007,0.0	0.012,0.006,0.006	0.007
ENSG00000182173.8	TSEN54	chr17	+	73515075	73515128	73515083	73515128	73513637	73513736	178	31,47,42	3,0,1	75,37,32	0,0,0	107	99	0.526047	1	0.905,1.0,0.975	1.0,1.0,1.0	-0.04
ENSG00000110660.10	SLC35F2	chr11	-	107661716	107663526	107661716	107663519	107673726	107673881	1793	125131137	1,1,0	103,84,134	0,0,0	106	99	1	1	0.992,0.992,1.0	1.0,1.0,1.0	-0.005
ENSG00000182173.8	TSEN54	chr17	+	73517435	73517591	73517489	73517591	73515075	73515128	179	3,4,4	30,47,45	8,3,2	59,26,43	153	99	0.7532	1	0.061,0.052,0.054	0.081,0.069,0.029	-0.004
ENSG00000123154.7	WDR83	chr19	+	12781332	12781425	12781376	12781425	12780993	12781099	1803	1,3,10	23,28,38	1,1,8	28,14,23	143	99	0.797259	1	0.029,0.069,0.154	0.024,0.047,0.194	-0.004
ENSG00000123154.7	WDR83	chr19	+	12781508	12781635	12781524	12781635	12781376	12781425	1804	34,31,55	0,1,2	38,29,31	0,2,0	115	99	0.53731	1	1.0,0.964,0.959	1.0,0.926,1.0	-0.001
ENSG00000101752.7	MIB1	chr18	+	19371295	19371518	19371334	19371518	19359441	19359646	1806	2,1,1	47,58,84	0,3,0	40,35,50	138	99	1	1	0.03,0.012,0.008	0.0,0.058,0.0	-0.003
ENSG00000182173.8	TSEN54	chr17	+	73517785	73518414	73518087	73518414	73517489	73517591	180	107126181	0,1,0	223125147	2,1,0	401	99	1	1	1.0,0.969,1.0	0.965,0.969,1.0	0.012
ENSG00000117419.10	ERI3	chr1	-	44804716	44804994	44804716	44804988	44818521	44818597	1812	33,58,55	1,4,1	47,18,32	1,0,3	105	99	0.572827	1	0.969,0.932,0.981	0.978,1.0,0.91	-0.002
ENSG00000142046.10	TMEM91	chr19	+	41888676	41889988	41889790	41889988	41884185	41884424	1813	31,38,66	0,0,1	51,39,21	0,0,0	1213	99	1	1	1.0,1.0,0.843	1.0,1.0,1.0	-0.052
ENSG00000149806.6	FAU	chr11	-	64888971	64889116	64888971	64889011	64889210	64889293	181	324735294177	21,14,14	361821222912	12,7,11	204	99	0.906018	1	0.987,0.992,0.993	0.993,0.993,0.992	-0.002
ENSG00000149636.11	DSN1	chr20	-	35399275	35399596	35399275	35399380	35399827	35399876	1824	91,92,121	2,0,0	139,63,84	1,1,1	315	99	0.329356	1	0.935,1.0,1.0	0.978,0.952,0.964	0.014
ENSG00000132341.7	RAN	chr12	+	131359090	131359278	131359095	131359278	131357547	131357673	1826	250824173088	29,29,40	321918573077	38,16,37	104	99	0.595055	1	0.988,0.988,0.987	0.988,0.991,0.988	-0.001
ENSG00000189079.11	ARID2	chr12	+	46233111	46233279	46233168	46233279	46231280	46231490	1827	18,26,26	0,0,0	13,11,13	1,0,0	156	99	1	1	1.0,1.0,1.0	0.892,1.0,1.0	0.036
ENSG00000099622.9	CIRBP	chr19	+	1271138	1271466	1271327	1271466	1270926	1271035	1851	127133167	0,1,3	152,99,140	0,0,0	288	99	0.438685	1	1.0,0.979,0.95	1.0,1.0,1.0	-0.024
ENSG00000099622.9	CIRBP	chr19	+	1273492	1273714	1273599	1273714	1271979	1272050	1852	27,27,55	0,0,1	36,17,24	2,0,0	206	99	1	1	1.0,1.0,0.964	0.896,1.0,1.0	0.023
ENSG00000144357.12	UBR3	chr2	+	170929913	170930117	170929937	170930117	170917827	170917953	1853	0,1,0	35,15,32	0,0,1	28,16,23	123	99	1	1	0.0,0.051,0.0	0.0,0.0,0.034	0.006
ENSG00000144357.12	UBR3	chr2	+	170843154	170843304	170843243	170843304	170814947	170815036	1854	54,50,86	0,0,0	50,38,52	1,0,0	188	99	1	1	1.0,1.0,1.0	0.963,1.0,1.0	0.012
ENSG00000120159.7	CAAP1	chr9	-	26884807	26884900	26884807	26884883	26886101	26886186	1856	0,0,0	25,38,30	0,0,1	33,19,29	116	99	1	1	0.0,0.0,0.0	0.0,0.0,0.029	-0.01
ENSG00000137074.14	APTX	chr9	-	32987541	32987844	32987541	32987729	32989756	32989893	1859	115122135	3,7,10	138,99,140	5,2,9	214	99	0.466881	1	0.947,0.89,0.862	0.927,0.958,0.878	-0.021
ENSG00000116580.14	GON4L	chr1	-	155721750	155722381	155721750	155722378	155722994	155723205	1863	0,0,2	26,27,29	0,1,0	13,14,20	102	99	1	1	0.0,0.0,0.063	0.0,0.065,0.0	-0.001
ENSG00000108039.13	XPNPEP1	chr10	-	111633124	111633335	111633124	111633185	111635285	111635357	1864	1,6,2	253274284	1,0,2	220124264	249	99	1	1	0.002,0.009,0.003	0.002,0.0,0.003	0.003
ENSG00000137842.2	TMEM62	chr15	+	43441226	43441349	43441305	43441349	43440952	43441077	186	27,30,58	0,0,1	60,21,32	2,1,0	178	99	0.811901	1	1.0,1.0,0.97	0.943,0.921,1.0	0.035
ENSG00000000419.8	DPM1	chr20	-	49557401	49557492	49557401	49557470	49558567	49558663	1873	1,3,6	171151174	2,5,3	211112220	121	99	0.861086	1	0.005,0.016,0.027	0.008,0.035,0.011	-0.002
ENSG00000141076.13	CIRH1A	chr16	+	69170581	69170790	69170598	69170790	69167414	69167521	1874	1,2,2	68,80,94	2,2,2	110,41,76	116	99	0.689387	1	0.012,0.021,0.018	0.015,0.04,0.022	-0.009
ENSG00000159228.8	CBR1	chr21	+	37444112	37445464	37444743	37445464	37443247	37443355	1875	15,19,12	228175303	9,6,16	234134201	730	99	0.908519	1	0.009,0.015,0.005	0.005,0.006,0.011	0.002
ENSG00000103266.6	STUB1	chr16	+	731792	732076	732019	732076	731437	731603	1877	9288871099	0,0,0	867570809	12,0,0	326	99	0.50986	1	1.0,1.0,1.0	0.956,1.0,1.0	0.015
ENSG00000161618.5	ALDH16A1	chr19	+	49964875	49965293	49965140	49965293	49964078	49964156	1879	21,33,38	0,0,0	24,16,24	0,1,0	364	99	1	1	1.0,1.0,1.0	1.0,0.813,1.0	0.062
ENSG00000085276.13	MECOM	chr3	-	168838843	168839000	168838843	168838997	168840367	168840515	187	7,7,12	8,8,13	4,8,10	14,8,15	102	99	0.29062	1	0.459,0.459,0.473	0.217,0.493,0.393	0.096
ENSG00000151332.14	MBIP	chr14	-	36783896	36784142	36783896	36784121	36785898	36786018	1880	2,0,1	43,21,43	0,0,2	30,24,35	120	99	1	1	0.037,0.0,0.019	0.0,0.0,0.045	0.004
ENSG00000204344.10	STK19	chr6	+	31947190	31948325	31948227	31948325	31946679	31946775	1881	171188188	9,7,7	72,62,113	7,6,2	1136	99	0.423275	1	0.623,0.701,0.701	0.473,0.474,0.831	0.082
ENSG00000079387.9	SENP1	chr12	-	48440138	48440234	48440138	48440231	48440760	48440845	1887	22,25,26	0,1,1	50,23,27	0,1,0	102	99	1	1	1.0,0.96,0.962	1.0,0.957,1.0	-0.012
ENSG00000085276.13	MECOM	chr3	-	168833170	168834527	168833170	168833555	168838843	168838997	188	146165186	10,7,1	281170169	4,7,3	1071	99	0.362569	1	0.574,0.685,0.945	0.867,0.692,0.839	-0.065
ENSG00000166037.6	CEP57	chr11	+	95546095	95546275	95546115	95546275	95532395	95532552	1890	97131174	1,2,2	182,70,108	0,5,1	119	99	0.640072	1	0.988,0.982,0.986	1.0,0.921,0.989	0.015
ENSG00000166037.6	CEP57	chr11	+	95546067	95546275	95546095	95546275	95532395	95532552	1891	2,1,1	78102152	0,1,1	150,52,86	127	99	1	1	0.02,0.008,0.005	0.0,0.015,0.009	0.003
ENSG00000166037.6	CEP57	chr11	+	95546067	95546275	95546115	95546275	95532395	95532552	1892	21,30,23	1,2,2	32,19,23	0,5,1	147	99	0.444545	1	0.934,0.91,0.886	1.0,0.719,0.939	0.024
ENSG00000167291.11	TBC1D16	chr17	-	77923515	77923664	77923515	77923622	77924209	77924393	1894	16,20,22	1,0,0	29,9,24	0,1,1	141	99	1	1	0.918,1.0,1.0	1.0,0.863,0.944	0.037
ENSG00000165915.9	SLC39A13	chr11	+	47436589	47436710	47436610	47436710	47436327	47436460	1896	7,13,18	210200244	4,5,10	115,72,145	120	99	0.819918	1	0.027,0.051,0.057	0.028,0.054,0.054	0
ENSG00000162231.9	NXF1	chr11	-	62561729	62561912	62561729	62561870	62562406	62562479	1898	225273245	20,25,23	175104217	20,5,12	141	99	0.301353	1	0.888,0.885,0.882	0.86,0.936,0.927	-0.023
ENSG00000123349.9	PFDN5	chr12	+	53691802	53691934	53691828	53691934	53691633	53691708	1905	12,25,15	10299241164	12,8,6	945561804	125	99	0.25211	1	0.009,0.021,0.01	0.01,0.011,0.006	0.004
ENSG00000100116.12	GCAT	chr22	+	38209283	38209616	38209469	38209616	38208893	38208995	1906	2,3,8	29,26,54	3,0,8	34,19,39	285	99	0.694198	1	0.023,0.039,0.049	0.03,0.0,0.067	0.005
ENSG00000157538.9	DSCR3	chr21	-	38604677	38604946	38604677	38604752	38605662	38605743	1909	2,1,2	44,54,65	2,1,0	80,44,73	293	99	1	1	0.015,0.006,0.01	0.008,0.008,0.0	0.005
ENSG00000102858.8	MGRN1	chr16	+	4736259	4740973	4738796	4740973	4733843	4733933	190	87,100,95	26,28,30	42,35,75	23,7,20	2636	99	0.575405	1	0.112,0.118,0.106	0.064,0.158,0.123	-0.003
ENSG00000024048.6	UBR2	chr6	+	42626372	42626562	42626383	42626562	42625977	42626058	1910	0,1,0	25,30,54	1,0,0	30,26,21	110	99	1	1	0.0,0.029,0.0	0.029,0.0,0.0	0
ENSG00000137804.8	NUSAP1	chr15	+	41657599	41657787	41657602	41657787	41650346	41650456	1913	42,43,27	17,38,35	55,40,58	57,32,48	102	99	0.652389	1	0.706,0.523,0.428	0.484,0.548,0.54	0.028
ENSG00000137804.8	NUSAP1	chr15	+	41643185	41643327	41643188	41643327	41641295	41641439	1914	89,83,75	5,10,8	150,87,118	26,7,10	102	99	0.300611	1	0.945,0.89,0.901	0.848,0.923,0.92	0.015
ENSG00000137804.8	NUSAP1	chr15	+	41643185	41643327	41643230	41643327	41641295	41641439	1915	124123124	36,32,27	216118163	41,47,47	144	99	0.65579	1	0.703,0.725,0.759	0.784,0.633,0.705	0.022
ENSG00000137804.8	NUSAP1	chr15	+	41643188	41643327	41643230	41643327	41641295	41641439	1916	40,50,57	36,32,27	92,38,55	41,47,47	141	99	0.546148	1	0.438,0.523,0.597	0.612,0.362,0.451	0.044
ENSG00000004700.11	RECQL	chr12	-	21654103	21654306	21654103	21654149	21654396	21654603	1917	34,35,31	5,6,8	35,28,33	5,3,7	256	99	0.576885	1	0.724,0.693,0.6	0.73,0.783,0.646	-0.047
ENSG00000169683.3	LRRC45	chr17	+	79986894	79987061	79986968	79987061	79986488	79986559	1918	3,9,6	31,40,31	9,4,4	55,33,23	173	99	0.712538	1	0.052,0.114,0.1	0.086,0.065,0.091	0.008
ENSG00000166548.11	TK2	chr16	-	66547633	66547765	66547633	66547714	66551038	66551118	1922	0,2,0	26,20,27	0,0,0	15,14,22	150	99	1	1	0.0,0.062,0.0	0.0,0.0,0.0	0.021
ENSG00000166333.9	ILK	chr11	+	6629923	6630198	6630114	6630198	6629623	6629719	1927	380343413	3,0,5	312151273	0,0,1	290	99	0.790609	1	0.977,1.0,0.966	1.0,1.0,0.989	-0.015
ENSG00000166333.9	ILK	chr11	+	6625409	6625590	6625455	6625590	6624960	6625052	1928	43,43,28	15,21,26	45,21,36	20,8,12	145	99	0.256062	1	0.662,0.583,0.424	0.606,0.642,0.672	-0.084
ENSG00000116918.9	TSNAX	chr1	+	231678205	231678357	231678226	231678357	231672958	231673073	192	1,5,3	105139109	0,0,1	110,64,114	120	99	0.555987	1	0.008,0.029,0.022	0.0,0.0,0.007	0.017
ENSG00000165271.12	NOL6	chr9	-	33468027	33468167	33468027	33468143	33468318	33468420	1931	1,1,0	70,61,73	3,2,2	56,43,85	123	99	0.397914	1	0.011,0.013,0.0	0.041,0.036,0.019	-0.024
ENSG00000104517.8	UBR5	chr8	-	103277327	103277506	103277327	103277503	103279174	103279235	1934	85,97,112	13,15,16	118,78,85	12,10,12	102	99	0.379451	1	0.864,0.863,0.872	0.905,0.883,0.873	-0.021
ENSG00000104517.8	UBR5	chr8	-	103311679	103311775	103311679	103311724	103312227	103312379	1935	71,68,89	1,0,5	99,71,47	4,0,1	150	99	0.829727	1	0.979,1.0,0.922	0.942,1.0,0.969	-0.003
ENSG00000104517.8	UBR5	chr8	-	103354700	103354912	103354700	103354894	103357623	103357773	1936	34,54,66	22,26,35	50,51,42	41,19,21	117	99	0.959788	1	0.567,0.637,0.615	0.508,0.694,0.629	-0.004
ENSG00000164327.8	RICTOR	chr5	-	38978684	38978752	38978684	38978750	38981968	38982138	1938	14,22,24	1,0,0	17,14,13	0,0,0	101	99	1	1	0.932,1.0,1.0	1.0,1.0,1.0	-0.023
ENSG00000164327.8	RICTOR	chr5	-	38945592	38945826	38945592	38945712	38946569	38946654	1939	55,65,81	5,0,1	67,27,57	2,0,4	213	99	0.719897	1	0.836,1.0,0.974	0.94,1.0,0.869	0
ENSG00000171202.2	TMEM126A	chr11	+	85365084	85365278	85365106	85365278	85361292	85361385	193	3,1,2	74,113,75	1,1,2	136,66,99	121	99	0.566334	1	0.032,0.007,0.021	0.006,0.012,0.016	0.009
ENSG00000160741.12	CRTC2	chr1	-	153925046	153925126	153925046	153925111	153925280	153925310	1940	8,5,12	42,40,50	7,2,5	24,22,27	114	99	0.81475	1	0.142,0.098,0.172	0.202,0.073,0.139	-0.001
ENSG00000003056.3	M6PR	chr12	-	9092958	9094536	9092958	9093465	9095011	9095138	1943	217224742738	1,2,4	302116982705	2,3,2	1170	99	1	1	0.995,0.991,0.983	0.992,0.98,0.991	0.002
ENSG00000003056.3	M6PR	chr12	-	9096000	9096180	9096000	9096131	9096396	9096506	1944	2,5,9	437416496	4,5,8	532332507	148	99	1	1	0.003,0.008,0.012	0.005,0.01,0.01	-0.001
ENSG00000130713.11	EXOSC2	chr9	+	133577520	133577697	133577544	133577697	133576253	133576322	1948	103,86,142	0,0,3	132,96,110	0,0,3	123	99	1	1	1.0,1.0,0.974	1.0,1.0,0.967	0.002
ENSG00000047410.9	TPR	chr1	-	186322819	186323012	186322819	186322982	186324541	186324690	194	1,3,1	31,33,46	0,4,0	25,27,30	129	99	0.766147	1	0.024,0.065,0.016	0.0,0.102,0.0	0.001
ENSG00000155254.8	MARVELD1	chr10	+	99475485	99475742	99475616	99475742	99475077	99475162	1955	497529605	9,8,11	535355449	9,6,12	230	99	0.607506	1	0.96,0.966,0.959	0.962,0.962,0.942	0.006
ENSG00000152601.13	MBNL1	chr3	+	152165408	152165562	152165513	152165562	152163070	152163328	1956	197250213	4,0,0	189128188	3,1,2	204	99	0.633371	1	0.96,1.0,1.0	0.968,0.984,0.979	0.01
ENSG00000164171.6	ITGA2	chr5	+	52361629	52361807	52361670	52361807	52360741	52360945	1957	3,2,5	239337306	1,2,2	185156180	140	99	1	1	0.009,0.004,0.011	0.004,0.009,0.008	0.001
ENSG00000130164.7	LDLR	chr19	+	11240126	11240346	11240188	11240346	11238683	11238761	1962	5,5,5	320384368	2,3,8	200155458	161	99	1	1	0.01,0.008,0.008	0.006,0.012,0.011	-0.001
ENSG00000168014.12	C2CD3	chr11	-	73748522	73748743	73748522	73748697	73753098	73753263	1964	15,24,32	0,0,0	16,11,10	0,0,1	145	99	1	1	1.0,1.0,1.0	1.0,1.0,0.872	0.043
ENSG00000168014.12	C2CD3	chr11	-	73748522	73748743	73748522	73748668	73753098	73753263	1966	19,29,39	0,1,0	18,17,17	2,0,0	174	99	1	1	1.0,0.943,1.0	0.837,1.0,1.0	0.035
ENSG00000161904.7	LEMD2	chr6	-	33738978	33740555	33738978	33740552	33744730	33744833	1968	128168157	1,1,1	131,85,139	0,0,0	102	99	1	1	0.992,0.994,0.993	1.0,1.0,1.0	-0.007
ENSG00000164114.14	MAP9	chr4	-	156289737	156289964	156289737	156289961	156294287	156294608	196	9,19,10	26,21,19	15,4,16	16,13,14	102	99	0.47326	1	0.251,0.468,0.338	0.476,0.23,0.526	-0.058
ENSG00000196678.9	ERI2	chr16	-	20807665	20810389	20807665	20809533	20810584	20810673	1971	126118173	10,11,13	212,74,123	10,11,7	955	99	0.713822	1	0.566,0.527,0.58	0.687,0.411,0.646	-0.024
ENSG00000196678.9	ERI2	chr16	-	20810584	20810695	20810584	20810673	20811278	20811360	1972	0,0,0	17,16,22	1,0,0	27,17,19	121	99	1	1	0.0,0.0,0.0	0.029,0.0,0.0	-0.01
ENSG00000196678.9	ERI2	chr16	-	20814754	20814838	20814754	20814833	20814924	20814992	1973	10,18,17	1,0,1	11,9,14	0,2,3	104	99	1	1	0.905,1.0,0.942	1.0,0.811,0.816	0.073
ENSG00000112062.6	MAPK14	chr6	+	36043597	36043739	36043624	36043739	36041825	36041873	1977	1,0,3	104125148	2,3,1	95,71,113	126	99	0.6255	1	0.007,0.0,0.016	0.016,0.032,0.007	-0.011
ENSG00000164114.14	MAP9	chr4	-	156281319	156281567	156281319	156281495	156283199	156283293	197	60,81,81	1,0,3	64,39,66	2,0,1	171	99	0.82622	1	0.972,1.0,0.94	0.949,1.0,0.974	-0.004
ENSG00000115694.10	STK25	chr2	-	242440892	242441214	242440892	242441123	242447420	242447550	1985	0,4,5	104,91,129	4,2,1	109,67,93	190	99	0.733738	1	0.0,0.022,0.02	0.019,0.015,0.006	0.001
ENSG00000121900.14	TMEM54	chr1	-	33361155	33361344	33361155	33361245	33363726	33363920	1992	238272354	0,1,0	412230271	0,0,2	198	99	1	1	1.0,0.993,1.0	1.0,1.0,0.985	0.003
ENSG00000059691.7	PET112	chr4	-	152622480	152622670	152622480	152622608	152625002	152625047	1995	98,87,130	2,2,1	86,68,83	1,1,0	161	99	0.7282	1	0.968,0.964,0.988	0.981,0.977,1.0	-0.013
ENSG00000156873.11	PHKG2	chr16	+	30767675	30767841	30767687	30767841	30767502	30767593	1999	15,11,8	86,63,75	12,6,12	62,46,69	111	99	0.730715	1	0.135,0.135,0.087	0.147,0.104,0.134	-0.009
ENSG00000072571.15	HMMR	chr5	+	162894706	162894754	162894709	162894754	162891728	162891808	2000	28,32,22	1,3,1	53,22,20	3,0,1	102	99	0.509131	1	0.965,0.912,0.955	0.945,1.0,0.951	-0.021
ENSG00000118046.10	STK11	chr19	+	1226452	1226662	1226457	1226662	1222983	1223171	2006	180208235	12,14,7	183106167	11,7,10	104	99	0.661907	1	0.935,0.934,0.97	0.941,0.935,0.941	0.007
ENSG00000118046.10	STK11	chr19	+	1220371	1220716	1220579	1220716	1219322	1219412	2007	256249290	2,0,2	274155232	1,0,0	307	99	1	1	0.976,1.0,0.979	0.989,1.0,1.0	-0.011
ENSG00000112237.8	CCNC	chr6	-	99997383	99997451	99997383	99997448	99998093	99998185	2008	248279338	4,5,11	272199289	5,6,12	102	99	0.396903	1	0.984,0.982,0.968	0.981,0.97,0.959	0.008
ENSG00000082269.12	FAM135A	chr6	+	71234633	71236401	71235566	71236401	71233669	71233824	2012	213260277	0,0,1	224154197	0,1,0	1032	99	1	1	1.0,1.0,0.964	1.0,0.937,1.0	0.009
ENSG00000082269.12	FAM135A	chr6	+	71234045	71236401	71235566	71236401	71233669	71233824	2013	224292287	0,0,1	250180217	0,1,0	1620	99	1	1	1.0,1.0,0.946	1.0,0.917,1.0	0.01
ENSG00000082269.12	FAM135A	chr6	+	71186861	71187035	71186995	71187035	71185365	71185436	2014	56,61,80	0,4,0	48,39,44	0,1,1	233	99	1	1	1.0,0.866,1.0	1.0,0.943,0.949	-0.009
ENSG00000169180.7	XPO6	chr16	-	28117703	28117818	28117703	28117773	28118842	28118998	2015	211209290	0,0,2	219146301	0,0,1	144	99	1	1	1.0,1.0,0.99	1.0,1.0,0.995	-0.002
ENSG00000169180.7	XPO6	chr16	-	28109315	28109960	28109315	28109939	28112778	28113009	2016	254259371	4,1,0	305151289	1,1,0	120	99	1	1	0.981,0.995,1.0	0.996,0.992,1.0	-0.004
ENSG00000130813.13	C19orf66	chr19	+	10202151	10202306	10202259	10202306	10201925	10202029	2017	70,100,88	3,1,2	59,35,74	2,2,1	207	99	0.853679	1	0.918,0.98,0.955	0.934,0.893,0.973	0.018
ENSG00000130813.13	C19orf66	chr19	+	10200573	10200723	10200604	10200723	10200332	10200371	2018	80,108,94	1,3,0	50,42,67	0,0,2	130	99	0.936114	1	0.984,0.965,1.0	1.0,1.0,0.962	-0.004
ENSG00000162302.8	RPS6KA4	chr11	+	64135957	64136073	64135960	64136073	64135603	64135732	2019	5,7,10	12,26,26	13,3,3	30,24,26	102	99	0.282913	1	0.288,0.207,0.272	0.296,0.108,0.101	0.087
ENSG00000162302.8	RPS6KA4	chr11	+	64135939	64136073	64135957	64136073	64135603	64135732	2020	137168155	4,7,7	170,98,154	11,3,2	117	99	0.794215	1	0.967,0.953,0.949	0.929,0.965,0.985	-0.003
ENSG00000162302.8	RPS6KA4	chr11	+	64129323	64129474	64129378	64129474	64129113	64129217	2022	182244294	12,12,8	231158241	9,7,8	154	99	0.534586	1	0.907,0.929,0.959	0.943,0.936,0.951	-0.012
ENSG00000242612.2	DECR2	chr16	+	460208	460367	460242	460367	457424	457560	2028	8,4,2	40,41,49	5,4,2	52,28,30	133	99	0.934391	1	0.13,0.068,0.029	0.067,0.096,0.047	0.006
ENSG00000242612.2	DECR2	chr16	+	460971	461578	461360	461578	460690	460784	2029	43,62,56	0,0,1	44,27,32	0,0,0	488	99	1	1	1.0,1.0,0.919	1.0,1.0,1.0	-0.027
ENSG00000011295.11	TTC19	chr17	+	15905970	15906145	15906106	15906145	15905228	15905339	2038	2,1,1	89122122	3,2,1	114,89,109	235	99	1	1	0.009,0.003,0.003	0.011,0.009,0.004	-0.003
ENSG00000139131.8	YARS2	chr12	-	32903652	32903808	32903652	32903773	32906851	32907019	2041	144187226	0,2,0	174,72,153	0,0,0	134	99	1	1	1.0,0.986,1.0	1.0,1.0,1.0	-0.005
ENSG00000197713.10	RPE	chr2	+	210884392	210884685	210884396	210884685	210882196	210882283	2043	95123116	1,2,2	186,86,162	2,1,4	103	99	0.779179	1	0.989,0.983,0.982	0.989,0.988,0.975	0.001
ENSG00000118181.6	RPS25	chr11	-	118888071	118888255	118888071	118888143	118888667	118888763	2044	588063437741	73,29,104	711242336174	81,38,78	211	99	0.478732	1	0.974,0.99,0.972	0.976,0.981,0.974	0.002
ENSG00000183506.12	PI4KAP2	chr22	-	21830290	21831053	21830290	21830449	21832078	21832204	2045	22,22,17	0,1,11	27,9,22	3,3,3	703	99	0.444006	1	1.0,0.756,0.179	0.559,0.297,0.508	0.19
ENSG00000215012.4	C22orf29	chr22	-	19833668	19840009	19833668	19834912	19841965	19842062	2052	184620271962	2,1,0	15318941772	0,0,0	5196	99	0.708907	1	0.946,0.975,1.0	1.0,1.0,1.0	-0.026
ENSG00000140416.15	TPM1	chr15	+	63353396	63354476	63354413	63354476	63353067	63353138	2054	103311291067	1,0,0	676398611	0,0,2	1116	99	1	1	0.989,1.0,1.0	1.0,1.0,0.964	0.008
ENSG00000116396.9	KCNC4	chr1	+	110774842	110776666	110775532	110776666	110768596	110768800	2055	15,40,46	1,3,0	31,10,19	1,1,1	789	99	0.591918	1	0.653,0.626,1.0	0.795,0.556,0.704	0.075
ENSG00000159063.8	ALG8	chr11	-	77832110	77832254	77832110	77832220	77835066	77835260	2058	0,4,2	69,80,80	1,0,1	64,43,88	133	99	0.572923	1	0.0,0.036,0.018	0.011,0.0,0.008	0.012
ENSG00000011132.7	APBA3	chr19	-	3751186	3751551	3751186	3751327	3752505	3752718	2059	19,20,38	1,0,0	27,12,21	0,0,0	323	99	1	1	0.853,1.0,1.0	1.0,1.0,1.0	-0.049
ENSG00000221968.4	FADS3	chr11	-	61643830	61644435	61643830	61643927	61644982	61645059	2062	128713811292	4,9,11	644371937	8,4,5	607	99	0.396007	1	0.981,0.962,0.95	0.929,0.938,0.968	0.019
ENSG00000188976.6	NOC2L	chr1	-	889383	889903	889383	889462	891302	891393	2063	21,32,26	197236228	10,20,32	209123234	540	99	0.650901	1	0.019,0.024,0.02	0.009,0.029,0.024	0
ENSG00000205336.7	GPR56	chr16	+	57685111	57685534	57685154	57685534	57684164	57684263	2066	114143134	5,1,2	125,94,134	4,2,2	142	99	0.872191	1	0.941,0.99,0.979	0.956,0.97,0.979	0.002
ENSG00000205336.7	GPR56	chr16	+	57685096	57685534	57685111	57685534	57684164	57684263	2067	8,3,4	76,92,99	5,5,10	91,62,97	114	99	0.296848	1	0.084,0.028,0.034	0.046,0.065,0.082	-0.016
ENSG00000205336.7	GPR56	chr16	+	57685111	57685534	57685393	57685534	57684164	57684263	2068	349483444	5,5,1	349301335	3,5,2	381	99	0.833567	1	0.948,0.962,0.991	0.968,0.94,0.978	0.005
ENSG00000205336.7	GPR56	chr16	+	57685111	57685534	57685267	57685534	57684164	57684263	2069	194268253	1,1,2	236179216	1,3,0	255	99	1	1	0.987,0.99,0.98	0.989,0.959,1.0	0.003
ENSG00000205336.7	GPR56	chr16	+	57685096	57685534	57685154	57685534	57684164	57684263	2070	46,54,39	5,1,2	39,37,47	4,2,2	157	99	0.846166	1	0.853,0.971,0.925	0.86,0.921,0.937	0.01
ENSG00000205336.7	GPR56	chr16	+	57685154	57685534	57685393	57685534	57684164	57684263	2071	240341312	5,5,1	228209203	3,5,2	338	99	0.741727	1	0.934,0.952,0.989	0.957,0.924,0.967	0.009
ENSG00000205336.7	GPR56	chr16	+	57685154	57685534	57685267	57685534	57684164	57684263	2072	85126121	1,1,2	115,87,84	1,3,0	212	99	0.926911	1	0.975,0.983,0.966	0.982,0.931,1.0	0.004
ENSG00000205336.7	GPR56	chr16	+	57685096	57685534	57685393	57685534	57684164	57684263	2073	281394349	5,5,1	263244248	3,5,2	396	99	0.784978	1	0.934,0.952,0.989	0.956,0.924,0.969	0.009
ENSG00000205336.7	GPR56	chr16	+	57685096	57685534	57685267	57685534	57684164	57684263	2074	126179158	1,1,2	150122129	1,3,0	270	99	0.916689	1	0.979,0.985,0.967	0.982,0.937,1.0	0.004
ENSG00000205336.7	GPR56	chr16	+	57685267	57685534	57685393	57685534	57684164	57684263	2075	156216193	5,5,1	114125119	3,5,2	225	99	0.559209	1	0.932,0.95,0.988	0.944,0.917,0.963	0.015
ENSG00000205336.7	GPR56	chr16	+	57693306	57693593	57693324	57693593	57691284	57691403	2077	78,96,113	139172192	75,54,79	146104151	117	99	0.490115	1	0.322,0.321,0.332	0.303,0.305,0.307	0.02
ENSG00000058673.11	ZC3H11A	chr1	+	203819622	203819809	203819642	203819809	203818838	203819154	2079	2,0,2	104115165	3,1,4	159,81,132	119	99	0.682004	1	0.016,0.0,0.01	0.015,0.01,0.025	-0.008
ENSG00000170345.5	FOS	chr14	+	75746579	75746831	75746608	75746831	75745530	75745826	207	152175453	3,1,0	305316110	0,1,0	128	99	1	1	0.975,0.993,1.0	1.0,0.996,1.0	-0.009
ENSG00000058673.11	ZC3H11A	chr1	+	203771779	203772144	203772084	203772144	203770702	203770756	2080	64,90,119	7,11,5	136,72,119	7,4,11	404	99	0.494832	1	0.691,0.667,0.854	0.826,0.815,0.726	-0.052
ENSG00000100926.10	TM9SF1	chr14	-	24659585	24659859	24659585	24659797	24661376	24661562	2081	149137140	1,0,2	150,93,130	2,0,1	161	99	1	1	0.989,1.0,0.977	0.979,1.0,0.988	0
ENSG00000112701.13	SENP6	chr6	+	76350399	76350420	76350402	76350420	76344422	76344527	2083	13,15,10	29,16,15	10,10,15	11,11,19	102	99	0.37641	1	0.303,0.476,0.393	0.469,0.469,0.434	-0.067
ENSG00000001084.6	GCLC	chr6	-	53380906	53381020	53380906	53381015	53385575	53385758	2084	65,55,84	1,0,2	110,89,65	1,4,0	104	99	0.603585	1	0.984,1.0,0.976	0.991,0.955,1.0	0.005
ENSG00000221988.8	PPT2	chr6	+	32123464	32123560	32123544	32123560	32122363	32122554	2087	13,16,25	0,0,1	35,17,17	0,0,0	179	99	1	1	1.0,1.0,0.933	1.0,1.0,1.0	-0.022
ENSG00000221988.8	PPT2	chr6	+	32123464	32123560	32123544	32123560	32122806	32122960	2088	39,46,47	1,2,0	78,36,47	1,0,1	179	99	1	1	0.956,0.927,1.0	0.977,1.0,0.963	-0.019
ENSG00000062822.8	POLD1	chr19	+	50911963	50912158	50912041	50912158	50910583	50910672	2089	5,8,10	70,78,86	12,7,3	110,73,81	177	99	0.624267	1	0.038,0.054,0.061	0.058,0.051,0.02	0.008
ENSG00000141644.13	MBD1	chr18	-	47803459	47803574	47803459	47803566	47806252	47806387	208	83101101	0,1,1	54,35,94	0,0,0	107	99	1	1	1.0,0.989,0.989	1.0,1.0,1.0	-0.007
ENSG00000177963.8	RIC8A	chr11	+	210570	210662	210574	210662	209406	210000	2090	172215222	4,0,3	165,87,171	2,1,1	103	99	1	1	0.976,1.0,0.986	0.988,0.988,0.994	-0.003
ENSG00000177963.8	RIC8A	chr11	+	212596	212759	212614	212759	212415	212511	2091	8,11,11	228220282	7,4,9	229128233	117	99	0.447542	1	0.029,0.041,0.032	0.025,0.026,0.032	0.006
ENSG00000105193.4	RPS16	chr19	-	39924161	39924401	39924161	39924209	39926246	39926348	2093	468747786245	0,0,0	518332924366	5,0,0	291	99	1	1	1.0,1.0,1.0	0.997,1.0,1.0	0.001
ENSG00000133216.12	EPHB2	chr1	+	23222903	23222971	23222906	23222971	23221964	23222073	2094	5,4,8	25,31,30	8,2,3	27,16,8	102	99	0.693146	1	0.163,0.111,0.206	0.223,0.108,0.267	-0.039
ENSG00000113645.9	WWC1	chr5	+	167891715	167891967	167891733	167891967	167887654	167887747	2097	15,26,30	22,19,24	29,16,19	27,9,13	117	99	0.489862	1	0.366,0.537,0.514	0.476,0.601,0.553	-0.071
ENSG00000141644.13	MBD1	chr18	-	47800555	47800723	47800555	47800720	47801346	47801415	209	51,66,68	2,7,9	50,29,45	6,2,2	102	99	0.54566	1	0.961,0.901,0.88	0.89,0.934,0.956	-0.013
ENSG00000061273.13	HDAC7	chr12	-	48183595	48185091	48183595	48183703	48185368	48185489	20	133150144	0,0,2	56,45,98	0,0,0	1487	99	1	1	1.0,1.0,0.827	1.0,1.0,1.0	-0.058
ENSG00000100902.6	PSMA6	chr14	+	35782068	35782265	35782086	35782265	35779945	35780101	2100	3,4,8	775908952	6,8,6	11126221001	117	99	1	1	0.003,0.004,0.007	0.005,0.011,0.005	-0.002
ENSG00000113719.11	ERGIC1	chr5	+	172341567	172341841	172341716	172341841	172336669	172336764	2101	0,2,4	111119199	2,0,2	151,87,107	248	99	1	1	0.0,0.007,0.008	0.005,0.0,0.007	0.001
ENSG00000164329.9	PAPD4	chr5	+	78938654	78938733	78938666	78938733	78936927	78937019	2102	17,30,39	27,14,25	35,23,22	21,8,24	111	99	0.606318	1	0.36,0.656,0.582	0.598,0.719,0.45	-0.056
ENSG00000103174.7	NAGPA	chr16	-	5077135	5077380	5077135	5077199	5077846	5077894	2105	49,51,38	0,1,1	56,34,53	1,1,2	280	99	1	1	1.0,0.947,0.931	0.952,0.923,0.904	0.033
ENSG00000154447.10	SH3RF1	chr4	-	170043250	170043417	170043250	170043350	170051196	170051307	2108	57,46,54	0,0,0	54,34,43	0,0,1	166	99	1	1	1.0,1.0,1.0	1.0,1.0,0.962	0.013
ENSG00000141644.13	MBD1	chr18	-	47799703	47799841	47799703	47799796	47799933	47800233	210	137144198	26,36,24	120,61,114	13,5,42	144	99	0.835792	1	0.784,0.733,0.85	0.864,0.893,0.651	-0.014
ENSG00000185246.13	PRPF39	chr14	+	45579751	45580020	45579805	45580020	45579296	45579423	2111	72,78,81	0,1,0	88,49,97	0,0,1	153	99	1	1	1.0,0.981,1.0	1.0,1.0,0.984	-0.001
ENSG00000197603.9	C5orf42	chr5	-	37157771	37157970	37157771	37157916	37158325	37158447	2117	20,16,19	2,4,1	27,15,13	4,1,0	153	99	0.420141	1	0.866,0.721,0.925	0.814,0.907,1.0	-0.07
ENSG00000148337.15	CIZ1	chr9	-	130942999	130943093	130942999	130943078	130947825	130948055	2119	85,88,75	10,11,5	57,52,58	7,7,4	114	99	0.931061	1	0.881,0.874,0.929	0.876,0.866,0.926	0.005
ENSG00000163682.11	RPL9	chr4	-	39458025	39459301	39458025	39458158	39459813	39459929	2121	566359457148	0,0,2	520835015286	1,0,0	1242	99	1	1	1.0,1.0,0.997	0.998,1.0,1.0	0
ENSG00000163682.11	RPL9	chr4	-	39456483	39456564	39456483	39456549	39458025	39458158	2122	496451406528	27,11,37	509933224726	45,18,11	114	99	1	1	0.994,0.998,0.994	0.99,0.994,0.997	0.002
ENSG00000173120.10	KDM2A	chr11	+	66985201	66985355	66985226	66985355	66983326	66983420	2123	24,38,47	3,1,0	19,23,37	1,2,1	124	99	0.636899	1	0.865,0.968,1.0	0.938,0.902,0.967	0.009
ENSG00000011478.7	QPCTL	chr19	+	46198694	46198976	46198890	46198976	46196670	46196814	2130	86,79,90	1,3,1	86,63,95	4,1,1	295	99	0.723472	1	0.967,0.898,0.968	0.878,0.955,0.97	0.01
ENSG00000135720.8	DYNC1LI2	chr16	-	66776340	66776571	66776340	66776457	66783099	66783216	2133	308318399	3,8,3	305160309	5,0,3	213	99	0.36626	1	0.979,0.949,0.984	0.966,1.0,0.98	-0.011
ENSG00000135720.8	DYNC1LI2	chr16	-	66766241	66766377	66766241	66766350	66768120	66768214	2134	187255174	1,0,0	148122209	0,0,0	126	99	1	1	0.993,1.0,1.0	1.0,1.0,1.0	-0.002
ENSG00000135720.8	DYNC1LI2	chr16	-	66785175	66785289	66785175	66785249	66785387	66785504	2137	0,0,0	64,66,78	0,0,1	59,36,37	139	99	1	1	0.0,0.0,0.0	0.0,0.0,0.019	-0.006
ENSG00000167508.6	MVD	chr16	-	88723843	88724437	88723843	88723990	88725057	88725128	213	141142129	2,1,0	43,33,157	0,0,0	546	99	0.347558	1	0.927,0.963,1.0	1.0,1.0,1.0	-0.037
ENSG00000120860.6	CCDC53	chr12	-	102433645	102433756	102433645	102433753	102437882	102437990	2144	158160167	34,17,24	118,68,141	27,6,14	102	99	0.646394	1	0.819,0.901,0.871	0.809,0.917,0.907	-0.014
ENSG00000154040.16	CABYR	chr18	+	21739435	21740033	21739909	21740033	21735664	21736006	2145	102,103,98	0,0,1	73,42,65	0,0,0	573	99	1	1	1.0,1.0,0.944	1.0,1.0,1.0	-0.019
ENSG00000113593.7	PPWD1	chr5	+	64865458	64865559	64865463	64865559	64863339	64863442	2148	20,43,35	0,0,3	28,24,55	0,0,0	104	99	0.880337	1	1.0,1.0,0.917	1.0,1.0,1.0	-0.028
ENSG00000167508.6	MVD	chr16	-	88722512	88722969	88722512	88722712	88723843	88723990	214	25,32,11	126150167	2,6,30	45,37,191	356	99	0.533854	1	0.052,0.056,0.018	0.012,0.043,0.042	0.01
ENSG00000130830.10	MPP1	chrX	-	154014478	154014675	154014478	154014615	154018228	154018297	2150	47,46,32	0,1,0	32,13,44	0,0,0	159	99	1	1	1.0,0.966,1.0	1.0,1.0,1.0	-0.011
ENSG00000141574.3	SECTM1	chr17	-	80280753	80280887	80280753	80280781	80282457	80282766	2152	28,29,40	0,0,0	55,51,22	1,0,0	205	99	1	1	1.0,1.0,1.0	0.964,1.0,1.0	0.012
ENSG00000101337.11	TM9SF4	chr20	+	30729299	30729468	30729343	30729468	30724679	30724800	2154	17,22,23	0,0,0	18,21,22	0,0,1	143	99	1	1	1.0,1.0,1.0	1.0,1.0,0.938	0.021
ENSG00000076928.13	ARHGEF1	chr19	+	42409741	42409979	42409911	42409979	42409326	42409413	2158	10,12,12	61,65,100	4,5,10	91,27,52	269	99	0.272026	1	0.057,0.064,0.042	0.016,0.064,0.066	0.006
ENSG00000076928.13	ARHGEF1	chr19	+	42407807	42407936	42407858	42407936	42407456	42407557	2159	7,6,11	161166207	7,6,11	142101176	150	99	0.463049	1	0.028,0.023,0.034	0.032,0.038,0.04	-0.008
ENSG00000163904.8	SENP2	chr3	+	185316181	185316333	185316199	185316333	185307901	185307957	2161	2,0,1	29,29,46	0,0,0	28,19,38	117	99	1	1	0.055,0.0,0.018	0.0,0.0,0.0	0.024
ENSG00000213780.6	GTF2H4	chr6	+	30879460	30879923	30879790	30879923	30879207	30879276	2163	112101115	0,0,0	92,59,119	1,0,0	429	99	1	1	1.0,1.0,1.0	0.955,1.0,1.0	0.015
ENSG00000155229.16	MMS19	chr10	-	99236591	99236720	99236591	99236676	99237103	99237173	2166	162171239	2,2,5	147109194	1,1,5	143	99	0.795819	1	0.982,0.983,0.971	0.99,0.987,0.964	-0.002
ENSG00000155229.16	MMS19	chr10	-	99227261	99227360	99227261	99227340	99228008	99228163	2169	6,7,8	139172189	6,3,5	133,91,151	119	99	0.624084	1	0.035,0.033,0.034	0.036,0.027,0.027	0.004
ENSG00000167535.3	CACNB3	chr12	+	49220149	49220301	49220202	49220301	49219442	49219552	216	42,58,83	2,0,2	62,49,20	0,1,0	152	99	0.618424	1	0.932,1.0,0.964	1.0,0.97,1.0	-0.025
ENSG00000155229.16	MMS19	chr10	-	99219118	99219283	99219118	99219262	99219415	99219498	2171	258246323	6,5,8	231118167	6,5,2	120	99	0.941925	1	0.973,0.976,0.971	0.969,0.951,0.986	0.005
ENSG00000155229.16	MMS19	chr10	-	99225815	99225916	99225815	99225913	99226260	99226342	2172	170185197	25,28,37	141,83,133	18,16,24	102	99	0.94911	1	0.868,0.865,0.838	0.884,0.834,0.843	0.003
ENSG00000155229.16	MMS19	chr10	-	99221252	99221653	99221252	99221379	99221773	99221876	2173	191248280	0,2,1	199110191	0,0,0	373	99	1	1	1.0,0.971,0.987	1.0,1.0,1.0	-0.014
ENSG00000114127.6	XRN1	chr3	-	142051216	142051376	142051216	142051266	142051808	142051931	2174	34,25,41	2,0,2	30,23,24	2,0,0	209	99	0.577953	1	0.89,1.0,0.907	0.877,1.0,1.0	-0.027
ENSG00000114127.6	XRN1	chr3	-	142051216	142051373	142051216	142051266	142051808	142051931	2176	13,16,29	2,0,2	15,10,15	2,0,0	206	99	0.285519	1	0.758,1.0,0.875	0.783,1.0,1.0	-0.05
ENSG00000101104.8	PABPC1L	chr20	+	43566685	43566832	43566701	43566832	43565277	43565371	2180	4,0,1	54,50,42	1,1,1	36,16,33	115	99	0.583394	1	0.06,0.0,0.02	0.023,0.051,0.025	-0.006
ENSG00000154144.8	TBRG1	chr11	+	124501135	124501313	124501170	124501313	124500640	124500751	2183	0,1,1	71,64,92	0,0,3	59,31,60	134	99	1	1	0.0,0.011,0.008	0.0,0.0,0.036	-0.006
ENSG00000154144.8	TBRG1	chr11	+	124496708	124496946	124496799	124496946	124495566	124495799	2184	22,31,23	20,20,19	19,15,20	21,6,13	190	99	0.798371	1	0.364,0.447,0.387	0.32,0.566,0.445	-0.044
ENSG00000136891.9	TEX10	chr9	-	103065913	103066124	103065913	103066067	103070781	103070963	2185	182217207	4,3,2	156,93,162	5,2,0	156	99	0.90602	1	0.967,0.979,0.985	0.952,0.967,1.0	0.004
ENSG00000181126.9	HLA-V	chr6	+	29761127	29765588	29764969	29765588	29760213	29760483	2189	272241252	1,0,1	210144244	2,1,3	3941	99	1	1	0.872,1.0,0.864	0.725,0.783,0.671	0.186
ENSG00000137269.10	LRRC1	chr6	+	53762082	53762157	53762086	53762157	53761626	53761690	2190	22,28,41	0,1,2	58,37,31	1,0,0	103	99	0.442625	1	1.0,0.964,0.952	0.982,1.0,1.0	-0.022
ENSG00000115084.8	SLC35F5	chr2	-	114476730	114476885	114476730	114476857	114480680	114480771	2191	68,86,102	0,0,1	90,56,80	1,0,2	127	99	1	1	1.0,1.0,0.988	0.986,1.0,0.969	0.011
ENSG00000159720.7	ATP6V0D1	chr16	-	67472873	67473050	67472873	67472998	67473176	67473254	2192	594631762	18,22,8	473331515	17,8,13	151	99	0.552642	1	0.956,0.95,0.984	0.948,0.964,0.963	0.005
ENSG00000186073.7	C15orf41	chr15	+	37002038	37002162	37002056	37002162	37001423	37001489	2194	0,1,0	17,15,15	0,2,2	20,21,16	117	99	0.311582	1	0.0,0.053,0.0	0.0,0.075,0.096	-0.039
ENSG00000148737.11	TCF7L2	chr10	+	114910741	114910882	114910756	114910882	114905769	114905856	2198	15,21,11	47,46,45	15,13,9	41,28,25	114	99	0.634806	1	0.217,0.284,0.175	0.241,0.287,0.238	-0.03
ENSG00000167535.3	CACNB3	chr12	+	49218040	49218156	49218043	49218156	49217463	49217586	219	22,24,34	0,2,3	19,22,20	1,2,0	102	99	0.415322	1	1.0,0.921,0.917	0.949,0.914,1.0	-0.008
ENSG00000159593.10	NAE1	chr16	-	66839679	66839765	66839679	66839729	66839814	66839929	2206	0,2,0	219252290	0,1,0	254176279	135	99	1	1	0.0,0.006,0.0	0.0,0.004,0.0	0.001
ENSG00000162736.11	NCSTN	chr1	+	160321011	160321162	160321077	160321162	160319894	160320040	220	158183211	0,1,2	267179233	1,1,1	165	99	1	1	1.0,0.991,0.984	0.994,0.991,0.993	-0.001
ENSG00000130734.5	ATG4D	chr19	+	10657514	10657929	10657864	10657929	10655632	10655806	2213	96116151	6,5,4	121,82,121	4,1,4	449	99	0.26517	1	0.779,0.836,0.893	0.87,0.948,0.87	-0.06
ENSG00000162736.11	NCSTN	chr1	+	160321843	160321996	160321915	160321996	160321485	160321595	221	151178205	0,1,0	220168208	1,0,0	171	99	1	1	1.0,0.99,1.0	0.992,1.0,1.0	-0.001
ENSG00000117143.9	UAP1	chr1	+	162562521	162562572	162562524	162562572	162560112	162560301	2221	221261329	81,85,99	187,96,236	65,29,95	102	99	0.523749	1	0.726,0.749,0.763	0.736,0.763,0.707	0.011
ENSG00000105048.12	TNNT1	chr19	-	55645433	55645572	55645433	55645524	55648470	55648580	2228	4,11,8	141159252	7,3,2	135102102	147	99	0.459366	1	0.019,0.045,0.021	0.034,0.019,0.013	0.006
ENSG00000105048.12	TNNT1	chr19	-	55653224	55653425	55653224	55653288	55656911	55656933	2229	2,1,1	79,91,148	0,0,0	65,47,47	236	99	1	1	0.011,0.005,0.003	0.0,0.0,0.0	0.006
ENSG00000100353.13	EIF3D	chr22	-	36913347	36913540	36913347	36913478	36914809	36914957	2231	38,23,31	8068241011	29,10,23	757525651	161	99	0.593172	1	0.028,0.017,0.019	0.023,0.012,0.021	0.003
ENSG00000132507.13	EIF5A	chr17	+	7214668	7214970	7214896	7214970	7212933	7213119	2232	158015071652	0,0,0	191911041804	0,0,1	327	99	1	1	1.0,1.0,1.0	1.0,1.0,0.998	0.001
ENSG00000035928.10	RFC1	chr4	-	39308211	39308324	39308211	39308321	39310255	39310652	2233	7,11,7	22,31,22	12,4,10	27,16,23	102	99	0.683111	1	0.236,0.256,0.236	0.301,0.195,0.297	-0.022
ENSG00000125458.2	NT5C	chr17	-	73127059	73127200	73127059	73127176	73127275	73127376	2239	93123104	0,1,1	130,97,137	1,0,0	123	99	1	1	1.0,0.99,0.988	0.991,1.0,1.0	-0.004
ENSG00000011454.12	RABGAP1	chr9	+	125719289	125719488	125719427	125719488	125703298	125703372	223	35,40,37	0,0,2	37,32,32	0,0,0	237	99	1	1	1.0,1.0,0.885	1.0,1.0,1.0	-0.038
ENSG00000166478.5	ZNF143	chr11	+	9496096	9496180	9496099	9496180	9495487	9495571	2241	27,34,31	19,17,29	29,26,17	19,4,21	102	99	0.545505	1	0.58,0.66,0.509	0.597,0.863,0.44	-0.05
ENSG00000121716.14	PILRB	chr7	+	99956312	99956702	99956521	99956702	99955842	99955989	2242	184206237	3,4,2	196,44,197	4,2,2	308	99	0.770294	1	0.952,0.943,0.974	0.94,0.876,0.969	0.028
ENSG00000121716.14	PILRB	chr7	+	99956312	99956631	99956555	99956631	99955842	99955989	2243	207224256	2,1,7	220,49,220	2,2,3	342	99	0.793024	1	0.968,0.985,0.914	0.97,0.876,0.955	0.022
ENSG00000121716.14	PILRB	chr7	+	99950995	99951635	99951517	99951635	99950832	99950893	2244	247285205	0,1,0	208131239	0,0,0	621	99	1	1	1.0,0.978,1.0	1.0,1.0,1.0	-0.007
ENSG00000121716.14	PILRB	chr7	+	99954016	99954506	99954372	99954506	99952765	99952863	2245	27,30,28	66,87,87	26,17,31	63,29,82	455	99	0.389233	1	0.082,0.07,0.065	0.082,0.113,0.076	-0.018
ENSG00000121716.14	PILRB	chr7	+	99955842	99955989	99955886	99955989	99954372	99954506	2246	80,98,76	1,1,0	77,38,95	0,0,2	143	99	1	1	0.982,0.985,1.0	1.0,1.0,0.97	-0.001
ENSG00000116786.7	PLEKHM2	chr1	+	16058383	16058543	16058444	16058543	16057686	16057752	2247	206240265	5,6,5	221104152	7,3,2	160	99	0.978673	1	0.962,0.961,0.97	0.951,0.955,0.979	0.003
ENSG00000108654.7	DDX5	chr17	-	62500794	62500998	62500794	62500960	62502193	62502407	2248	4,8,11	458465502	3,4,11	433266428	137	99	0.93805	1	0.006,0.012,0.016	0.005,0.011,0.018	0
ENSG00000108654.7	DDX5	chr17	-	62498279	62498667	62498279	62498341	62499043	62499216	2249	178518962069	0,0,2	175712141992	0,0,0	425	99	1	1	1.0,1.0,0.996	1.0,1.0,1.0	-0.001
ENSG00000187583.6	PLEKHN1	chr1	+	906456	906588	906492	906588	906258	906386	224	48,62,51	0,0,1	29,18,31	3,0,0	135	99	0.837023	1	1.0,1.0,0.974	0.876,1.0,1.0	0.033
ENSG00000153827.9	TRIP12	chr2	-	230670445	230670599	230670445	230670518	230672423	230672580	2254	154190213	22,13,24	173103178	18,21,15	180	99	0.586239	1	0.794,0.889,0.83	0.841,0.73,0.867	0.025
ENSG00000153827.9	TRIP12	chr2	-	230695471	230695555	230695471	230695537	230701563	230701700	2255	48,63,46	4,3,0	57,41,58	3,2,0	117	99	0.51972	1	0.91,0.947,1.0	0.941,0.945,1.0	-0.01
ENSG00000175550.3	DRAP1	chr11	+	65688018	65688133	65688039	65688133	65687813	65687933	2256	7,4,12	318277383	8,5,6	328151272	120	99	0.957685	1	0.018,0.012,0.025	0.02,0.027,0.018	-0.003
ENSG00000115268.5	RPS15	chr19	+	1440017	1440252	1440024	1440252	1438805	1438891	2259	248125763348	9,11,15	281715632247	7,4,4	106	99	1	1	0.996,0.995,0.995	0.997,0.997,0.998	-0.002
ENSG00000115268.5	RPS15	chr19	+	1439966	1440252	1440017	1440252	1438805	1438891	2261	191220256	227123733048	237130190	255914382051	150	99	0.591293	1	0.053,0.058,0.053	0.058,0.056,0.058	-0.003
ENSG00000115268.5	RPS15	chr19	+	1439959	1440252	1440017	1440252	1438805	1438891	2263	192219261	227123733048	237130193	255914382051	157	99	0.601638	1	0.051,0.055,0.051	0.055,0.054,0.056	-0.003
ENSG00000164548.6	TRA2A	chr7	-	23545364	23545432	23545364	23545429	23545756	23545885	2265	99,84,91	4,1,3	118,35,91	3,3,3	102	99	0.631782	1	0.96,0.988,0.967	0.974,0.919,0.967	0.018
ENSG00000134758.9	RNF138	chr18	+	29706655	29706763	29706689	29706763	29704696	29704808	2270	59,41,70	0,0,0	87,60,99	1,0,0	133	99	1	1	1.0,1.0,1.0	0.985,1.0,1.0	0.005
ENSG00000104626.10	ERI1	chr8	+	8887301	8890848	8890058	8890848	8877859	8877974	2272	697776995	0,4,0	950518910	0,0,1	2856	99	0.807006	1	1.0,0.871,1.0	1.0,1.0,0.969	-0.033
ENSG00000183765.16	CHEK2	chr22	-	29091114	29091230	29091114	29091197	29091697	29091861	2273	43,34,85	3,4,5	77,26,51	5,1,3	132	99	0.516404	1	0.915,0.864,0.927	0.92,0.951,0.927	-0.031
ENSG00000117713.13	ARID1A	chr1	+	27100819	27101711	27101470	27101711	27100292	27100389	2274	201299224	0,0,0	281235258	1,0,0	750	99	1	1	1.0,1.0,1.0	0.974,1.0,1.0	0.009
ENSG00000070423.13	RNF126	chr19	-	651609	651855	651609	651822	652232	652296	2276	130138185	3,10,4	163,89,133	6,5,4	132	99	0.895517	1	0.97,0.912,0.972	0.953,0.93,0.961	0.003
ENSG00000070423.13	RNF126	chr19	-	651609	651855	651609	651810	652232	652296	2277	144156203	3,6,6	177102150	1,5,3	144	99	0.301069	1	0.971,0.947,0.959	0.992,0.933,0.972	-0.007
ENSG00000070423.13	RNF126	chr19	-	651609	651822	651609	651810	652232	652296	2278	17,28,22	3,6,6	20,18,21	1,5,3	111	99	0.304009	1	0.835,0.806,0.766	0.947,0.763,0.862	-0.055
ENSG00000070423.13	RNF126	chr19	-	651610	651915	651610	651855	652232	652296	2279	3,5,3	99,99,138	8,1,2	107,56,88	159	99	0.631768	1	0.019,0.03,0.013	0.044,0.011,0.014	-0.002
ENSG00000164045.7	CDC25A	chr3	-	48224418	48224520	48224418	48224517	48225289	48225326	227	18,17,22	4,6,10	27,22,36	8,4,7	102	99	0.262129	1	0.814,0.733,0.681	0.766,0.842,0.833	-0.071
ENSG00000070423.13	RNF126	chr19	-	651610	651915	651610	651784	652232	652296	2281	67,86,104	2,2,2	103,60,87	2,5,2	230	99	0.4046	1	0.935,0.949,0.957	0.957,0.838,0.949	0.032
ENSG00000040633.8	PHF23	chr17	-	7139248	7140086	7139248	7139885	7140703	7140796	2282	228247291	7,3,0	212154220	4,1,2	300	99	0.739074	1	0.915,0.965,1.0	0.946,0.981,0.973	-0.007
ENSG00000225697.6	SLC26A6	chr3	-	48669081	48669234	48669081	48669230	48669312	48669477	2289	40,49,57	9,16,14	48,20,49	6,3,21	103	99	0.682981	1	0.81,0.746,0.796	0.885,0.865,0.692	-0.03
ENSG00000116809.7	ZBTB17	chr1	-	16268825	16268936	16268825	16268915	16269023	16269233	228	2,5,11	37,28,50	1,5,4	34,27,33	120	99	0.274183	1	0.043,0.128,0.154	0.024,0.133,0.091	0.026
ENSG00000225697.6	SLC26A6	chr3	-	48669677	48669829	48669677	48669770	48670406	48670517	2290	59,80,61	0,1,0	61,51,83	2,0,0	158	99	1	1	1.0,0.98,1.0	0.95,1.0,1.0	0.01
ENSG00000225697.6	SLC26A6	chr3	-	48668425	48668573	48668425	48668559	48668656	48668739	2293	45,52,30	1,1,0	37,16,30	0,0,2	113	99	1	1	0.975,0.979,1.0	1.0,1.0,0.929	0.008
ENSG00000225697.6	SLC26A6	chr3	-	48670406	48670558	48670406	48670517	48670683	48670823	2294	6,5,2	44,50,49	3,0,3	24,14,26	140	99	0.555247	1	0.088,0.066,0.028	0.081,0.0,0.075	0.009
ENSG00000225697.6	SLC26A6	chr3	-	48667074	48667411	48667074	48667144	48667494	48667590	2295	128,96,136	0,0,0	72,24,109	0,1,0	366	99	1	1	1.0,1.0,1.0	1.0,0.867,1.0	0.044
ENSG00000137776.12	SLTM	chr15	-	59191667	59192136	59191667	59192082	59193458	59193486	2298	115151132	22,28,19	103,50,98	21,8,22	153	99	0.509718	1	0.772,0.777,0.818	0.76,0.802,0.742	0.021
ENSG00000137776.12	SLTM	chr15	-	59209133	59209219	59209133	59209198	59224554	59224642	2299	0,1,1	65,82,101	3,0,0	70,49,92	120	99	1	1	0.0,0.01,0.008	0.034,0.0,0.0	-0.005
ENSG00000061273.13	HDAC7	chr12	-	48185653	48186452	48185653	48185787	48187151	48187371	22	52,36,37	77,80,81	21,12,52	45,35,61	764	99	0.617009	1	0.08,0.055,0.056	0.057,0.043,0.099	-0.003
ENSG00000143554.9	SLC27A3	chr1	+	153750938	153751029	153750981	153751029	153750636	153750831	2300	18,38,34	0,1,0	54,20,29	2,0,0	142	99	1	1	1.0,0.964,1.0	0.95,1.0,1.0	0.005
ENSG00000174371.12	EXO1	chr1	+	242021807	242022020	242021931	242022020	242020646	242020784	2306	43,45,57	0,0,0	95,59,70	2,0,1	223	99	0.54648	1	1.0,1.0,1.0	0.955,1.0,0.969	0.025
ENSG00000204387.8	C6orf48	chr6	+	31804075	31804294	31804200	31804294	31803187	31803228	2308	24,19,11	105104156	12,10,17	106,68,67	224	99	0.817947	1	0.092,0.075,0.03	0.048,0.061,0.101	-0.004
ENSG00000204387.8	C6orf48	chr6	+	31804071	31804294	31804200	31804294	31803187	31803228	2309	21,16,11	105104156	10,7,18	106,68,67	228	99	0.790084	1	0.08,0.063,0.03	0.039,0.043,0.104	-0.004
ENSG00000153914.11	SREK1	chr5	+	65451892	65454760	65454636	65454760	65449290	65449424	230	122177130	3,8,13	97,54,181	3,5,4	2843	99	0.548548	1	0.586,0.435,0.258	0.53,0.273,0.612	-0.045
ENSG00000204256.8	BRD2	chr6	+	32944338	32945347	32945218	32945347	32944026	32944241	2312	160516181924	0,0,0	11918021301	5,0,0	979	99	0.91796	1	1.0,1.0,1.0	0.96,1.0,1.0	0.013
ENSG00000204256.8	BRD2	chr6	+	32945036	32945347	32945218	32945347	32944338	32944713	2313	88,96,93	353405529	55,44,88	325198298	281	99	0.781034	1	0.081,0.077,0.058	0.056,0.073,0.094	-0.002
ENSG00000116793.11	PHTF1	chr1	-	114301280	114301470	114301280	114301355	114301644	114302098	2315	13,21,12	22,13,12	9,7,20	10,9,11	214	99	0.696078	1	0.215,0.428,0.316	0.294,0.265,0.457	-0.019
ENSG00000116793.11	PHTF1	chr1	-	114269039	114269196	114269039	114269080	114280731	114280890	2316	43,50,30	0,1,1	39,18,45	0,0,0	215	99	1	1	1.0,0.958,0.932	1.0,1.0,1.0	-0.037
ENSG00000205726.9	ITSN1	chr21	+	35122447	35122627	35122558	35122627	35107348	35107509	2318	172171245	4,3,1	131,60,116	0,0,4	210	99	0.454572	1	0.953,0.964,0.991	1.0,1.0,0.932	-0.008
ENSG00000153914.11	SREK1	chr5	+	65460435	65460725	65460610	65460725	65459619	65459750	231	20,26,20	65,76,118	10,13,29	80,39,61	274	99	0.677136	1	0.1,0.11,0.058	0.043,0.107,0.147	-0.01
ENSG00000166483.6	WEE1	chr11	+	9607995	9608166	9608044	9608166	9606988	9607074	2321	162162210	1,3,3	115,71,118	3,1,0	148	99	0.604583	1	0.991,0.973,0.979	0.962,0.979,1.0	0.001
ENSG00000137942.12	FNBP1L	chr1	+	94016503	94020216	94017965	94020216	94014834	94014983	2322	478501608	2,0,0	444205340	0,0,0	1561	99	1	1	0.938,1.0,1.0	1.0,1.0,1.0	-0.021
ENSG00000153914.11	SREK1	chr5	+	65473341	65473486	65473344	65473486	65470773	65470869	232	20,22,15	5,3,2	17,9,26	2,2,2	102	99	0.29664	1	0.795,0.877,0.879	0.892,0.814,0.927	-0.027
ENSG00000085733.11	CTTN	chr11	+	70279730	70279824	70279752	70279824	70279206	70279384	2331	16,17,23	253325309	21,9,12	243182329	121	99	0.547054	1	0.049,0.041,0.057	0.066,0.039,0.029	0.004
ENSG00000176978.9	DPP7	chr9	-	140008694	140008834	140008694	140008830	140008914	140009028	2332	41,42,72	3,8,8	68,44,42	11,8,5	103	99	0.446233	1	0.929,0.835,0.896	0.856,0.841,0.89	0.024
ENSG00000197386.6	HTT	chr4	+	3209007	3209084	3209012	3209084	3208533	3208710	2333	13,38,30	2,1,2	30,13,8	2,0,2	104	99	0.819672	1	0.861,0.973,0.935	0.935,1.0,0.792	0.014
ENSG00000135924.11	DNAJB2	chr2	+	220145299	220146493	220146439	220146493	220144519	220144620	2334	105126110	0,0,0	57,41,93	1,0,0	1239	99	1	1	1.0,1.0,1.0	0.82,1.0,1.0	0.06
ENSG00000137478.10	FCHSD2	chr11	-	72560799	72560934	72560799	72560924	72578909	72579071	233	26,32,42	3,0,0	28,23,31	0,0,0	109	99	0.858751	1	0.887,1.0,1.0	1.0,1.0,1.0	-0.038
ENSG00000167770.7	OTUB1	chr11	+	63756098	63756224	63756125	63756224	63755808	63755870	2340	0,5,5	290287333	3,1,4	425228271	126	99	1	1	0.0,0.014,0.012	0.006,0.003,0.011	0.002
ENSG00000141030.8	COPS3	chr17	-	17171198	17171359	17171198	17171291	17174071	17174121	2344	18,5,10	231263318	9,3,12	348169289	167	99	0.243911	1	0.044,0.011,0.018	0.015,0.01,0.024	0.008
ENSG00000102977.9	ACD	chr16	-	67691664	67691756	67691664	67691717	67691888	67692265	2346	95109153	1,1,2	186,98,112	0,3,0	138	99	1	1	0.986,0.987,0.982	1.0,0.959,1.0	-0.001
ENSG00000102977.9	ACD	chr16	-	67691888	67692265	67691888	67691931	67692622	67692719	2348	161176241	0,0,0	274141202	0,0,1	433	99	1	1	1.0,1.0,1.0	1.0,1.0,0.979	0.007
ENSG00000120334.11	CENPL	chr1	-	173776404	173776656	173776404	173776448	173780269	173780444	2350	92,83,54	1,0,1	95,67,73	1,4,0	307	99	1	1	0.967,1.0,0.946	0.968,0.844,1.0	0.034
ENSG00000130695.9	CEP85	chr1	+	26603623	26605298	26603626	26605298	26603025	26603251	2357	8,13,7	16,29,26	7,10,13	26,13,13	102	99	0.298423	1	0.327,0.303,0.207	0.207,0.427,0.493	-0.097
ENSG00000127054.14	CPSF3L	chr1	-	1250899	1250998	1250899	1250932	1254675	1254904	2361	244300320	0,1,3	295197288	3,1,2	165	99	1	1	1.0,0.994,0.985	0.983,0.992,0.989	0.005
ENSG00000127054.14	CPSF3L	chr1	-	1247605	1247881	1247605	1247748	1247972	1248080	2362	160152236	3,1,0	198,97,158	1,0,1	232	99	1	1	0.958,0.985,1.0	0.988,1.0,0.985	-0.01
ENSG00000127054.14	CPSF3L	chr1	-	1254675	1254904	1254675	1254813	1255835	1255909	2365	261367375	0,4,5	318205291	3,5,4	190	99	0.249646	1	1.0,0.98,0.975	0.982,0.955,0.974	0.015
ENSG00000160753.11	RUSC1	chr1	+	155295357	155295463	155295391	155295463	155295106	155295281	2369	65,87,75	1,2,0	107,64,62	1,1,0	133	99	1	1	0.98,0.97,1.0	0.988,0.979,1.0	-0.006
ENSG00000142784.11	WDTC1	chr1	+	27630111	27631684	27631491	27631684	27627716	27627952	2370	136157163	1,2,0	81,75,74	0,1,2	1479	99	0.543209	1	0.901,0.84,1.0	1.0,0.834,0.712	0.065
ENSG00000102543.10	CDADC1	chr13	+	49833481	49833659	49833621	49833659	49829974	49830049	2381	49,63,51	3,2,7	41,24,33	0,3,4	239	99	0.761015	1	0.871,0.929,0.751	1.0,0.768,0.774	0.003
ENSG00000138674.12	SEC31A	chr4	-	83799882	83800081	83799882	83800071	83801951	83802075	2383	222203253	1,2,1	152,94,113	2,0,2	109	99	1	1	0.995,0.989,0.996	0.986,1.0,0.981	0.004
ENSG00000138674.12	SEC31A	chr4	-	83774722	83774868	83774722	83774790	83776055	83776182	2384	484494566	7,14,14	359166268	7,2,5	177	99	0.281953	1	0.975,0.952,0.958	0.966,0.979,0.968	-0.009
ENSG00000158864.8	NDUFS2	chr1	+	161179900	161180500	161180380	161180500	161179646	161179721	2387	345333422	0,0,1	362224321	0,0,0	579	99	1	1	1.0,1.0,0.986	1.0,1.0,1.0	-0.005
ENSG00000115970.14	THADA	chr2	-	43778927	43779064	43778927	43779061	43779342	43779478	238	19,29,33	1,1,2	32,15,23	2,0,1	102	99	0.544231	1	0.949,0.966,0.941	0.94,1.0,0.957	-0.014
ENSG00000170004.12	CHD3	chr17	+	7811208	7811337	7811211	7811337	7810670	7810806	2400	0,1,3	26,41,38	1,0,0	25,12,23	102	99	0.863076	1	0.0,0.023,0.071	0.037,0.0,0.0	0.019
ENSG00000170004.12	CHD3	chr17	+	7813745	7813909	7813756	7813909	7812460	7812656	2402	78,84,144	0,1,3	93,49,52	1,0,1	110	99	1	1	1.0,0.987,0.977	0.988,1.0,0.979	-0.001
ENSG00000051108.10	HERPUD1	chr16	+	56969146	56969224	56969153	56969224	56966058	56966303	2405	179192215	1,1,8	50,31,78	0,0,1	106	99	0.680506	1	0.994,0.994,0.962	1.0,1.0,0.986	-0.012
ENSG00000162910.14	MRPL55	chr1	-	228295368	228295570	228295368	228295561	228295935	228296019	2406	130148168	2,3,1	137,90,121	0,0,1	108	99	1	1	0.983,0.978,0.994	1.0,1.0,0.991	-0.012
ENSG00000162910.14	MRPL55	chr1	-	228295935	228296022	228295935	228296019	228296137	228296175	2408	4,1,9	12,19,24	8,1,0	12,10,15	102	99	0.596024	1	0.244,0.049,0.267	0.393,0.088,0.0	0.026
ENSG00000154222.10	CC2D1B	chr1	-	52822672	52822846	52822672	52822798	52823197	52823370	2410	2,1,10	55,71,87	5,1,2	54,27,60	147	99	0.696672	1	0.024,0.009,0.072	0.059,0.024,0.022	0
ENSG00000154222.10	CC2D1B	chr1	-	52825376	52825555	52825376	52825508	52825745	52825905	2411	34,31,35	1,0,1	17,18,19	1,0,0	146	99	1	1	0.958,1.0,0.96	0.92,1.0,1.0	-0.001
ENSG00000154222.10	CC2D1B	chr1	-	52825376	52825555	52825376	52825492	52825745	52825905	2412	43,40,43	0,0,1	28,24,27	0,0,0	162	99	1	1	1.0,1.0,0.963	1.0,1.0,1.0	-0.012
ENSG00000115685.10	PPP1R7	chr2	+	242097880	242097964	242097898	242097964	242097221	242097277	2418	5,5,5	125122142	5,2,1	95,76,124	117	99	0.276128	1	0.033,0.034,0.029	0.043,0.022,0.007	0.008
ENSG00000177731.11	FLII	chr17	-	18157834	18157996	18157834	18157933	18158082	18158168	241	228351327	2,3,3	250167255	0,3,1	162	99	0.695941	1	0.986,0.986,0.985	1.0,0.971,0.994	-0.003
ENSG00000179152.14	TCAIM	chr3	+	44408947	44409200	44409023	44409200	44402856	44403010	2420	18,16,25	1,12,13	24,21,22	16,5,6	175	99	0.925704	1	0.911,0.43,0.521	0.459,0.704,0.675	0.008
ENSG00000073578.12	SDHA	chr5	+	254472	254621	254507	254621	240472	240591	2423	2,8,8	10,3,8	16,4,10	12,11,6	134	99	0.766375	1	0.129,0.663,0.425	0.496,0.212,0.552	-0.014
ENSG00000105618.9	PRPF31	chr19	+	54629874	54629992	54629902	54629992	54627877	54628035	2426	3,7,7	131158174	4,2,8	178106140	127	99	0.718537	1	0.018,0.033,0.03	0.017,0.014,0.043	0.002
ENSG00000081177.14	EXD2	chr14	+	69701416	69701748	69701490	69701748	69697188	69697315	2430	21,37,47	1,1,0	44,32,19	0,2,2	173	99	1	1	0.923,0.955,1.0	1.0,0.902,0.845	0.044
ENSG00000164172.14	MOCS2	chr5	-	52396240	52397339	52396240	52396364	52397926	52398054	2431	245315350	2,1,0	283160351	0,0,1	1074	99	0.493758	1	0.919,0.967,1.0	1.0,1.0,0.97	-0.028
ENSG00000164172.14	MOCS2	chr5	-	52396240	52396364	52396240	52396317	52397188	52397339	2432	212235300	5,3,3	257126223	4,0,6	146	99	0.910439	1	0.966,0.982,0.985	0.978,1.0,0.962	-0.002
ENSG00000152422.11	XRCC4	chr5	+	82648943	82649530	82648949	82649530	82554348	82554496	2434	12,13,13	11,8,11	15,14,8	10,8,19	105	99	0.589509	1	0.507,0.605,0.527	0.586,0.623,0.284	0.049
ENSG00000136560.9	TANK	chr2	+	162059994	162060106	162059997	162060106	162036124	162036272	2435	5,3,3	130149133	3,1,5	120,65,112	102	99	0.924632	1	0.036,0.019,0.021	0.024,0.015,0.042	-0.002
ENSG00000168389.13	MFSD2A	chr1	+	40424333	40424497	40424372	40424497	40422758	40422893	2436	3,1,3	90,92,104	0,2,1	42,26,63	138	99	0.776589	1	0.023,0.008,0.02	0.0,0.052,0.011	-0.004
ENSG00000168389.13	MFSD2A	chr1	+	40433299	40433588	40433475	40433588	40432757	40432841	2437	161155188	2,2,0	69,32,82	0,0,0	275	99	0.572445	1	0.967,0.965,1.0	1.0,1.0,1.0	-0.023
ENSG00000102901.8	CENPT	chr16	-	67865914	67866039	67865914	67866011	67866130	67866218	2438	1,1,1	66,70,72	1,0,0	35,28,40	127	99	1	1	0.012,0.011,0.011	0.022,0.0,0.0	0.004
ENSG00000163913.7	IFT122	chr3	+	129226507	129226605	129226510	129226605	129225251	129225392	243	9,13,15	20,7,17	9,1,18	20,10,13	102	99	0.321899	1	0.304,0.643,0.461	0.304,0.088,0.573	0.148
ENSG00000102901.8	CENPT	chr16	-	67863667	67864451	67863667	67863991	67865118	67865261	2440	372407392	2,0,1	189122280	1,0,0	559	99	1	1	0.971,1.0,0.986	0.971,1.0,1.0	-0.005
ENSG00000102901.8	CENPT	chr16	-	67865656	67865793	67865656	67865743	67865914	67866011	2441	99,103,97	1,2,1	73,39,71	1,1,3	149	99	0.37855	1	0.985,0.972,0.985	0.98,0.963,0.94	0.02
ENSG00000102901.8	CENPT	chr16	-	67862376	67862481	67862376	67862462	67862569	67862746	2443	116121129	3,1,1	55,43,90	2,0,1	118	99	1	1	0.97,0.99,0.991	0.958,1.0,0.987	0.002
ENSG00000116539.6	ASH1L	chr1	-	155349833	155349922	155349833	155349907	155365249	155365344	2449	0,0,0	23,48,26	0,1,0	19,20,24	114	99	1	1	0.0,0.0,0.0	0.0,0.042,0.0	-0.014
ENSG00000182149.16	IST1	chr16	+	71958671	71958720	71958675	71958720	71956376	71956583	2451	15,31,24	1,0,0	20,12,16	0,0,0	103	99	1	1	0.935,1.0,1.0	1.0,1.0,1.0	-0.022
ENSG00000171307.14	ZDHHC16	chr10	+	99212563	99212680	99212651	99212680	99212171	99212260	2455	8,11,8	115140152	13,8,10	217111154	187	99	0.967148	1	0.036,0.04,0.027	0.031,0.037,0.033	0.001
ENSG00000171307.14	ZDHHC16	chr10	+	99215395	99215540	99215416	99215540	99214470	99214556	2457	7,7,8	138123170	10,4,9	174,72,127	120	99	0.573727	1	0.04,0.045,0.037	0.045,0.044,0.055	-0.007
ENSG00000171307.14	ZDHHC16	chr10	+	99215395	99215540	99215470	99215540	99214470	99214556	2458	125130171	23,18,36	202,93,139	46,17,33	174	99	0.269852	1	0.756,0.804,0.73	0.714,0.757,0.706	0.038
ENSG00000105220.10	GPI	chr19	+	34859487	34859607	34859553	34859607	34857687	34857756	2460	86110651101	10,7,10	13217801434	13,5,8	165	99	0.527681	1	0.981,0.989,0.985	0.984,0.989,0.991	-0.003
ENSG00000104325.2	DECR1	chr8	+	91031043	91031194	91031136	91031194	91029351	91029554	2461	2,1,5	87,68,112	5,2,1	113,59,86	192	99	0.972061	1	0.012,0.008,0.023	0.022,0.017,0.006	-0.001
ENSG00000114019.10	AMOTL2	chr3	-	134078947	134079255	134078947	134079249	134080353	134080649	2466	120136149	2,1,2	143,75,120	0,1,0	105	99	1	1	0.983,0.992,0.986	1.0,0.986,1.0	-0.008
ENSG00000205352.6	PRR13	chr12	+	53837174	53837557	53837462	53837557	53836478	53836517	246	410438518	10,10,4	404262428	6,3,7	387	99	0.490506	1	0.913,0.918,0.971	0.945,0.957,0.94	-0.013
ENSG00000175216.10	CKAP5	chr11	-	46776437	46776617	46776437	46776533	46780472	46780593	2470	297329386	15,10,12	355222249	13,7,10	183	99	0.936714	1	0.915,0.947,0.946	0.937,0.945,0.931	-0.002
ENSG00000245694.4	CRNDE	chr16	-	54954209	54954322	54954209	54954250	54957496	54957562	2475	120119153	12,4,7	118,79,125	8,3,5	171	99	0.577835	1	0.853,0.945,0.927	0.895,0.938,0.935	-0.014
ENSG00000245694.4	CRNDE	chr16	-	54954209	54954250	54954209	54954239	54957496	54957562	2476	13,7,8	43,24,39	8,4,6	19,21,19	110	99	0.797156	1	0.214,0.208,0.156	0.275,0.146,0.221	-0.021
ENSG00000205352.6	PRR13	chr12	+	53837324	53837557	53837462	53837557	53836478	53836517	247	358356434	10,10,4	335224358	6,3,7	237	99	0.493518	1	0.937,0.937,0.978	0.959,0.969,0.955	-0.01
ENSG00000127586.12	CHTF18	chr16	+	844039	844201	844053	844201	843143	843274	2486	0,0,4	26,26,42	1,0,0	43,23,36	113	99	0.488943	1	0.0,0.0,0.077	0.02,0.0,0.0	0.019
ENSG00000127586.12	CHTF18	chr16	+	842965	843064	842980	843064	842717	842811	2487	27,25,52	1,0,0	47,28,38	1,1,0	114	99	1	1	0.959,1.0,1.0	0.976,0.96,1.0	0.008
ENSG00000127586.12	CHTF18	chr16	+	840524	840666	840530	840666	840346	840399	2488	23,27,31	1,0,0	32,33,37	0,0,0	105	99	1	1	0.956,1.0,1.0	1.0,1.0,1.0	-0.015
ENSG00000127586.12	CHTF18	chr16	+	840330	840399	840346	840399	840176	840269	2489	0,0,0	18,27,21	0,1,1	32,17,39	115	99	1	1	0.0,0.0,0.0	0.0,0.048,0.022	-0.023
ENSG00000205352.6	PRR13	chr12	+	53837350	53837557	53837462	53837557	53836478	53836517	248	318326393	10,10,4	300204322	6,3,7	211	99	0.498338	1	0.937,0.939,0.979	0.959,0.97,0.956	-0.01
ENSG00000127586.12	CHTF18	chr16	+	840006	840269	840176	840269	839546	839715	2490	1,0,4	13,18,22	0,0,2	37,15,33	269	99	0.554308	1	0.028,0.0,0.063	0.0,0.0,0.022	0.023
ENSG00000136271.6	DDX56	chr7	-	44612488	44612649	44612488	44612645	44613181	44613263	2493	145142150	1,1,6	141100153	0,0,3	103	99	0.764204	1	0.993,0.993,0.96	1.0,1.0,0.98	-0.011
ENSG00000136271.6	DDX56	chr7	-	44608501	44608604	44608501	44608591	44608728	44608802	2494	7,3,1	265265294	3,0,7	354175313	112	99	0.933645	1	0.023,0.01,0.003	0.007,0.0,0.019	0.003
ENSG00000089127.8	OAS1	chr12	+	113348855	113349040	113348902	113349040	113346340	113346629	2495	43,88,70	2,4,2	30,9,23	2,3,0	146	99	0.696876	1	0.936,0.937,0.96	0.91,0.67,1.0	0.084
ENSG00000138031.10	ADCY3	chr2	-	25050770	25051030	25050770	25050892	25053577	25053694	2499	72107131	2,1,5	161,83,145	6,6,2	237	99	0.339434	1	0.938,0.978,0.916	0.918,0.852,0.968	0.031
ENSG00000205352.6	PRR13	chr12	+	53837270	53837557	53837462	53837557	53836478	53836517	249	382402465	10,10,4	371244387	6,3,7	291	99	0.490927	1	0.929,0.932,0.975	0.955,0.965,0.95	-0.011
ENSG00000073921.13	PICALM	chr11	-	85701292	85701442	85701292	85701421	85707868	85707972	2500	165161243	5,10,6	118,74,141	3,5,6	120	99	0.968968	1	0.965,0.93,0.971	0.97,0.924,0.951	0.007
ENSG00000147382.14	FAM58A	chrX	-	152857963	152858191	152857963	152858161	152860004	152860137	2503	168147181	8,8,6	144,81,140	4,4,6	129	99	0.560168	1	0.942,0.934,0.959	0.965,0.94,0.947	-0.006
ENSG00000049323.11	LTBP1	chr2	+	33482350	33482578	33482509	33482578	33477743	33477911	2505	58,75,99	19,28,26	75,63,59	20,24,24	258	99	0.678716	1	0.539,0.507,0.594	0.59,0.502,0.485	0.021
ENSG00000049323.11	LTBP1	chr2	+	33482434	33482578	33482509	33482578	33477743	33477911	2507	12,18,29	19,28,26	15,20,13	20,24,24	174	99	0.654092	1	0.264,0.268,0.388	0.299,0.322,0.236	0.021
ENSG00000049323.11	LTBP1	chr2	+	33585663	33585846	33585669	33585846	33572433	33572577	2508	45,41,42	0,0,0	46,23,38	0,2,0	105	99	1	1	1.0,1.0,1.0	1.0,0.916,1.0	0.028
ENSG00000205352.6	PRR13	chr12	+	53837174	53837557	53837324	53837557	53836478	53836517	250	58,84,90	6,2,6	72,41,76	3,3,6	249	99	0.749331	1	0.794,0.943,0.856	0.905,0.845,0.834	0.003
ENSG00000159884.7	CCDC107	chr9	+	35660742	35660855	35660762	35660855	35660553	35660644	2514	143126148	1,0,1	82,40,102	2,0,1	119	99	1	1	0.992,1.0,0.992	0.972,1.0,0.988	0.008
ENSG00000069869.11	NEDD4	chr15	-	56155110	56155277	56155110	56155229	56161776	56161879	2517	91,77,82	1,0,0	81,45,68	2,0,0	147	99	1	1	0.984,1.0,1.0	0.965,1.0,1.0	0.006
ENSG00000126773.8	PCNXL4	chr14	+	60585046	60585410	60585094	60585410	60582658	60582778	2518	103132119	1,1,5	73,36,116	4,0,1	147	99	0.874691	1	0.986,0.989,0.941	0.925,1.0,0.987	0.001
ENSG00000085274.11	MYNN	chr3	+	169496555	169497349	169496671	169497349	169492052	169492349	2519	60,59,79	5,5,2	77,50,60	5,0,4	215	99	0.574191	1	0.847,0.845,0.948	0.876,1.0,0.874	-0.037
ENSG00000205352.6	PRR13	chr12	+	53837174	53837557	53837350	53837557	53836478	53836517	251	95117128	3,5,3	107,59,108	3,1,2	275	99	0.274004	1	0.919,0.894,0.939	0.928,0.955,0.951	-0.027
ENSG00000127824.9	TUBA4A	chr2	-	220115915	220116435	220115915	220116045	220116729	220116952	2520	132014251696	1,1,0	8464731135	0,0,0	489	99	1	1	0.996,0.997,1.0	1.0,1.0,1.0	-0.002
ENSG00000111679.12	PTPN6	chr12	+	7069825	7070108	7069968	7070108	7069506	7069598	2521	6,9,8	49,69,86	8,0,4	62,37,46	242	99	0.271969	1	0.048,0.051,0.037	0.05,0.0,0.034	0.017
ENSG00000111679.12	PTPN6	chr12	+	7061145	7061340	7061275	7061340	7060771	7060894	2522	57,46,69	0,0,0	70,37,43	0,1,0	229	99	1	1	1.0,1.0,1.0	1.0,0.941,1.0	0.02
ENSG00000111679.12	PTPN6	chr12	+	7061074	7061340	7061275	7061340	7060771	7060894	2525	41,35,48	0,0,0	61,27,38	0,1,0	300	99	1	1	1.0,1.0,1.0	1.0,0.899,1.0	0.034
ENSG00000111679.12	PTPN6	chr12	+	7061179	7061340	7061275	7061340	7060771	7060894	2526	32,25,35	0,0,0	46,21,27	0,1,0	195	99	1	1	1.0,1.0,1.0	1.0,0.914,1.0	0.029
ENSG00000159685.6	CHCHD6	chr3	+	126571486	126571573	126571489	126571573	126451920	126452065	2529	11,10,10	69,68,100	20,3,7	61,35,63	102	99	0.35896	1	0.134,0.125,0.088	0.241,0.077,0.097	-0.023
ENSG00000205352.6	PRR13	chr12	+	53837174	53837557	53837270	53837557	53836478	53836517	252	28,37,53	0,1,0	33,18,41	0,0,0	195	99	1	1	1.0,0.949,1.0	1.0,1.0,1.0	-0.017
ENSG00000159685.6	CHCHD6	chr3	+	126676258	126676394	126676267	126676394	126633522	126633593	2530	112107122	0,2,1	90,60,79	0,0,0	108	99	1	1	1.0,0.98,0.991	1.0,1.0,1.0	-0.01
ENSG00000087206.12	UIMC1	chr5	-	176338311	176338393	176338311	176338390	176370335	176370489	2533	0,0,1	82,93,86	2,0,0	82,59,68	102	99	1	1	0.0,0.0,0.011	0.023,0.0,0.0	-0.004
ENSG00000100038.15	TOP3B	chr22	-	22313503	22314108	22313503	22313604	22314692	22314821	2539	73,90,117	2,0,0	70,38,78	0,0,0	603	99	1	1	0.857,1.0,1.0	1.0,1.0,1.0	-0.048
ENSG00000205352.6	PRR13	chr12	+	53837324	53837557	53837350	53837557	53836478	53836517	253	43,35,44	3,5,3	38,21,38	3,1,2	125	99	0.303069	1	0.919,0.847,0.921	0.909,0.943,0.938	-0.034
ENSG00000169764.10	UGP2	chr2	+	64114535	64117319	64117214	64117319	64113474	64113672	2541	109610611291	0,2,0	906429908	0,0,0	2778	99	1	1	1.0,0.95,1.0	1.0,1.0,1.0	-0.017
ENSG00000104518.6	GSDMD	chr8	+	144644831	144645232	144644839	144645232	144644617	144644691	2542	51,47,74	4,2,5	139,61,77	8,4,3	107	99	0.920794	1	0.922,0.956,0.932	0.941,0.934,0.96	-0.008
ENSG00000166471.6	TMEM41B	chr11	-	9302200	9305140	9302200	9302588	9308001	9308140	2547	9368731003	0,0,0	721392899	0,0,1	2651	99	1	1	1.0,1.0,1.0	1.0,1.0,0.971	0.01
ENSG00000156304.10	SCAF4	chr21	-	33057361	33057553	33057361	33057487	33057710	33057797	2548	52,82,65	6,7,22	57,46,75	12,9,17	165	99	0.428539	1	0.839,0.875,0.639	0.74,0.754,0.726	0.044
ENSG00000156304.10	SCAF4	chr21	-	33068881	33069063	33068881	33069049	33073307	33073484	2549	20,39,23	0,1,0	29,30,36	0,1,1	113	99	1	1	1.0,0.972,1.0	1.0,0.963,0.969	0.013
ENSG00000205352.6	PRR13	chr12	+	53837270	53837557	53837324	53837557	53836478	53836517	254	30,48,37	6,2,6	39,23,35	3,3,6	153	99	0.814407	1	0.764,0.94,0.8	0.894,0.832,0.791	-0.004
ENSG00000116459.6	ATP5F1	chr1	+	111998707	111998871	111998848	111998871	111992458	111992495	2550	128612161431	0,1,0	16038881320	0,1,2	240	99	1	1	1.0,0.998,1.0	1.0,0.997,0.996	0.002
ENSG00000100813.10	ACIN1	chr14	-	23533563	23533697	23533563	23533694	23535174	23535217	2553	82,93,125	20,30,27	74,59,100	18,19,21	102	99	0.873658	1	0.799,0.751,0.818	0.8,0.751,0.822	-0.002
ENSG00000140682.14	TGFB1I1	chr16	+	31485883	31487506	31487332	31487506	31485670	31485776	2559	237298255	0,1,0	219143210	0,0,2	1548	99	1	1	1.0,0.95,1.0	1.0,1.0,0.87	0.027
ENSG00000205352.6	PRR13	chr12	+	53837270	53837557	53837350	53837557	53836478	53836517	255	67,81,75	3,5,3	74,41,67	3,1,2	179	99	0.266415	1	0.925,0.9,0.933	0.932,0.958,0.949	-0.027
ENSG00000174444.10	RPL4	chr15	-	66794949	66795209	66794949	66795088	66795695	66795867	2561	89,66,79	0,2,0	68,41,78	1,0,0	220	99	1	1	1.0,0.937,1.0	0.968,1.0,1.0	-0.01
ENSG00000174444.10	RPL4	chr15	-	66794949	66795502	66794949	66795088	66795695	66795867	2562	717974039758	0,2,0	756044766304	1,0,0	513	99	1	1	1.0,0.999,1.0	0.999,1.0,1.0	0
ENSG00000174444.10	RPL4	chr15	-	66794949	66795502	66794949	66795209	66795695	66795867	2563	709373389679	3,1,0	749344366226	1,1,0	392	99	1	1	0.998,0.999,1.0	0.999,0.999,1.0	0
ENSG00000111348.4	ARHGDIB	chr12	-	15100806	15100883	15100806	15100880	15102735	15102819	2564	153122174	0,1,0	231,78,212	2,1,1	102	99	1	1	1.0,0.992,1.0	0.991,0.987,0.995	0.006
ENSG00000106617.9	PRKAG2	chr7	-	151292430	151292540	151292430	151292537	151329154	151329224	2571	36,34,62	14,18,20	88,52,76	23,30,24	102	99	0.761941	1	0.714,0.647,0.751	0.788,0.627,0.755	-0.019
ENSG00000120798.12	NR2C1	chr12	-	95422162	95422300	95422162	95422285	95425124	95425264	2578	44,44,29	7,11,12	42,19,34	4,14,11	114	99	0.691086	1	0.845,0.776,0.677	0.901,0.541,0.729	0.042
ENSG00000105053.6	VRK3	chr19	-	50512492	50512642	50512492	50512546	50519280	50519420	2586	63,45,63	1,1,2	39,25,45	0,2,0	195	99	0.350327	1	0.97,0.958,0.941	1.0,0.864,1.0	0.002
ENSG00000143373.13	ZNF687	chr1	+	151262846	151263049	151262907	151263049	151262597	151262710	2590	0,3,0	31,24,41	0,0,0	18,18,24	160	99	1	1	0.0,0.072,0.0	0.0,0.0,0.0	0.024
ENSG00000184371.9	CSF1	chr1	+	110465787	110466812	110466681	110466812	110464468	110464616	2591	122150118	7,6,5	82,68,106	4,6,8	993	99	0.244951	1	0.635,0.714,0.702	0.671,0.53,0.569	0.094
ENSG00000152234.11	ATP5A1	chr18	-	43675018	43675113	43675018	43675097	43678137	43678262	2596	0,0,1	203273255	0,0,1	307149229	115	99	1	1	0.0,0.0,0.003	0.0,0.0,0.004	0
ENSG00000204463.8	BAG6	chr6	-	31611666	31611754	31611666	31611751	31611858	31611971	259	125181171	16,16,21	161,82,118	23,10,16	102	99	0.407017	1	0.883,0.917,0.888	0.872,0.888,0.877	0.017
ENSG00000064651.9	SLC12A2	chr5	+	127520414	127520548	127520480	127520548	127520057	127520193	2603	0,0,0	26,28,31	0,1,0	46,19,32	165	99	1	1	0.0,0.0,0.0	0.0,0.031,0.0	-0.01
ENSG00000204463.8	BAG6	chr6	-	31615367	31615621	31615367	31615603	31616453	31616528	260	3,3,3	132150180	3,0,2	136,67,123	117	99	0.732562	1	0.019,0.017,0.014	0.018,0.0,0.014	0.006
ENSG00000099204.14	ABLIM1	chr10	-	116207638	116207785	116207638	116207779	116211382	116211430	2618	9,10,5	69,94,84	7,2,11	79,48,80	105	99	0.771459	1	0.11,0.091,0.053	0.077,0.038,0.115	0.008
ENSG00000165119.14	HNRNPK	chr9	-	86582998	86584355	86582998	86584295	86585651	86585734	261	320387512	2,2,0	516242381	0,0,0	159	99	1	1	0.99,0.992,1.0	1.0,1.0,1.0	-0.006
ENSG00000176986.10	SEC24C	chr10	+	75530037	75530556	75530466	75530556	75529593	75529773	2620	671761872	0,0,5	567317501	0,0,0	528	99	1	1	1.0,1.0,0.97	1.0,1.0,1.0	-0.01
ENSG00000166946.9	CCNDBP1	chr15	+	43486278	43486659	43486612	43486659	43484940	43485001	2621	11,17,7	269233290	4,2,6	243112143	433	99	0.844134	1	0.009,0.016,0.005	0.004,0.004,0.01	0.004
ENSG00000138162.13	TACC2	chr10	+	123974905	123974966	123974917	123974966	123969911	123971223	2622	66,94,83	17,12,10	70,32,46	13,2,5	111	99	0.421502	1	0.776,0.875,0.881	0.828,0.935,0.891	-0.041
ENSG00000119048.3	UBE2B	chr5	+	133724015	133724104	133724042	133724104	133716409	133716499	2623	445501566	3,6,8	388222412	3,1,2	126	99	0.65477	1	0.991,0.985,0.982	0.99,0.994,0.994	-0.007
ENSG00000213625.4	LEPROT	chr1	+	65895544	65895731	65895613	65895731	65890985	65891061	2627	208205250	1,4,3	237,99,171	0,3,1	168	99	0.606335	1	0.992,0.968,0.98	1.0,0.951,0.99	0
ENSG00000165119.14	HNRNPK	chr9	-	86582998	86584355	86582998	86584295	86585076	86585246	262	102711461495	461563715	15847591289	743353624	159	99	1	1	0.581,0.559,0.566	0.57,0.572,0.563	0
ENSG00000141560.10	FN3KRP	chr17	+	80678125	80678239	80678147	80678239	80676781	80676933	2630	2,0,2	57,57,63	3,0,2	95,46,67	121	99	0.784527	1	0.028,0.0,0.025	0.025,0.0,0.024	0.001
ENSG00000124275.10	MTRR	chr5	+	7878056	7878435	7878061	7878435	7875370	7875488	2634	34,36,42	0,2,1	53,38,41	0,2,3	104	99	0.322914	1	1.0,0.945,0.976	1.0,0.948,0.929	0.015
ENSG00000168374.6	ARF4	chr3	-	57569624	57569759	57569624	57569734	57570110	57570191	2635	20,11,16	886857992	9,3,13	554313652	124	99	0.735865	1	0.018,0.01,0.013	0.013,0.008,0.016	0.001
ENSG00000152894.10	PTPRK	chr6	-	128330274	128330413	128330274	128330410	128385902	128385939	2639	62,78,65	4,2,12	84,48,62	9,4,6	102	99	0.878203	1	0.938,0.974,0.84	0.901,0.921,0.909	0.007
ENSG00000131503.16	ANKHD1	chr5	+	139818045	139818202	139818078	139818202	139815688	139815842	2644	77,71,109	2,2,2	72,55,53	2,2,3	132	99	0.407569	1	0.967,0.964,0.976	0.964,0.954,0.93	0.02
ENSG00000156858.7	PRR14	chr16	+	30666671	30666741	30666688	30666741	30665949	30666535	264	63,71,71	0,1,2	48,41,41	0,0,1	116	99	1	1	1.0,0.984,0.968	1.0,1.0,0.972	-0.007
ENSG00000204351.7	SKIV2L	chr6	+	31936399	31936866	31936647	31936866	31936104	31936315	2650	24,32,21	0,2,0	29,14,27	0,0,0	347	99	1	1	1.0,0.82,1.0	1.0,1.0,1.0	-0.06
ENSG00000204351.7	SKIV2L	chr6	+	31936399	31936573	31936462	31936573	31936104	31936315	2651	11,15,11	39,39,79	15,9,15	94,25,49	162	99	0.942299	1	0.147,0.19,0.078	0.089,0.18,0.158	-0.004
ENSG00000204351.7	SKIV2L	chr6	+	31928972	31929163	31929117	31929163	31928817	31928871	2652	77,95,88	3,1,0	70,45,107	2,1,0	244	99	1	1	0.912,0.975,1.0	0.934,0.948,1.0	0.002
ENSG00000165861.9	ZFYVE1	chr14	-	73444634	73444752	73444634	73444710	73444844	73444942	2666	61,61,70	0,0,0	38,26,29	0,0,1	141	99	1	1	1.0,1.0,1.0	1.0,1.0,0.953	0.016
ENSG00000143437.16	ARNT	chr1	-	150802379	150802456	150802379	150802441	150804293	150804379	2667	34,40,33	5,3,6	20,16,22	4,2,2	114	99	0.918335	1	0.855,0.921,0.827	0.813,0.874,0.905	0.004
ENSG00000158062.16	UBXN11	chr1	-	26610632	26610772	26610632	26610736	26610852	26612032	2677	1,1,0	38,46,29	3,2,0	24,20,48	135	99	0.878431	1	0.019,0.016,0.0	0.084,0.068,0.0	-0.039
ENSG00000173267.9	SNCG	chr10	+	88719705	88719885	88719757	88719885	88719389	88719431	2681	3,4,6	60,79,88	16,13,3	210101107	151	99	0.258494	1	0.032,0.032,0.043	0.048,0.078,0.018	-0.012
ENSG00000168710.13	AHCYL1	chr1	+	110554983	110555084	110555008	110555084	110553835	110553979	2682	177184235	3,3,3	200146172	7,0,1	124	99	0.918406	1	0.979,0.98,0.984	0.958,1.0,0.993	-0.003
ENSG00000071564.10	TCF3	chr19	-	1612205	1612432	1612205	1612429	1615684	1615820	2683	54,69,81	13,14,26	55,41,52	12,10,13	102	99	0.701999	1	0.801,0.827,0.751	0.816,0.799,0.795	-0.01
ENSG00000130396.16	MLLT4	chr6	+	168271062	168271178	168271065	168271178	168265230	168265426	2688	36,32,57	19,30,48	41,22,28	36,19,32	102	99	0.342288	1	0.648,0.509,0.535	0.525,0.529,0.459	0.06
ENSG00000130396.16	MLLT4	chr6	+	168272893	168273057	168272896	168273057	168271062	168271178	2689	45,25,49	16,18,23	43,39,25	27,13,19	102	99	0.668397	1	0.732,0.574,0.674	0.607,0.744,0.561	0.023
ENSG00000149923.9	PPP4C	chr16	+	30094066	30094888	30094714	30094888	30093804	30093855	2693	573502671	23,22,29	530330499	21,9,26	747	99	0.844606	1	0.768,0.751,0.754	0.77,0.829,0.718	-0.015
ENSG00000149923.9	PPP4C	chr16	+	30094714	30095102	30094975	30095102	30094066	30094168	2694	8599141086	0,0,1	914556768	0,0,1	360	99	1	1	1.0,1.0,0.997	1.0,1.0,0.995	0.001
ENSG00000136826.10	KLF4	chr9	-	110249308	110250548	110249308	110249473	110251210	110251331	2696	359482721	0,0,0	255165316	0,0,2	1174	99	1	1	1.0,1.0,1.0	1.0,1.0,0.93	0.023
ENSG00000049618.17	ARID1B	chr6	+	157454161	157454341	157454173	157454341	157431605	157431695	2697	11,14,15	0,0,0	11,12,25	0,1,0	111	99	1	1	1.0,1.0,1.0	1.0,0.915,1.0	0.028
ENSG00000130244.8	FAM98C	chr19	+	38896158	38897717	38897549	38897717	38895983	38896061	269	71,73,65	0,0,3	97,29,63	2,0,0	1490	99	0.54738	1	1.0,1.0,0.59	0.763,1.0,1.0	-0.058
ENSG00000168970.16	JMJD7-PLA2G4B	chr15	+	42137400	42137973	42137835	42137973	42137045	42137268	26	41,42,41	1,0,0	20,12,28	0,0,0	534	99	1	1	0.884,1.0,1.0	1.0,1.0,1.0	-0.039
ENSG00000187514.10	PTMA	chr2	+	232577152	232577226	232577161	232577226	232576599	232576693	2702	149618502008	9,13,8	280818582042	14,12,16	108	99	1	1	0.993,0.992,0.996	0.995,0.993,0.992	0
ENSG00000187514.10	PTMA	chr2	+	232576596	232576693	232576599	232576693	232576057	232576129	2703	114141177	105311521451	222116142	186910751357	102	99	0.584641	1	0.095,0.106,0.106	0.103,0.095,0.092	0.006
ENSG00000197045.8	GMFB	chr14	-	54947591	54947677	54947591	54947674	54948126	54948176	2705	8,11,14	44,85,72	10,6,5	49,26,54	102	99	0.861715	1	0.15,0.112,0.159	0.165,0.183,0.082	-0.003
ENSG00000120725.8	SIL1	chr5	-	138456723	138456862	138456723	138456859	138463427	138463542	2706	41,52,56	1,0,0	35,16,32	0,0,0	102	99	1	1	0.975,1.0,1.0	1.0,1.0,1.0	-0.008
ENSG00000185485.10	SDHAP1	chr3	-	195709032	195709223	195709032	195709181	195710982	195711147	2711	1,1,3	18,34,32	1,0,2	15,23,30	141	99	0.346873	1	0.038,0.02,0.062	0.045,0.0,0.045	0.01
ENSG00000126247.6	CAPNS1	chr19	+	36637097	36637214	36637148	36637214	36636877	36636956	2715	356535134114	63,69,83	418724733145	83,42,73	150	99	0.743975	1	0.974,0.971,0.97	0.971,0.975,0.966	0.001
ENSG00000126247.6	CAPNS1	chr19	+	36636677	36636776	36636707	36636776	36633965	36634030	2716	17,13,27	218221452549	20,12,30	254515522033	129	99	1	1	0.006,0.005,0.008	0.006,0.006,0.011	-0.001
ENSG00000186635.10	ARAP1	chr11	-	72423482	72424288	72423482	72423613	72425196	72425366	2718	19,34,34	0,0,1	21,15,18	0,0,0	774	99	1	1	1.0,1.0,0.813	1.0,1.0,1.0	-0.062
ENSG00000186635.10	ARAP1	chr11	-	72406586	72406910	72406586	72406673	72407593	72407699	2719	237255261	0,3,1	231138180	0,0,0	336	99	1	1	1.0,0.962,0.987	1.0,1.0,1.0	-0.017
ENSG00000177239.10	MAN1B1	chr9	+	139983320	139983457	139983404	139983457	139982526	139982635	2720	113,99,118	0,1,3	96,73,80	1,1,0	183	99	0.560045	1	1.0,0.982,0.955	0.981,0.975,1.0	-0.006
ENSG00000177239.10	MAN1B1	chr9	+	140001701	140001899	140001726	140001899	140001140	140001261	2721	137150153	3,4,4	164118113	3,1,9	124	99	0.580793	1	0.973,0.968,0.968	0.978,0.989,0.909	0.011
ENSG00000070018.4	LRP6	chr12	-	12284754	12284991	12284754	12284856	12288108	12288234	2726	51,49,94	0,0,0	64,40,73	2,0,0	234	99	1	1	1.0,1.0,1.0	0.931,1.0,1.0	0.023
ENSG00000111206.8	FOXM1	chr12	-	2973848	2973921	2973848	2973918	2974520	2974565	2730	7,15,13	40,45,48	11,13,19	64,53,54	102	99	0.912479	1	0.145,0.244,0.208	0.143,0.192,0.255	0.002
ENSG00000169592.10	INO80E	chr16	+	30012532	30012851	30012734	30012851	30012249	30012361	2733	17,15,14	15,10,12	9,8,21	12,3,14	301	99	0.873899	1	0.272,0.33,0.277	0.198,0.467,0.33	-0.039
ENSG00000169592.10	INO80E	chr16	+	30012532	30012851	30012785	30012851	30012249	30012361	2734	27,21,23	1,0,0	22,12,35	0,0,0	352	99	1	1	0.884,1.0,1.0	1.0,1.0,1.0	-0.039
ENSG00000100162.10	CENPM	chr22	-	42341228	42341393	42341228	42341308	42341916	42342009	2735	2,1,3	46,40,43	4,3,0	74,45,69	184	99	0.919167	1	0.023,0.013,0.036	0.028,0.035,0.0	0.003
ENSG00000034152.14	MAP2K3	chr17	+	21203782	21203970	21203856	21203970	21202189	21202238	2737	1,3,2	32,37,56	3,0,0	33,20,21	173	99	0.459798	1	0.018,0.044,0.02	0.049,0.0,0.0	0.011
ENSG00000100503.19	NIN	chr14	-	51288591	51288795	51288591	51288718	51297181	51297235	273	30,26,15	1,0,2	19,16,23	0,1,3	176	99	0.357033	1	0.944,1.0,0.808	1.0,0.9,0.812	0.013
ENSG00000248098.6	BCKDHA	chr19	+	41928827	41929074	41928902	41929074	41928533	41928675	2746	1,1,1	75,73,112	3,0,0	109,55,72	174	99	1	1	0.008,0.008,0.005	0.015,0.0,0.0	0.002
ENSG00000130305.12	NSUN5	chr7	-	72721579	72721754	72721579	72721640	72722427	72722550	2748	76,97,125	1,0,1	70,58,63	1,1,2	213	99	0.369961	1	0.972,1.0,0.983	0.97,0.964,0.936	0.028
ENSG00000166199.8	ALKBH3	chr11	+	43908155	43908203	43908158	43908203	43905532	43905567	274	107104105	7,3,11	94,56,67	3,2,6	102	99	0.360238	1	0.937,0.971,0.903	0.968,0.965,0.916	-0.013
ENSG00000120708.12	TGFBI	chr5	+	135388595	135388808	135388706	135388808	135385127	135385269	2750	932997357429	5,0,2	382025693109	2,1,0	210	99	1	1	0.999,1.0,0.999	0.999,0.999,1.0	0
ENSG00000120708.12	TGFBI	chr5	+	135390363	135390550	135390404	135390550	135389631	135389769	2751	175191123	478444923847	72,38,82	196612791430	140	99	0.472509	1	0.025,0.029,0.022	0.025,0.021,0.039	-0.003
ENSG00000127603.19	MACF1	chr1	+	39950272	39952659	39951209	39952659	39945469	39945681	2753	166177183	0,1,0	121,45,99	0,0,0	1036	99	1	1	1.0,0.944,1.0	1.0,1.0,1.0	-0.019
ENSG00000170889.9	RPS9	chr19	+	54710420	54711515	54711265	54711515	54705354	54705477	2754	372351464	93106119	374181318	84,50,90	944	99	0.772556	1	0.296,0.258,0.29	0.318,0.275,0.27	-0.006
ENSG00000170889.9	RPS9	chr19	+	54710143	54710592	54710420	54710592	54705354	54705477	2755	606361568932	0,0,0	791245206206	0,1,0	376	99	1	1	1.0,1.0,1.0	1.0,0.999,1.0	0
ENSG00000183283.11	DAZAP2	chr12	+	51634654	51634900	51634750	51634900	51634126	51634245	2758	593676817	19,28,13	863466698	26,11,22	195	99	0.970286	1	0.941,0.925,0.97	0.944,0.956,0.942	-0.002
ENSG00000183283.11	DAZAP2	chr12	+	51634682	51634900	51634750	51634900	51634126	51634245	2759	257311340	19,28,13	378199301	26,11,22	167	99	0.969778	1	0.889,0.868,0.939	0.896,0.915,0.89	-0.002
ENSG00000166199.8	ALKBH3	chr11	+	43940587	43940686	43940591	43940686	43923065	43923275	275	118151154	0,0,0	122,93,144	1,0,1	103	99	1	1	1.0,1.0,1.0	0.992,1.0,0.993	0.005
ENSG00000183283.11	DAZAP2	chr12	+	51634654	51634900	51634682	51634900	51634126	51634245	2760	340367477	4,2,0	486267401	1,0,4	127	99	1	1	0.985,0.993,1.0	0.997,1.0,0.987	-0.002
ENSG00000138750.10	NUP54	chr4	-	77038816	77038927	77038816	77038895	77039227	77039347	2762	132155169	2,4,2	245144202	3,6,1	131	99	0.920684	1	0.98,0.967,0.985	0.984,0.948,0.993	0.002
ENSG00000143537.9	ADAM15	chr1	+	155028262	155028328	155028265	155028328	155026789	155026982	2765	7,10,8	282320377	13,7,15	526398420	102	99	0.926291	1	0.024,0.029,0.02	0.023,0.017,0.034	0
ENSG00000143537.9	ADAM15	chr1	+	155033890	155033965	155033893	155033965	155033238	155033308	2768	14,9,30	18,18,21	36,24,36	51,20,16	102	99	0.390775	1	0.43,0.327,0.581	0.407,0.538,0.686	-0.098
ENSG00000143537.9	ADAM15	chr1	+	155025116	155025253	155025146	155025253	155023826	155023941	2770	12,9,14	88115136	14,7,16	194,99,108	129	99	0.706904	1	0.095,0.057,0.073	0.052,0.051,0.102	0.007
ENSG00000075391.12	RASAL2	chr1	+	178425834	178426034	178425855	178426034	178423581	178423783	2778	8,10,22	16,21,9	9,5,7	17,6,15	120	99	0.352062	1	0.292,0.282,0.669	0.304,0.407,0.278	0.085
ENSG00000088833.13	NSFL1C	chr20	-	1435611	1435777	1435611	1435682	1438844	1438919	2781	378379450	10,7,15	452238375	10,5,17	194	99	0.664612	1	0.951,0.965,0.939	0.958,0.96,0.918	0.006
ENSG00000108641.10	B9D1	chr17	-	19246482	19246808	19246482	19246774	19247102	19247170	2787	7,6,2	40,52,47	6,1,2	42,40,43	133	99	0.267439	1	0.115,0.079,0.031	0.096,0.018,0.033	0.026
ENSG00000147133.11	TAF1	chrX	+	70596799	70597041	70596862	70597041	70595016	70595136	2789	13,25,14	1,0,0	11,10,18	0,0,0	162	99	1	1	0.888,1.0,1.0	1.0,1.0,1.0	-0.037
ENSG00000162413.12	KLHL21	chr1	-	6650783	6655617	6650783	6653718	6659106	6659512	278	456547417	0,0,1	218155382	0,0,0	1998	99	1	1	1.0,1.0,0.954	1.0,1.0,1.0	-0.015
ENSG00000163517.10	HDAC11	chr3	+	13538235	13538352	13538304	13538352	13524963	13525064	2790	16,31,25	0,0,1	21,10,15	0,1,0	168	99	1	1	1.0,1.0,0.936	1.0,0.855,1.0	0.027
ENSG00000198589.6	LRBA	chr4	-	151242342	151242535	151242342	151242520	151246960	151247050	2791	7,8,10	41,24,60	12,7,7	36,24,31	114	99	0.298976	1	0.129,0.224,0.126	0.224,0.202,0.164	-0.037
ENSG00000137411.12	VARS2	chr6	+	30890158	30890331	30890226	30890331	30889892	30890018	2793	2,1,1	15,21,33	1,1,1	19,18,29	167	99	1	1	0.073,0.027,0.018	0.03,0.032,0.02	0.012
ENSG00000168970.16	JMJD7-PLA2G4B	chr15	+	42128249	42128441	42128345	42128441	42127785	42127842	27	1,4,5	28,56,56	0,2,5	54,32,35	195	99	0.577738	1	0.018,0.035,0.043	0.0,0.031,0.068	-0.001
ENSG00000242114.1	MTFP1	chr22	+	30823108	30823390	30823157	30823390	30822704	30822832	2812	0,2,6	35,26,35	6,0,8	54,24,48	148	99	0.342259	1	0.0,0.049,0.103	0.069,0.0,0.1	-0.006
ENSG00000161813.16	LARP4	chr12	+	50824277	50824353	50824280	50824353	50822717	50822873	2818	123111111	1,0,1	86,65,103	1,0,0	102	99	1	1	0.992,1.0,0.991	0.988,1.0,1.0	-0.002
ENSG00000108465.10	CDK5RAP3	chr17	+	46056194	46056283	46056200	46056283	46055197	46055276	2819	235260260	1,0,0	225133210	0,2,0	105	99	1	1	0.996,1.0,1.0	1.0,0.984,1.0	0.004
ENSG00000133943.16	C14orf159	chr14	+	91655253	91655514	91655331	91655514	91647529	91647733	281	57,40,66	2,0,0	55,43,37	0,0,0	177	99	1	1	0.941,1.0,1.0	1.0,1.0,1.0	-0.02
ENSG00000108465.10	CDK5RAP3	chr17	+	46052524	46052703	46052537	46052703	46051765	46051814	2820	89,91,110	2,2,2	122,76,88	0,0,0	112	99	0.593339	1	0.975,0.976,0.98	1.0,1.0,1.0	-0.023
ENSG00000131652.9	THOC6	chr16	+	3076063	3076289	3076251	3076289	3075924	3075989	2826	51,62,64	0,1,0	97,79,63	0,0,0	287	99	1	1	1.0,0.955,1.0	1.0,1.0,1.0	-0.015
ENSG00000116497.13	S100PBP	chr1	+	33293593	33293682	33293596	33293682	33291698	33292531	2827	14,32,26	9,6,11	28,30,14	9,8,6	102	99	0.736221	1	0.602,0.838,0.696	0.751,0.784,0.694	-0.031
ENSG00000186104.6	CYP2R1	chr11	-	14901681	14902314	14901681	14901905	14907321	14907463	2830	111111152	0,2,2	108,37,94	2,0,1	508	99	0.754219	1	1.0,0.915,0.937	0.913,1.0,0.948	-0.003
ENSG00000186104.6	CYP2R1	chr11	-	14900659	14900989	14900659	14900753	14901681	14902314	2831	81,69,96	5,4,9	69,54,49	5,3,2	335	99	0.459886	1	0.827,0.836,0.759	0.803,0.842,0.879	-0.034
ENSG00000148019.8	CEP78	chr9	+	80866820	80866959	80866823	80866959	80863677	80863789	2832	13,15,18	35,39,63	20,12,11	56,29,38	102	99	0.872186	1	0.265,0.272,0.217	0.257,0.287,0.219	-0.003
ENSG00000175054.10	ATR	chr3	-	142281073	142281951	142281073	142281190	142284962	142285103	2833	173159257	1,0,0	296161218	0,0,0	860	99	1	1	0.952,1.0,1.0	1.0,1.0,1.0	-0.016
ENSG00000198563.9	DDX39B	chr6	-	31498555	31498726	31498555	31498703	31498829	31498974	2837	7,10,11	647771900	11,5,18	921465785	122	99	0.549781	1	0.009,0.01,0.01	0.01,0.009,0.018	-0.003
ENSG00000198563.9	DDX39B	chr6	-	31508098	31508441	31508098	31508311	31508929	31509104	2838	98122104	4,0,2	123,47,88	1,0,0	229	99	0.288578	1	0.914,1.0,0.957	0.982,1.0,1.0	-0.037
ENSG00000198563.9	DDX39B	chr6	-	31498829	31498974	31498829	31498955	31499072	31499182	2839	773813978	37,38,59	963533814	47,22,38	118	99	0.432258	1	0.946,0.947,0.933	0.945,0.953,0.947	-0.006
ENSG00000198563.9	DDX39B	chr6	-	31508098	31508441	31508098	31508311	31509726	31510225	2840	108130108	47,38,54	134,50,104	49,25,46	229	99	0.823715	1	0.498,0.597,0.464	0.542,0.464,0.494	0.02
ENSG00000198563.9	DDX39B	chr6	-	31506539	31506716	31506539	31506632	31506923	31507051	2841	32,26,33	523603646	40,21,27	699420702	183	99	0.735226	1	0.032,0.023,0.027	0.03,0.026,0.02	0.002
ENSG00000175634.10	RPS6KB2	chr11	+	67196383	67196493	67196452	67196493	67195964	67196094	2844	2,6,0	54,70,94	0,1,3	68,50,49	168	99	0.528096	1	0.021,0.048,0.0	0.0,0.012,0.035	0.007
ENSG00000175634.10	RPS6KB2	chr11	+	67202052	67202872	67202459	67202872	67201847	67201955	2846	176174233	1,1,0	225107158	0,0,0	506	99	1	1	0.972,0.971,1.0	1.0,1.0,1.0	-0.019
ENSG00000175634.10	RPS6KB2	chr11	+	67201465	67201746	67201668	67201746	67200810	67200918	2847	171207165	0,1,0	186101155	0,0,1	302	99	1	1	1.0,0.985,1.0	1.0,1.0,0.981	0.001
ENSG00000175634.10	RPS6KB2	chr11	+	67200596	67200918	67200810	67200918	67200422	67200513	2848	217210276	5,4,8	265150250	3,6,5	313	99	0.672926	1	0.932,0.943,0.916	0.965,0.888,0.941	-0.001
ENSG00000118495.14	PLAGL1	chr6	-	144281605	144281693	144281605	144281679	144285923	144285955	2849	2,4,2	11,16,22	2,3,3	12,12,23	113	99	0.876649	1	0.137,0.18,0.074	0.127,0.18,0.103	-0.006
ENSG00000239382.6	ALKBH6	chr19	-	36501795	36501979	36501795	36501947	36502305	36502366	2864	9,11,12	34,29,38	4,5,15	30,14,33	131	99	0.97926	1	0.167,0.223,0.193	0.092,0.213,0.256	0.007
ENSG00000239382.6	ALKBH6	chr19	-	36501795	36501967	36501795	36501947	36502305	36502366	2865	2,8,0	34,29,38	1,1,6	30,14,33	119	99	0.74622	1	0.047,0.187,0.0	0.027,0.056,0.131	0.007
ENSG00000011304.12	PTBP1	chr19	+	804531	804702	804540	804702	804291	804438	2869	292337366	1,4,8	385252425	1,4,2	108	99	0.822984	1	0.996,0.987,0.977	0.997,0.983,0.995	-0.005
ENSG00000011304.12	PTBP1	chr19	+	808359	808452	808379	808452	806407	806556	2870	64,68,103	2,0,4	113,64,81	3,1,0	119	99	0.377741	1	0.964,1.0,0.955	0.969,0.982,1.0	-0.011
ENSG00000011304.12	PTBP1	chr19	+	805491	805569	805512	805569	805012	805187	2871	291372414	4,4,8	421259363	5,1,10	120	99	0.951132	1	0.984,0.987,0.977	0.986,0.995,0.968	0
ENSG00000102317.13	RBM3	chrX	+	48433948	48434807	48434701	48434807	48433555	48433671	2873	125613421358	9,7,4	9165691000	7,5,5	852	99	0.462502	1	0.942,0.957,0.975	0.938,0.93,0.959	0.016
ENSG00000119682.12	AREL1	chr14	-	75136649	75136845	75136649	75136829	75137464	75137574	2878	0,1,1	21,17,37	0,0,0	21,13,27	115	99	1	1	0.0,0.048,0.023	0.0,0.0,0.0	0.024
ENSG00000023191.12	RNH1	chr11	-	500483	500738	500483	500654	502061	502249	2880	8,22,12	345322415	14,9,15	362222355	183	99	0.981413	1	0.012,0.036,0.015	0.02,0.021,0.022	0
ENSG00000023191.12	RNH1	chr11	-	499828	499999	499828	499923	500483	500654	2881	586569736	1,6,10	659373494	3,3,2	175	99	0.4007	1	0.997,0.982,0.977	0.992,0.986,0.993	-0.005
ENSG00000145246.9	ATP10D	chr4	+	47538702	47538955	47538747	47538955	47538453	47538581	2885	36,40,34	1,7,10	28,17,29	0,3,5	144	99	0.277796	1	0.961,0.797,0.7	1.0,0.796,0.799	-0.046
ENSG00000182871.10	COL18A1	chr21	+	46925748	46925880	46925751	46925880	46925271	46925345	2886	0,5,5	20,15,20	2,2,2	16,13,13	102	99	0.752593	1	0.0,0.244,0.195	0.108,0.13,0.13	0.024
ENSG00000100280.12	AP1B1	chr22	-	29730253	29730399	29730253	29730339	29734978	29735122	2887	104144153	1,2,5	177,54,101	3,1,2	159	99	0.761368	1	0.985,0.978,0.95	0.974,0.971,0.969	0
ENSG00000118762.3	PKD2	chr4	+	88957287	88957505	88957371	88957505	88940609	88940723	2890	1,3,1	32,30,34	1,0,1	28,26,19	183	99	0.670079	1	0.017,0.051,0.016	0.019,0.0,0.028	0.012
ENSG00000013810.14	TACC3	chr4	+	1725428	1725597	1725454	1725597	1725147	1725310	2891	2,1,1	29,25,35	4,2,1	40,28,26	125	99	0.249257	1	0.052,0.031,0.022	0.073,0.054,0.03	-0.017
ENSG00000164168.3	TMEM184C	chr4	+	148554053	148554153	148554105	148554153	148552543	148552656	2892	81,81,89	0,0,1	72,44,64	0,0,0	151	99	1	1	1.0,1.0,0.983	1.0,1.0,1.0	-0.006
ENSG00000136279.14	DBNL	chr7	+	44098027	44098079	44098030	44098079	44097727	44097879	2893	52,46,72	164169191	88,37,58	243116189	102	99	0.851358	1	0.235,0.209,0.268	0.26,0.236,0.229	-0.004
ENSG00000136279.14	DBNL	chr7	+	44098476	44098582	44098500	44098582	44098027	44098079	2894	13,13,18	220242300	17,6,14	316172262	123	99	0.492164	1	0.045,0.041,0.046	0.042,0.027,0.041	0.007
ENSG00000132361.12	CLUH	chr17	-	2603971	2604119	2603971	2604076	2604433	2604559	2896	38,47,61	1,2,1	62,45,67	1,0,0	142	99	0.618301	1	0.964,0.942,0.977	0.977,1.0,1.0	-0.031
ENSG00000092094.6	OSGEP	chr14	-	20917329	20917460	20917329	20917425	20920132	20920308	2897	4,2,4	101104127	3,3,3	86,78,75	134	99	0.772954	1	0.028,0.014,0.023	0.025,0.028,0.029	-0.006
ENSG00000108591.5	DRG2	chr17	+	18002946	18003749	18003676	18003749	18002330	18002391	290	155159206	0,1,0	130,74,147	0,0,1	829	99	1	1	1.0,0.95,1.0	1.0,1.0,0.946	0.001
ENSG00000001631.10	KRIT1	chr7	-	91871347	91871475	91871347	91871451	91873315	91873463	2911	0,2,0	35,18,24	4,0,0	47,25,22	123	99	0.822325	1	0.0,0.082,0.0	0.064,0.0,0.0	0.006
ENSG00000104980.3	TIMM44	chr19	-	7999949	8000138	7999949	8000030	8002911	8003082	2915	2,0,5	39,36,35	0,1,1	31,20,28	207	99	0.322967	1	0.024,0.0,0.064	0.0,0.023,0.017	0.016
ENSG00000115808.7	STRN	chr2	-	37111074	37111218	37111074	37111208	37113858	37113969	2916	11,13,23	0,0,0	17,11,22	0,0,1	109	99	1	1	1.0,1.0,1.0	1.0,1.0,0.952	0.016
ENSG00000105393.11	BABAM1	chr19	+	17379602	17379900	17379610	17379900	17378251	17378336	2917	36,41,34	0,1,1	37,18,45	2,0,2	107	99	0.309913	1	1.0,0.974,0.969	0.945,1.0,0.954	0.015
ENSG00000105393.11	BABAM1	chr19	+	17386597	17386634	17386609	17386634	17384915	17384994	2919	5,3,3	154167185	3,0,3	180130161	111	99	0.386697	1	0.028,0.016,0.014	0.015,0.0,0.016	0.009
ENSG00000108591.5	DRG2	chr17	+	18004806	18004904	18004808	18004904	18003882	18003973	291	80,99,101	0,2,0	84,44,74	2,0,1	101	99	1	1	1.0,0.98,1.0	0.976,1.0,0.986	0.006
ENSG00000160789.15	LMNA	chr1	+	156105651	156105912	156105691	156105912	156104977	156105103	2923	7,12,25	7968291028	10,11,21	923467808	139	99	0.556985	1	0.006,0.01,0.017	0.008,0.016,0.018	-0.003
ENSG00000123992.14	DNPEP	chr2	-	220250352	220250473	220250352	220250428	220250689	220250820	2925	1,3,7	145146175	4,6,6	155108184	144	99	0.253894	1	0.005,0.014,0.027	0.017,0.037,0.022	-0.01
ENSG00000108294.4	PSMB3	chr17	+	36916683	36916861	36916760	36916861	36912135	36912243	2926	125012131416	1,0,2	16777631439	4,4,4	176	99	1	1	0.999,1.0,0.997	0.996,0.991,0.995	0.005
ENSG00000073350.9	LLGL2	chr17	+	73570951	73571288	73570954	73571288	73570690	73570749	2932	31,33,40	24,21,36	55,28,39	42,12,21	102	99	0.273418	1	0.556,0.604,0.519	0.56,0.694,0.643	-0.073
ENSG00000073350.9	LLGL2	chr17	+	73570533	73570749	73570690	73570749	73570293	73570341	2933	34,39,51	8,9,27	87,30,42	34,11,14	256	99	0.711526	1	0.622,0.626,0.422	0.497,0.513,0.537	0.041
ENSG00000073350.9	LLGL2	chr17	+	73570191	73570341	73570293	73570341	73570032	73570061	2934	11,6,9	32,33,65	15,3,6	85,35,44	201	99	0.318838	1	0.145,0.082,0.064	0.08,0.041,0.063	0.036
ENSG00000048140.13	TSPAN17	chr5	+	176079743	176079914	176079812	176079914	176078754	176078901	2936	98107125	1,4,1	92,57,72	2,1,2	168	99	0.804741	1	0.983,0.94,0.987	0.964,0.971,0.955	0.007
ENSG00000048140.13	TSPAN17	chr5	+	176079779	176079914	176079812	176079914	176078754	176078901	2937	24,25,26	1,4,1	20,15,11	2,1,2	132	99	0.75422	1	0.947,0.824,0.951	0.882,0.918,0.805	0.039
ENSG00000127419.12	TMEM175	chr4	+	945433	945505	945469	945505	944994	945046	2941	13,10,9	37,28,24	6,5,5	20,16,25	135	99	0.279271	1	0.205,0.208,0.216	0.18,0.186,0.128	0.045
ENSG00000248405.5	PRR5-ARHGAP8	chr22	+	45255559	45255714	45255610	45255714	45244811	45244940	2946	7,11,13	22,25,23	8,6,10	35,16,24	150	99	0.313379	1	0.174,0.225,0.272	0.131,0.198,0.216	0.042
ENSG00000067141.12	NEO1	chr15	+	73562350	73562574	73562398	73562574	73558656	73558752	295	1,0,3	25,39,33	2,0,0	31,11,22	147	99	0.947729	1	0.026,0.0,0.058	0.042,0.0,0.0	0.014
ENSG00000124222.17	STX16	chr20	+	57244346	57244509	57244357	57244509	57243042	57243183	2964	39,36,65	1,2,3	36,28,39	1,1,0	110	99	1	1	0.972,0.942,0.951	0.97,0.962,1.0	-0.022
ENSG00000124222.17	STX16	chr20	+	57246209	57246353	57246219	57246353	57245567	57245659	2965	66,94,104	1,0,1	64,61,78	0,0,0	109	99	1	1	0.984,1.0,0.99	1.0,1.0,1.0	-0.009
ENSG00000244045.6	TMEM199	chr17	+	26687551	26687870	26687757	26687870	26686337	26686427	2972	88,87,77	0,0,2	82,44,79	0,0,0	305	99	1	1	1.0,1.0,0.926	1.0,1.0,1.0	-0.025
ENSG00000198925.6	ATG9A	chr2	-	220092643	220092801	220092643	220092775	220093155	220093207	2978	1,1,3	30,40,59	0,2,3	39,11,36	125	99	0.867326	1	0.026,0.019,0.039	0.0,0.126,0.062	-0.035
ENSG00000198925.6	ATG9A	chr2	-	220091590	220091657	220091590	220091655	220092491	220092535	2979	0,0,3	61,65,71	0,0,0	47,39,62	101	99	1	1	0.0,0.0,0.04	0.0,0.0,0.0	0.013
ENSG00000148187.13	MRRF	chr9	+	125033142	125033354	125033231	125033354	125027740	125028059	2984	52,72,63	8,0,2	68,51,51	1,1,0	188	99	1	1	0.774,1.0,0.943	0.973,0.964,1.0	-0.073
ENSG00000123562.12	MORF4L2	chrX	-	102933426	102933579	102933426	102933548	102939608	102939657	2988	182185170	14,22,10	138108121	7,4,17	130	99	0.584933	1	0.908,0.865,0.928	0.938,0.954,0.844	-0.012
ENSG00000123562.12	MORF4L2	chrX	-	102933426	102933579	102933426	102933528	102940098	102940188	2991	189205237	180182178	153105150	157,60,123	150	99	0.668935	1	0.409,0.426,0.468	0.391,0.536,0.446	-0.023
ENSG00000123562.12	MORF4L2	chrX	-	102933426	102933579	102933426	102933548	102940098	102940188	2992	153160190	25,11,7	120,78,114	10,8,10	130	99	0.826815	1	0.823,0.917,0.954	0.901,0.881,0.897	0.005
ENSG00000123562.12	MORF4L2	chrX	-	102933426	102933548	102933426	102933528	102940098	102940188	2993	61,56,54	180182178	43,35,46	157,60,123	119	99	0.348598	1	0.22,0.204,0.202	0.186,0.327,0.237	-0.041
ENSG00000072778.15	ACADVL	chr17	+	7124837	7125001	7124856	7125001	7124242	7124377	2994	2,1,5	233245341	1,2,5	314110228	118	99	1	1	0.007,0.003,0.012	0.003,0.015,0.018	-0.005
ENSG00000072778.15	ACADVL	chr17	+	7123782	7123995	7123922	7123995	7123440	7123516	2995	82,99,150	68,55,58	98,40,92	42,24,55	239	99	0.793912	1	0.333,0.427,0.517	0.491,0.408,0.409	-0.01
ENSG00000072778.15	ACADVL	chr17	+	7125985	7126556	7126451	7126556	7125495	7125621	2997	150115612091	0,1,0	15937381454	0,0,0	565	99	1	1	1.0,0.996,1.0	1.0,1.0,1.0	-0.001
ENSG00000167220.7	HDHD2	chr18	-	44660866	44661075	44660866	44661048	44662709	44662820	2999	39,54,46	1,0,1	45,32,33	0,0,1	126	99	1	1	0.968,1.0,0.973	1.0,1.0,0.963	-0.007
ENSG00000137857.13	DUOX1	chr15	+	45434125	45434310	45434172	45434310	45433489	45433608	299	3,1,10	31,47,49	5,3,7	40,29,37	146	99	0.610737	1	0.062,0.014,0.122	0.078,0.066,0.114	-0.02
ENSG00000158089.10	GALNT14	chr2	-	31146984	31147163	31146984	31147129	31147605	31147689	29	1,3,2	48,40,54	4,0,0	42,23,58	133	99	0.453101	1	0.015,0.053,0.027	0.066,0.0,0.0	0.01
ENSG00000198612.6	COPS8	chr2	+	238004464	238004527	238004473	238004527	238002732	238002840	2	361314402	4,9,9	365202330	11,6,5	108	99	0.601747	1	0.988,0.97,0.976	0.968,0.969,0.984	0.004
ENSG00000143499.9	SMYD2	chr1	+	214504292	214507651	214507542	214507651	214503510	214503621	3000	649663635	6,4,2	497278605	2,5,5	3349	99	0.444699	1	0.762,0.831,0.904	0.88,0.622,0.782	0.071
ENSG00000118058.16	KMT2A	chr11	+	118342376	118345030	118344893	118345030	118339489	118339559	3002	515685845	1,4,2	682456588	3,2,2	2616	99	0.832921	1	0.951,0.866,0.941	0.896,0.896,0.918	0.016
ENSG00000011260.9	UTP18	chr17	+	49365389	49365564	49365484	49365564	49362605	49362729	3003	393372466	1,6,5	440271386	4,3,7	194	99	0.50281	1	0.995,0.969,0.979	0.982,0.979,0.966	0.005
ENSG00000108443.9	RPS6KB1	chr17	+	58003776	58003943	58003795	58003943	57991995	57992064	3004	2,0,2	67,81,69	1,1,2	64,55,62	118	99	1	1	0.024,0.0,0.024	0.013,0.015,0.026	-0.002
ENSG00000108443.9	RPS6KB1	chr17	+	58013575	58013902	58013824	58013902	58012553	58012661	3005	86,82,81	2,2,0	106,64,69	1,0,0	348	99	0.405931	1	0.924,0.921,1.0	0.968,1.0,1.0	-0.041
ENSG00000170776.15	AKAP13	chr15	+	86253809	86253876	86253812	86253876	86251249	86251317	3006	15,34,34	5,5,2	28,26,23	3,1,3	102	99	0.298756	1	0.744,0.868,0.943	0.901,0.962,0.882	-0.063
ENSG00000125912.6	NCLN	chr19	+	3205829	3206024	3205936	3206024	3204570	3204749	3009	4,4,6	180216210	4,4,8	188121215	206	99	0.626378	1	0.011,0.009,0.014	0.01,0.016,0.018	-0.003
ENSG00000125912.6	NCLN	chr19	+	3206259	3206423	3206262	3206423	3206149	3206188	3011	97130119	101,89,141	103,78,110	91,55,114	102	99	0.671515	1	0.482,0.586,0.45	0.523,0.579,0.484	-0.023
ENSG00000166987.10	MBD6	chr12	+	57919130	57920171	57920093	57920171	57918735	57918898	3014	73123130	0,1,0	76,45,107	0,0,0	1062	99	1	1	1.0,0.92,1.0	1.0,1.0,1.0	-0.027
ENSG00000042753.7	AP2S1	chr19	-	47342721	47342877	47342721	47342835	47349249	47349399	301	29,17,44	524537616	46,26,26	640366535	141	99	0.313642	1	0.037,0.022,0.048	0.048,0.048,0.033	-0.007
ENSG00000112851.10	ERBB2IP	chr5	+	65370851	65371058	65370929	65371058	65349233	65350779	3020	92103128	2,0,0	142,71,98	2,1,0	177	99	1	1	0.963,1.0,1.0	0.975,0.975,1.0	0.004
ENSG00000175866.11	BAIAP2	chr17	+	79059382	79059525	79059453	79059525	79058631	79058693	3021	2,0,2	109,115,85	4,0,5	108,46,86	170	99	0.505917	1	0.011,0.0,0.014	0.021,0.0,0.033	-0.01
ENSG00000183762.8	KREMEN1	chr22	+	29533329	29533662	29533489	29533662	29521250	29521404	3024	62,82,74	1,1,0	140,145,56	0,1,2	259	99	1	1	0.96,0.969,1.0	1.0,0.982,0.915	0.011
ENSG00000101997.8	CCDC22	chrX	+	49098481	49098614	49098531	49098614	49093552	49093730	3029	16,28,34	3,0,0	30,16,29	0,0,0	149	99	0.742744	1	0.78,1.0,1.0	1.0,1.0,1.0	-0.073
ENSG00000162923.10	WDR26	chr1	-	224612219	224612421	224612219	224612356	224619226	224619283	3031	1,1,2	59,74,65	4,1,1	41,36,36	164	99	0.616745	1	0.01,0.008,0.018	0.056,0.016,0.016	-0.017
ENSG00000162923.10	WDR26	chr1	-	224612219	224612421	224612219	224612356	224619178	224619283	3032	0,1,2	38,48,38	3,0,1	41,19,34	164	99	0.472035	1	0.0,0.012,0.031	0.042,0.0,0.017	-0.005
ENSG00000112282.13	MED23	chr6	-	131931185	131931404	131931185	131931386	131937046	131937142	3041	0,0,1	11,20,16	0,2,0	22,11,16	117	99	1	1	0.0,0.0,0.05	0.0,0.133,0.0	-0.028
ENSG00000186866.12	POFUT2	chr21	-	46683842	46687628	46683842	46685550	46689753	46689934	3043	100,112,95	0,0,0	84,60,108	0,0,1	2177	99	1	1	1.0,1.0,1.0	1.0,1.0,0.831	0.056
ENSG00000163346.12	PBXIP1	chr1	-	154920608	154920877	154920608	154920842	154923707	154923873	3045	0,0,0	22,33,11	0,0,1	11,21,16	134	99	1	1	0.0,0.0,0.0	0.0,0.0,0.044	-0.015
ENSG00000160818.12	GPATCH4	chr1	-	156565872	156566040	156565872	156565923	156566178	156566270	304	10,4,1	112110122	5,6,3	74,41,82	216	99	0.284007	1	0.039,0.016,0.004	0.03,0.063,0.016	-0.017
ENSG00000131748.11	STARD3	chr17	+	37814225	37814775	37814657	37814775	37814027	37814105	3056	61,67,99	1,4,3	91,34,79	2,0,3	531	99	0.338888	1	0.919,0.757,0.86	0.895,1.0,0.831	-0.063
ENSG00000131748.11	STARD3	chr17	+	37816412	37816526	37816463	37816526	37815713	37815806	3057	6,2,1	87,78,123	2,3,6	74,53,92	150	99	0.31916	1	0.044,0.017,0.005	0.018,0.036,0.041	-0.01
ENSG00000131748.11	STARD3	chr17	+	37814657	37814775	37814665	37814775	37814225	37814279	3058	72,68,80	0,0,1	73,30,56	5,1,0	107	99	0.353096	1	1.0,1.0,0.987	0.931,0.965,1.0	0.03
ENSG00000131748.11	STARD3	chr17	+	37814961	37815073	37814974	37815073	37814657	37814775	3059	4,4,0	48,70,83	4,0,1	58,38,42	112	99	0.550639	1	0.069,0.048,0.0	0.057,0.0,0.021	0.013
ENSG00000160818.12	GPATCH4	chr1	-	156568759	156568896	156568759	156568822	156571200	156571262	305	88,78,109	0,1,0	85,40,61	1,0,0	173	99	1	1	1.0,0.978,1.0	0.98,1.0,1.0	-0.001
ENSG00000131748.11	STARD3	chr17	+	37813162	37813338	37813260	37813338	37809733	37810003	3060	1,3,4	53,67,72	1,0,2	85,30,58	197	99	0.8528	1	0.009,0.022,0.027	0.006,0.0,0.017	0.012
ENSG00000221978.7	CCNL2	chr1	-	1326145	1328183	1326145	1326245	1328775	1328840	3062	183822242370	27,26,22	179611041928	31,13,21	2037	99	0.490097	1	0.768,0.806,0.84	0.738,0.805,0.817	0.018
ENSG00000070047.7	PHRF1	chr11	+	610500	610761	610666	610761	610195	610347	3066	109106142	3,2,3	104,71,94	0,1,4	265	99	0.444003	1	0.931,0.952,0.946	1.0,0.964,0.898	-0.011
ENSG00000145734.14	BDP1	chr5	+	70837280	70837509	70837283	70837509	70835383	70835476	3072	15,20,18	0,0,0	19,17,23	0,1,0	102	99	1	1	1.0,1.0,1.0	1.0,0.943,1.0	0.019
ENSG00000101363.8	MANBAL	chr20	+	35929573	35929816	35929610	35929816	35927165	35927282	3077	2,0,5	53,50,65	1,2,0	46,20,46	136	99	0.253091	1	0.027,0.0,0.053	0.016,0.068,0.0	-0.001
ENSG00000126746.13	ZNF384	chr12	-	6787292	6787626	6787292	6787509	6788111	6788349	3078	52,71,59	0,0,1	31,29,55	0,1,0	216	99	1	1	1.0,1.0,0.964	1.0,0.93,1.0	0.011
ENSG00000126746.13	ZNF384	chr12	-	6788620	6788691	6788620	6788687	6797332	6797392	3079	36,38,23	3,2,1	22,20,28	3,1,0	103	99	0.499312	1	0.92,0.948,0.957	0.876,0.951,1.0	-0.001
ENSG00000124532.10	MRS2	chr6	+	24415243	24415391	24415260	24415391	24412449	24412623	3084	12,10,9	61,89,124	9,5,7	99,61,89	116	99	0.278523	1	0.144,0.088,0.058	0.072,0.065,0.063	0.03
ENSG00000163605.10	PPP4R2	chr3	+	73113153	73113297	73113215	73113297	73112823	73112898	3086	184205178	1,2,1	187123199	1,0,0	161	99	1	1	0.991,0.984,0.991	0.991,1.0,1.0	-0.008
ENSG00000111581.5	NUP107	chr12	+	69090598	69090702	69090630	69090702	69085747	69085892	3087	85101100	2,1,3	163,84,140	2,1,4	131	99	0.882383	1	0.97,0.987,0.962	0.984,0.984,0.964	-0.004
ENSG00000111581.5	NUP107	chr12	+	69084382	69084526	69084410	69084526	69083312	69083399	3088	3,0,1	27,35,35	1,3,1	37,18,52	127	99	0.902026	1	0.08,0.0,0.022	0.021,0.115,0.015	-0.016
ENSG00000111581.5	NUP107	chr12	+	69090598	69090702	69090630	69090702	69084410	69084526	3089	24,28,26	0,0,0	64,24,41	0,0,2	131	99	1	1	1.0,1.0,1.0	1.0,1.0,0.939	0.02
ENSG00000154889.12	MPPE1	chr18	-	11886497	11886777	11886497	11886620	11886915	11887024	3097	18,24,20	17,8,2	29,15,25	9,9,6	256	99	0.945518	1	0.291,0.537,0.795	0.555,0.392,0.617	0.02
ENSG00000217930.3	PAM16	chr16	-	4391368	4391673	4391368	4391584	4393207	4393292	3101	22,37,45	2,3,5	15,12,25	6,1,2	188	99	0.477546	1	0.853,0.867,0.826	0.568,0.863,0.868	0.082
ENSG00000217930.3	PAM16	chr16	-	4391368	4391584	4391368	4391505	4393207	4393292	3102	16,18,17	93,99,130	16,8,14	127,55,75	178	99	0.743817	1	0.087,0.092,0.068	0.065,0.075,0.094	0.004
ENSG00000198721.8	ECI2	chr6	-	4130605	4130876	4130605	4130794	4131000	4131099	3106	2,1,2	85112112	1,1,2	113,73,114	181	99	1	1	0.013,0.005,0.01	0.005,0.007,0.01	0.002
ENSG00000122008.11	POLK	chr5	+	74889702	74889874	74889790	74889874	74886168	74886265	310	53,43,67	0,1,1	70,32,57	5,0,4	187	99	1	1	1.0,0.958,0.973	0.881,1.0,0.883	0.056
ENSG00000124466.8	LYPD3	chr19	-	43967277	43967921	43967277	43967439	43968476	43968608	311	40,49,58	0,0,0	119,64,66	0,1,0	581	99	1	1	1.0,1.0,1.0	1.0,0.916,1.0	0.028
ENSG00000130023.11	ERMARD	chr6	+	170153959	170154128	170154039	170154128	170151717	170151759	3120	17,25,30	0,0,0	38,21,32	1,0,0	179	99	1	1	1.0,1.0,1.0	0.955,1.0,1.0	0.015
ENSG00000142327.7	RNPEPL1	chr2	+	241513191	241514045	241513931	241514045	241512526	241512678	3128	169206256	0,0,2	217164170	0,0,0	839	99	1	1	1.0,1.0,0.938	1.0,1.0,1.0	-0.021
ENSG00000142327.7	RNPEPL1	chr2	+	241515951	241516182	241515984	241516182	241514918	241515027	3129	91105155	3,9,10	119,59,74	10,3,6	132	99	0.671845	1	0.958,0.897,0.921	0.899,0.937,0.902	0.013
ENSG00000140365.11	COMMD4	chr15	+	75630916	75631026	75630986	75631026	75630695	75630761	3130	10,19,4	159168182	15,10,8	180,79,140	169	99	0.397885	1	0.036,0.062,0.013	0.047,0.069,0.032	-0.012
ENSG00000140365.11	COMMD4	chr15	+	75631325	75631445	75631377	75631445	75630986	75631026	3131	287291330	4,0,4	339182270	3,0,0	151	99	0.927706	1	0.979,1.0,0.982	0.987,1.0,1.0	-0.009
ENSG00000108788.7	MLX	chr17	+	40721999	40722201	40722114	40722201	40721524	40721624	3133	387394477	0,1,1	437203441	0,0,0	214	99	1	1	1.0,0.995,0.995	1.0,1.0,1.0	-0.003
ENSG00000205581.6	HMGN1	chr21	-	40717755	40719218	40717755	40717884	40719304	40719409	3140	518648523	5,8,4	387257540	4,5,6	1433	99	0.579761	1	0.877,0.848,0.9	0.87,0.78,0.861	0.038
ENSG00000205581.6	HMGN1	chr21	-	40720347	40720503	40720347	40720377	40720828	40720980	3141	251306338	0,0,1	345129268	0,0,0	225	99	1	1	1.0,1.0,0.993	1.0,1.0,1.0	-0.002
ENSG00000205581.6	HMGN1	chr21	-	40719304	40719409	40719304	40719404	40720217	40720265	3142	16,18,21	1,7,12	18,15,14	16,7,1	104	99	0.634262	1	0.938,0.71,0.625	0.517,0.671,0.93	0.052
ENSG00000079313.7	REXO1	chr19	-	1819932	1820179	1819932	1820056	1820262	1820394	3144	2,2,8	44,38,43	5,4,4	39,32,45	222	99	0.743634	1	0.02,0.023,0.077	0.054,0.053,0.038	-0.008
ENSG00000092010.10	PSME1	chr14	+	24607257	24607472	24607404	24607472	24606908	24607006	3145	470428594	0,0,1	846520520	0,0,0	246	99	1	1	1.0,1.0,0.996	1.0,1.0,1.0	-0.001
ENSG00000141198.9	TOM1L1	chr17	+	52981068	52981153	52981073	52981153	52978213	52978284	3152	12,16,24	0,0,3	19,10,13	3,0,1	104	99	0.373794	1	1.0,1.0,0.884	0.858,1.0,0.925	0.034
ENSG00000141198.9	TOM1L1	chr17	+	53026878	53026984	53026911	53026984	53024621	53024673	3153	70109155	6,7,9	140,81,103	10,5,7	132	99	0.953556	1	0.897,0.921,0.928	0.913,0.924,0.917	-0.003
ENSG00000070756.9	PABPC1	chr8	-	101717153	101717284	101717153	101717257	101717816	101717901	3160	496052007334	30,25,42	550231664286	26,13,30	126	99	1	1	0.992,0.994,0.993	0.994,0.995,0.991	0
ENSG00000070756.9	PABPC1	chr8	-	101721686	101721959	101721686	101721901	101724589	101724685	3161	571358197438	14,13,22	576836114994	11,12,11	157	99	1	1	0.996,0.996,0.995	0.997,0.995,0.997	-0.001
ENSG00000100425.14	BRD1	chr22	-	50181037	50181170	50181037	50181142	50187681	50187942	3163	6,8,1	17,21,17	5,2,8	21,19,24	127	99	0.818203	1	0.216,0.229,0.044	0.157,0.076,0.206	0.017
ENSG00000100425.14	BRD1	chr22	-	50181037	50181535	50181037	50181142	50187681	50187942	3164	43,55,58	17,21,17	44,52,66	21,19,24	492	99	0.618492	1	0.337,0.345,0.407	0.297,0.355,0.356	0.027
ENSG00000100425.14	BRD1	chr22	-	50181037	50181535	50181037	50181170	50187681	50187942	3165	37,47,57	0,0,0	40,50,58	1,0,0	464	99	1	1	1.0,1.0,1.0	0.895,1.0,1.0	0.035
ENSG00000071189.17	SNX13	chr7	-	17861131	17861304	17861131	17861271	17865644	17865714	3166	16,9,12	86,83,80	13,5,13	91,48,88	132	99	0.718332	1	0.122,0.075,0.101	0.097,0.072,0.1	0.01
ENSG00000071189.17	SNX13	chr7	-	17931168	17931258	17931168	17931251	17932954	17933057	3167	52,36,58	0,1,0	54,41,61	0,3,1	106	99	0.437882	1	1.0,0.971,1.0	1.0,0.927,0.983	0.02
ENSG00000182796.8	TMEM198B	chr12	+	56226742	56227325	56227230	56227325	56225040	56225133	3170	39,92,59	3,1,5	27,26,40	2,1,2	587	99	0.625256	1	0.687,0.939,0.666	0.695,0.814,0.771	0.004
ENSG00000100526.15	CDKN3	chr14	+	54884565	54884669	54884568	54884669	54882616	54882648	3171	170180160	5,6,3	318181278	6,5,7	102	99	0.796751	1	0.971,0.967,0.981	0.981,0.972,0.975	-0.003
ENSG00000133112.12	TPT1	chr13	-	45911312	45911688	45911312	45911523	45912794	45912911	3180	512526572	202262093226011	428250459	203921331317091	264	99	1	1	0.009,0.009,0.008	0.008,0.007,0.01	0
ENSG00000140043.7	PTGR2	chr14	+	74343700	74346879	74346757	74346879	74340725	74340917	3182	57,41,43	1,0,0	44,28,38	0,0,0	3156	99	1	1	0.641,1.0,1.0	1.0,1.0,1.0	-0.12
ENSG00000129292.16	PHF20L1	chr8	+	133816856	133816985	133816859	133816985	133816063	133816277	3183	28,28,15	57,56,47	15,13,29	47,30,45	102	99	0.879403	1	0.323,0.327,0.237	0.237,0.296,0.385	-0.01
ENSG00000129292.16	PHF20L1	chr8	+	133816825	133816985	133816856	133816985	133816063	133816277	3184	0,1,1	28,27,14	0,0,1	15,12,29	130	99	1	1	0.0,0.027,0.052	0.0,0.0,0.026	0.018
ENSG00000129292.16	PHF20L1	chr8	+	133816825	133816985	133816859	133816985	133816063	133816277	3185	0,2,2	57,56,47	0,1,1	47,30,45	133	99	0.956341	1	0.0,0.026,0.031	0.0,0.024,0.016	0.006
ENSG00000204852.11	TCTN1	chr12	+	111066571	111066723	111066601	111066723	111064166	111064297	3190	67,67,89	4,3,1	101,58,77	3,2,4	129	99	0.837228	1	0.928,0.945,0.986	0.963,0.957,0.937	0.001
ENSG00000204852.11	TCTN1	chr12	+	111085000	111085141	111085015	111085141	111082771	111082934	3192	2,8,6	53,75,79	4,3,4	62,63,46	114	99	0.574181	1	0.032,0.085,0.062	0.053,0.04,0.07	0.005
ENSG00000160200.13	CBS	chr21	-	44473300	44474093	44473300	44473757	44476912	44476997	3196	102117291	0,0,0	61,46,161	0,0,1	435	99	1	1	1.0,1.0,1.0	1.0,1.0,0.973	0.009
ENSG00000099385.7	BCL7C	chr16	-	30903906	30904068	30903906	30904035	30904532	30904611	3199	83,71,76	0,0,1	89,63,52	1,0,0	132	99	1	1	1.0,1.0,0.983	0.985,1.0,1.0	-0.001
ENSG00000114742.9	WDR48	chr3	+	39108217	39108366	39108236	39108366	39108038	39108121	3200	0,3,2	63,85,75	1,2,1	54,41,35	118	99	0.606965	1	0.0,0.029,0.022	0.015,0.039,0.023	-0.009
ENSG00000114742.9	WDR48	chr3	+	39107281	39107380	39107301	39107380	39104540	39104681	3201	0,0,1	40,47,54	1,0,0	26,17,13	119	99	1	1	0.0,0.0,0.015	0.031,0.0,0.0	-0.005
ENSG00000114742.9	WDR48	chr3	+	39108038	39108121	39108065	39108121	39107301	39107380	3202	94,84,105	1,1,0	80,45,37	0,0,0	126	99	1	1	0.987,0.985,1.0	1.0,1.0,1.0	-0.009
ENSG00000022840.11	RNF10	chr12	+	121001134	121001426	121001243	121001426	121000747	121000873	3203	315307376	2,4,4	373193279	3,1,3	208	99	0.564228	1	0.987,0.973,0.978	0.983,0.989,0.978	-0.004
ENSG00000022840.11	RNF10	chr12	+	121001149	121001426	121001243	121001426	121000747	121000873	3204	501482591	2,4,4	573306429	3,1,3	193	99	1	1	0.992,0.984,0.987	0.99,0.994,0.987	-0.003
ENSG00000022840.11	RNF10	chr12	+	121001134	121001426	121001149	121001426	121000747	121000873	3205	51,54,42	237229257	57,29,50	257142200	114	99	0.49617	1	0.157,0.17,0.124	0.162,0.151,0.178	-0.013
ENSG00000164941.9	INTS8	chr8	+	95850690	95850846	95850721	95850846	95848751	95848859	3212	66,93,111	7,4,13	98,62,97	15,7,4	130	99	0.685237	1	0.878,0.947,0.867	0.833,0.871,0.949	0.013
ENSG00000005206.12	SPPL2B	chr19	+	2339822	2339965	2339825	2339965	2339067	2339207	3217	24,35,34	3,4,3	33,24,30	0,3,9	102	99	1	1	0.886,0.895,0.917	1.0,0.886,0.764	0.016
ENSG00000080823.17	MOK	chr14	-	102717148	102717327	102717148	102717324	102718092	102718141	3218	8,13,14	5,11,4	10,7,23	5,5,4	102	99	0.357362	1	0.608,0.534,0.773	0.66,0.576,0.848	-0.056
ENSG00000159140.13	SON	chr21	+	34948670	34949787	34948723	34949787	34948083	34948199	3224	109108127	122122142	106,45,71	107,67,109	152	99	0.341001	1	0.368,0.366,0.368	0.392,0.304,0.298	0.036
ENSG00000050426.11	LETMD1	chr12	+	51451788	51451911	51451814	51451911	51450132	51450285	3226	1,2,5	76,66,78	2,2,6	59,55,43	125	99	0.258566	1	0.01,0.023,0.048	0.026,0.028,0.1	-0.024
ENSG00000050426.11	LETMD1	chr12	+	51447560	51447643	51447594	51447643	51442816	51442968	3227	21,21,24	10,12,10	19,5,12	8,9,4	133	99	0.625645	1	0.61,0.566,0.641	0.639,0.293,0.691	0.065
ENSG00000050426.11	LETMD1	chr12	+	51445870	51445990	51445874	51445990	51442816	51442968	3228	0,0,1	30,39,49	0,0,3	20,20,23	103	99	0.839497	1	0.0,0.0,0.019	0.0,0.0,0.111	-0.031
ENSG00000050426.11	LETMD1	chr12	+	51449617	51449804	51449769	51449804	51442816	51442968	3229	80,100,81	0,4,1	45,26,38	0,0,0	251	99	0.492637	1	1.0,0.908,0.97	1.0,1.0,1.0	-0.041
ENSG00000072609.13	CHFR	chr12	-	133424670	133424809	133424670	133424741	133425226	133425310	3232	5,3,2	37,40,58	0,2,7	46,29,34	167	99	0.807111	1	0.074,0.043,0.02	0.0,0.039,0.109	-0.004
ENSG00000072609.13	CHFR	chr12	-	133428203	133428323	133428203	133428320	133430016	133430159	3233	23,37,32	15,26,13	26,17,22	29,6,22	102	99	0.345669	1	0.598,0.58,0.705	0.465,0.733,0.493	0.064
ENSG00000170854.13	MINA	chr3	-	97668687	97668859	97668687	97668856	97669629	97669732	3235	96,81,81	17,32,30	76,37,69	14,12,19	102	99	0.369592	1	0.846,0.711,0.724	0.84,0.75,0.779	-0.029
ENSG00000129657.10	SEC14L1	chr17	+	75187262	75187394	75187269	75187394	75186884	75187034	3236	115,78,164	0,0,2	89,46,79	1,1,1	106	99	1	1	1.0,1.0,0.987	0.988,0.977,0.987	0.012
ENSG00000136877.10	FPGS	chr9	+	130569251	130569366	130569270	130569366	130566914	130566979	3241	179194223	4,6,7	206128160	4,2,7	118	99	0.731187	1	0.974,0.964,0.964	0.977,0.982,0.95	-0.002
ENSG00000010361.9	FUZ	chr19	-	50314619	50314748	50314619	50314724	50314887	50314956	3247	2,1,2	11,15,17	1,5,2	25,10,9	123	99	0.548366	1	0.128,0.051,0.087	0.031,0.287,0.152	-0.068
ENSG00000141458.8	NPC1	chr18	-	21136206	21136628	21136206	21136577	21137080	21137154	3253	10,11,15	44,71,67	12,3,10	35,27,46	150	99	0.772558	1	0.13,0.093,0.129	0.185,0.068,0.125	-0.009
ENSG00000141458.8	NPC1	chr18	-	21113318	21114523	21113318	21113481	21115432	21115664	3254	271287396	0,0,3	220131235	0,0,0	1141	99	0.680494	1	1.0,1.0,0.92	1.0,1.0,1.0	-0.027
ENSG00000036054.8	TBC1D23	chr3	+	100000561	100000691	100000585	100000691	99998492	99998604	3255	0,0,0	26,23,36	0,1,1	23,24,40	123	99	1	1	0.0,0.0,0.0	0.0,0.032,0.02	-0.017
ENSG00000182979.13	MTA1	chr14	+	105930752	105930904	105930799	105930904	105930368	105930484	3256	197203275	16,21,18	222172210	13,17,18	146	99	0.887844	1	0.893,0.868,0.912	0.921,0.873,0.888	-0.003
ENSG00000100605.12	ITPK1	chr14	-	93429095	93429212	93429095	93429194	93460224	93460342	3257	3,0,0	45,70,74	0,2,1	88,48,59	117	99	1	1	0.053,0.0,0.0	0.0,0.034,0.014	0.002
ENSG00000100605.12	ITPK1	chr14	-	93403258	93408249	93403258	93404871	93412675	93412838	3258	152817272307	0,0,0	219213981786	1,0,0	3477	99	1	1	1.0,1.0,1.0	0.984,1.0,1.0	0.005
ENSG00000140545.10	MFGE8	chr15	-	89444781	89444966	89444781	89444902	89448987	89449132	325	575496581	2,0,0	205147264	0,0,2	163	99	1	1	0.994,1.0,1.0	1.0,1.0,0.988	0.002
ENSG00000103043.10	VAC14	chr16	-	70731041	70731160	70731041	70731076	70732539	70732714	3262	108122147	10,4,4	76,49,57	3,1,10	183	99	0.375424	1	0.854,0.943,0.952	0.932,0.964,0.755	0.033
ENSG00000184584.8	TMEM173	chr5	-	138860743	138861289	138860743	138860927	138861794	138861887	3266	106,93,129	0,0,0	126,52,116	0,0,1	461	99	1	1	1.0,1.0,1.0	1.0,1.0,0.961	0.013
ENSG00000184584.8	TMEM173	chr5	-	138860374	138861289	138860374	138860483	138861794	138861887	3267	150123166	0,0,2	167,74,151	0,0,2	905	99	1	1	1.0,1.0,0.901	1.0,1.0,0.892	0.003
ENSG00000146670.5	CDCA5	chr11	-	64846824	64847259	64846824	64847021	64850835	64850871	3268	200209192	0,0,0	242214288	0,0,1	337	99	1	1	1.0,1.0,1.0	1.0,1.0,0.988	0.004
ENSG00000185475.4	TMEM179B	chr11	+	62556494	62556682	62556658	62556682	62554886	62554999	3269	406422546	0,0,0	451262381	1,0,0	263	99	1	1	1.0,1.0,1.0	0.994,1.0,1.0	0.002
ENSG00000149547.10	EI24	chr11	+	125445158	125445304	125445200	125445304	125442353	125442465	327	674722776	15,10,13	841537933	12,9,9	141	99	0.245613	1	0.969,0.981,0.977	0.98,0.977,0.986	-0.005
ENSG00000102125.11	TAZ	chrX	+	153647881	153647962	153647884	153647962	153641818	153641904	3283	25,33,41	1,2,0	39,25,16	0,0,0	102	99	0.521365	1	0.96,0.941,1.0	1.0,1.0,1.0	-0.033
ENSG00000102125.11	TAZ	chrX	+	153647881	153648085	153648043	153648085	153642437	153642527	3286	32,49,23	0,0,0	35,19,26	0,1,0	261	99	1	1	1.0,1.0,1.0	1.0,0.878,1.0	0.041
ENSG00000166313.14	APBB1	chr11	-	6416354	6416931	6416354	6416509	6417015	6417192	3287	223273371	0,0,1	199128127	0,0,0	521	99	1	1	1.0,1.0,0.986	1.0,1.0,1.0	-0.005
ENSG00000166313.14	APBB1	chr11	-	6422803	6423212	6422803	6422918	6423311	6423439	3288	0,0,3	25,32,55	1,0,0	16,15,17	393	99	1	1	0.0,0.0,0.014	0.016,0.0,0.0	-0.001
ENSG00000166313.14	APBB1	chr11	-	6422803	6422924	6422803	6422918	6423311	6423439	3289	0,0,0	25,32,55	1,0,0	16,15,17	105	99	1	1	0.0,0.0,0.0	0.056,0.0,0.0	-0.019
ENSG00000139197.6	PEX5	chr12	+	7356027	7356147	7356051	7356147	7355207	7355300	3293	40,42,50	2,3,4	36,25,31	5,1,3	123	99	0.566242	1	0.942,0.918,0.91	0.853,0.953,0.893	0.024
ENSG00000109118.9	PHF12	chr17	-	27250926	27254081	27250926	27251320	27277082	27277264	3294	20,49,40	0,0,2	30,14,45	0,2,0	2860	99	0.700032	1	1.0,1.0,0.409	1.0,0.195,1.0	0.071
ENSG00000161960.10	EIF4A1	chr17	+	7480886	7481562	7481144	7481562	7480661	7480805	3295	730373279052	1,2,4	930853198293	0,0,0	357	99	1	1	1.0,0.999,0.998	1.0,1.0,1.0	-0.001
ENSG00000161960.10	EIF4A1	chr17	+	7479841	7480010	7479847	7480010	7478436	7478576	3296	346234324248	26,30,31	438724593757	33,19,33	105	99	1	1	0.992,0.991,0.992	0.992,0.992,0.991	0
ENSG00000161960.10	EIF4A1	chr17	+	7479841	7480483	7480373	7480483	7478436	7478576	3297	659165018082	1,1,1	840045177363	0,0,1	631	99	1	1	0.999,0.999,0.999	1.0,1.0,0.999	-0.001
ENSG00000161960.10	EIF4A1	chr17	+	7477839	7477996	7477863	7477996	7477577	7477626	3298	16,26,34	125114411719	31,15,39	17289391367	123	99	0.271112	1	0.01,0.014,0.016	0.014,0.013,0.022	-0.003
ENSG00000161960.10	EIF4A1	chr17	+	7477863	7477996	7477865	7477996	7477577	7477626	3299	125514431731	12,13,3	17359441371	14,8,20	101	99	0.869929	1	0.99,0.991,0.998	0.992,0.991,0.985	0.004
ENSG00000149547.10	EI24	chr11	+	125445158	125445304	125445204	125445304	125442353	125442465	329	687734789	1,0,1	853551945	1,0,1	145	99	1	1	0.998,1.0,0.998	0.998,1.0,0.998	0
ENSG00000161960.10	EIF4A1	chr17	+	7477839	7477996	7477865	7477996	7477577	7477626	3300	20,28,46	12,13,3	38,20,43	14,8,20	125	99	0.365147	1	0.569,0.63,0.924	0.683,0.664,0.63	0.049
ENSG00000161960.10	EIF4A1	chr17	+	7477577	7477626	7477583	7477626	7476145	7476182	3303	639757914	3,3,0	919450722	2,0,3	105	99	1	1	0.995,0.996,1.0	0.998,1.0,0.996	-0.001
ENSG00000161960.10	EIF4A1	chr17	+	7481437	7481562	7481544	7481562	7481144	7481234	3304	295930753782	18,18,22	403422693407	17,8,6	206	99	0.400112	1	0.988,0.988,0.988	0.991,0.993,0.996	-0.005
ENSG00000161960.10	EIF4A1	chr17	+	7481437	7481562	7481482	7481562	7481144	7481234	3305	93,86,80	424044185582	96,25,101	618634695127	144	99	0.286151	1	0.015,0.013,0.01	0.011,0.005,0.013	0.003
ENSG00000161960.10	EIF4A1	chr17	+	7481482	7481562	7481544	7481562	7481144	7481234	3306	710674079284	18,18,22	1012457138433	17,8,6	161	99	1	1	0.996,0.996,0.996	0.997,0.998,0.999	-0.002
ENSG00000133740.6	E2F5	chr8	+	86124391	86124439	86124394	86124439	86121376	86121644	3308	3,10,11	10,8,8	11,8,11	8,8,8	102	99	0.413848	1	0.226,0.548,0.572	0.572,0.493,0.572	-0.097
ENSG00000149547.10	EI24	chr11	+	125445146	125445304	125445200	125445304	125442353	125442465	330	288314331	15,10,13	343228372	12,9,9	153	99	0.32934	1	0.926,0.953,0.943	0.949,0.943,0.964	-0.011
ENSG00000149547.10	EI24	chr11	+	125445200	125445304	125445204	125445304	125442353	125442465	331	28,22,26	1,0,1	24,23,21	1,0,1	103	99	1	1	0.964,1.0,0.962	0.958,1.0,0.953	0.005
ENSG00000203667.5	COX20	chr1	+	245005496	245005560	245005500	245005560	245005245	245005360	3320	237258209	5,8,7	213150279	5,3,6	103	99	0.394634	1	0.979,0.969,0.966	0.976,0.98,0.978	-0.007
ENSG00000101773.12	RBBP8	chr18	+	20569183	20569281	20569234	20569281	20564848	20564953	3325	197243317	0,1,2	476305475	5,1,3	150	99	1	1	1.0,0.994,0.991	0.984,0.995,0.991	0.005
ENSG00000101773.12	RBBP8	chr18	+	20581533	20581692	20581548	20581692	20577582	20577697	3326	0,3,1	96,91,67	2,1,3	96117238	114	99	1	1	0.0,0.028,0.013	0.018,0.007,0.011	0.002
ENSG00000141642.4	ELAC1	chr18	+	48510465	48510933	48510856	48510933	48500766	48500931	3328	81,88,102	1,5,4	115,57,99	3,2,2	490	99	0.523462	1	0.942,0.781,0.837	0.886,0.852,0.909	-0.029
[truncated: 1,972 more rows]

## Sheet: RBFOX1 A5SS
Supplementary Table S3. Summary of RNA-seq rMATS analysis for RBFOX1 ORF overexpression
Alternative 5' splice sites (A5SS)
GeneID	geneSymbol	chr	strand	longExonStart_0base	longExonEnd	shortES	shortEE	flankingES	flankingEE	rMATS_ID	IC_RBFOX1	SC_RBFOX1	IC_EGFP	SC_EGFP	IncFormLen	SkipFormLen	PValue	FDR	IncLevel_RBFOX1	IncLevel_EGFP	IncLevelDifference
ENSG00000089157.11	RPLP0	chr12	-	120636656	120636803	120636697	120636803	120636356	120636573	5379	368235724897	319,13,418	519529993929	773462315	140	99	2.66e-15	9.41e-12	0.891,0.995,0.892	0.826,0.821,0.898	0.078
ENSG00000099956.13	SMARCB1	chr22	+	24133942	24134081	24133942	24134054	24135745	24135875	11	85,88,91	50,43,58	35,21,56	79,50,77	126	99	2.61e-10	4.6e-07	0.572,0.617,0.552	0.258,0.248,0.364	0.29
ENSG00000168002.7	POLR2G	chr11	+	62529266	62529656	62529266	62529376	62530338	62530498	2892	35,56,47	240271293	27,7,22	409225346	379	99	4.05e-10	4.76e-07	0.037,0.051,0.04	0.017,0.008,0.016	0.029
ENSG00000152234.11	ATP5A1	chr18	-	43677801	43678251	43678137	43678251	43675018	43675097	1706	9,7,15	203273255	40,27,37	307149229	435	99	1.17e-09	1.03e-06	0.01,0.006,0.013	0.029,0.04,0.035	-0.025
ENSG00000087274.12	ADD1	chr4	+	2906490	2906835	2906490	2906742	2909469	2909571	1012	95104105	143148139	47,28,47	136128126	192	99	3.2e-08	1.88e-05	0.255,0.266,0.28	0.151,0.101,0.161	0.129
ENSG00000167549.14	CORO6	chr17	-	27944259	27945989	27945807	27945989	27943955	27944060	4615	60,70,98	1,4,4	47,10,56	0,0,0	1647	99	5.08e-08	2.56e-05	0.783,0.513,0.596	1.0,1.0,1.0	-0.369
ENSG00000081760.12	AACS	chr12	+	125609250	125609570	125609250	125609315	125612706	125612820	4006	35,45,59	8,4,2	81,34,66	0,0,0	354	99	6.13e-08	2.7e-05	0.55,0.759,0.892	1.0,1.0,1.0	-0.266
ENSG00000142910.11	TINAGL1	chr1	+	32051040	32051477	32051040	32051086	32052310	32052356	791	128013671349	60,84,65	349214952764	81,43,78	490	99	1.5e-07	5.89e-05	0.812,0.767,0.807	0.897,0.875,0.877	-0.088
ENSG00000105486.9	LIG1	chr19	-	48623423	48624579	48624426	48624579	48622393	48622447	2743	66,47,68	86,101,79	27,14,49	118,87,109	1102	99	2.7e-07	8.66e-05	0.064,0.04,0.072	0.02,0.014,0.039	0.034
ENSG00000070882.8	OSBPL3	chr7	-	24873705	24874355	24874104	24874355	24870386	24870524	4406	45,66,48	66,99,100	22,4,31	101,56,85	498	99	4.13e-07	0.000112245	0.119,0.117,0.087	0.042,0.014,0.068	0.066
ENSG00000175455.10	CCDC14	chr3	-	123674689	123674962	123674892	123674962	123667742	123667979	544	29,43,27	5,5,4	43,25,28	0,1,0	302	99	8.13e-07	0.000191329	0.655,0.738,0.689	1.0,0.891,1.0	-0.27
ENSG00000071054.11	MAP4K4	chr2	+	102483673	102483780	102483673	102483771	102486083	102486259	519	78,64,88	339325460	37,12,14	270147256	108	99	9.41e-07	0.000207542	0.174,0.153,0.149	0.112,0.07,0.048	0.082
ENSG00000115042.5	FAHD2A	chr2	+	96076274	96076774	96076274	96076334	96078181	96078290	288	85,83,89	8,12,7	111,80,94	1,0,4	539	99	8.66e-06	0.00152856	0.661,0.56,0.7	0.953,1.0,0.812	-0.281
ENSG00000103024.3	NME3	chr16	-	1821269	1821411	1821280	1821411	1821070	1821172	674	2,4,10	40,39,58	1,0,0	58,38,30	110	99	1.21e-05	0.0020298	0.043,0.085,0.134	0.015,0.0,0.0	0.082
ENSG00000164068.11	RNF123	chr3	+	49749911	49750325	49749911	49750089	49750945	49751020	3784	10,21,23	45,46,44	4,1,5	46,23,26	335	99	1.65e-05	0.00253264	0.062,0.119,0.134	0.025,0.013,0.054	0.074
ENSG00000085662.9	AKR1B1	chr7	-	134132212	134132813	134132731	134132813	134132049	134132133	548	83,98,139	544615841	61,29,52	777410393	618	99	2.08e-05	0.00294359	0.024,0.025,0.026	0.012,0.011,0.021	0.01
ENSG00000104852.10	SNRNP70	chr19	+	49605370	49606844	49605370	49605442	49607890	49607992	890	640788886	8,2,10	250153561	0,0,1	1501	99	2.26e-05	0.00307104	0.841,0.963,0.854	1.0,1.0,0.974	-0.105
ENSG00000139926.11	FRMD6	chr14	+	52167773	52167877	52167773	52167853	52169229	52169306	4877	102127125	64,98,74	47,70,67	70,85,75	123	99	2.92e-05	0.00368201	0.562,0.511,0.576	0.351,0.399,0.418	0.16
ENSG00000101361.10	NOP56	chr20	+	2636579	2636860	2636579	2636680	2637046	2637195	2926	264362398	385406437	378242476	319211323	279	99	3.16e-05	0.00384165	0.196,0.24,0.244	0.296,0.289,0.343	-0.083
ENSG00000182944.13	EWSR1	chr22	+	29684594	29687588	29684594	29684775	29688125	29688158	1064	159817901788	11,6,5	11436001863	0,0,3	2912	99	3.44e-05	0.0040514	0.832,0.91,0.924	1.0,1.0,0.955	-0.096
ENSG00000168488.14	ATXN2L	chr16	+	28847253	28847806	28847253	28847443	28848048	28848558	4784	121,85,132	5,14,5	78,63,116	1,0,2	462	99	4.47e-05	0.00509121	0.838,0.565,0.85	0.944,1.0,0.926	-0.206
ENSG00000174233.7	ADCY6	chr12	-	49167251	49167881	49167722	49167881	49166290	49166326	2435	35,38,42	0,1,0	29,27,36	2,2,3	570	99	6.29e-05	0.00616444	1.0,0.868,1.0	0.716,0.701,0.676	0.258
ENSG00000141030.8	COPS3	chr17	-	17174071	17174322	17174209	17174322	17171198	17171291	1578	236270326	7,4,7	350172297	0,0,1	237	99	6.54e-05	0.00624338	0.934,0.966,0.951	1.0,1.0,0.992	-0.047
ENSG00000140990.10	NDUFB10	chr16	+	2011153	2011292	2011153	2011259	2011497	2011637	5074	861838992	22,19,20	922587775	8,4,8	132	99	9.02e-05	0.00795626	0.967,0.971,0.974	0.989,0.991,0.986	-0.018
ENSG00000213930.7	GALT	chr9	+	34648758	34649078	34648758	34648891	34649406	34649561	401	71,89,102	0,0,0	87,42,62	1,2,6	286	99	0.000114742	0.009879	1.0,1.0,1.0	0.968,0.879,0.782	0.124
ENSG00000135241.12	PNPLA8	chr7	-	108128202	108128397	108128388	108128397	108119627	108119823	3791	244244311	5,3,7	282129211	16,4,17	285	99	0.0001187	0.00997644	0.944,0.966,0.939	0.86,0.918,0.812	0.086
ENSG00000067836.8	ROGDI	chr16	-	4851050	4851322	4851267	4851322	4850498	4850579	4115	8,21,6	52,47,45	3,2,7	74,46,52	316	99	0.000125608	0.0103116	0.046,0.123,0.04	0.013,0.013,0.04	0.048
ENSG00000177200.11	CHD9	chr16	+	53341592	53341865	53341592	53341817	53342597	53342766	4594	29,15,40	5,5,21	29,31,34	4,1,2	147	99	0.000158384	0.0127068	0.796,0.669,0.562	0.83,0.954,0.92	-0.226
ENSG00000132294.9	EFR3A	chr8	+	132952745	132952891	132952745	132952822	132956991	132957119	3180	3,7,9	76,51,80	1,0,1	75,39,56	168	99	0.00017044	0.0130794	0.023,0.075,0.062	0.008,0.0,0.01	0.047
ENSG00000151148.9	UBE3B	chr12	+	109915457	109915914	109915457	109915581	109919441	109919547	4008	42,55,74	0,0,0	43,27,53	1,1,5	432	99	0.000174344	0.0130862	1.0,1.0,1.0	0.908,0.861,0.708	0.174
ENSG00000160271.10	RALGDS	chr9	-	135975882	135977149	135976906	135977149	135975654	135975769	4604	62,86,56	58,54,74	67,30,68	122,74,81	1123	99	0.000178715	0.0130862	0.086,0.123,0.063	0.046,0.035,0.069	0.041
ENSG00000065357.15	DGKA	chr12	+	56331191	56331341	56331191	56331327	56331761	56331836	2930	8,10,15	136196184	1,1,6	140120159	113	99	0.000213521	0.0142941	0.049,0.043,0.067	0.006,0.007,0.032	0.038
ENSG00000136247.10	ZDHHC4	chr7	+	6618196	6618377	6618196	6618351	6620185	6620309	4611	2,5,5	31,32,41	0,0,0	22,14,22	125	99	0.000241686	0.0157991	0.049,0.11,0.088	0.0,0.0,0.0	0.082
ENSG00000117335.14	CD46	chr1	+	207940357	207943707	207940357	207940540	207956636	207956675	3412	377433422	2,2,3	404212486	0,0,0	3266	99	0.000275594	0.0176881	0.851,0.868,0.81	1.0,1.0,1.0	-0.157
ENSG00000221914.4	PPP2R2A	chr8	+	26220199	26221406	26220199	26220364	26223830	26223922	3936	448489551	3,5,4	393180506	0,1,0	1141	99	0.000283877	0.0178944	0.928,0.895,0.923	1.0,0.94,1.0	-0.065
ENSG00000175061.13	C17orf76-AS1	chr17	+	16342640	16343017	16342640	16342728	16343498	16343567	3145	194918752844	384388502	210010881396	568297371	388	99	0.000315271	0.0189882	0.564,0.552,0.591	0.485,0.483,0.49	0.083
ENSG00000110321.11	EIF4G2	chr11	-	10823207	10823756	10823595	10823756	10822508	10822634	48	135515471592	181271215	12736441074	234163231	487	99	0.000317367	0.0189882	0.603,0.537,0.601	0.525,0.445,0.486	0.095
ENSG00000132429.5	POPDC3	chr6	-	105609299	105610035	105609670	105610035	105607585	105607694	655	68,47,58	115111119	14,9,34	63,44,111	470	99	0.000310948	0.0189882	0.111,0.082,0.093	0.045,0.041,0.061	0.046
ENSG00000197989.9	SNHG12	chr1	-	28906936	28907158	28907071	28907158	28906423	28906493	4740	33,35,42	162158163	15,14,14	116,81,187	234	99	0.00037774	0.0222237	0.079,0.086,0.098	0.052,0.068,0.031	0.037
ENSG00000197021.4	CXorf40B	chrX	-	149105631	149105698	149105650	149105698	149102222	149102355	3364	4,5,8	65,67,69	11,6,8	46,15,26	118	99	0.000421376	0.0239912	0.049,0.059,0.089	0.167,0.251,0.205	-0.142
ENSG00000160570.9	DEDD2	chr19	-	42719284	42719404	42719299	42719404	42713851	42713992	1645	41,62,45	3,0,1	37,17,21	8,1,3	114	99	0.000446764	0.024827	0.922,1.0,0.975	0.801,0.937,0.859	0.1
ENSG00000163389.6	POGLUT1	chr3	+	119205679	119205883	119205679	119205779	119207775	119207834	3997	12,10,2	30,21,44	1,2,3	41,16,38	203	99	0.000457154	0.024827	0.163,0.188,0.022	0.012,0.057,0.037	0.089
ENSG00000145979.13	TBC1D7	chr6	-	13328547	13328763	13328687	13328763	13327018	13327138	4178	25,18,28	3,4,4	17,12,19	0,0,2	239	99	0.000501727	0.0264343	0.775,0.651,0.744	1.0,1.0,0.797	-0.209
ENSG00000182196.9	ARL6IP4	chr12	+	123465675	123465846	123465675	123465813	123466117	123466426	4803	51,57,54	4,8,3	39,32,34	13,5,14	132	99	0.00064934	0.0337084	0.905,0.842,0.931	0.692,0.828,0.646	0.171
ENSG00000163138.14	PACRGL	chr4	+	20702081	20702370	20702081	20702240	20706088	20706156	3253	16,15,27	0,2,0	15,10,16	3,0,4	229	99	0.000733939	0.0370115	1.0,0.764,1.0	0.684,1.0,0.634	0.149
ENSG00000124357.8	NAGK	chr2	+	71302684	71302772	71302684	71302740	71303733	71303831	5031	178194184	8,5,8	122,57,81	0,1,1	131	99	0.000746758	0.0371275	0.944,0.967,0.946	1.0,0.977,0.984	-0.035
ENSG00000186166.4	CCDC84	chr11	+	118881930	118882021	118881930	118881993	118882648	118882713	2399	10,7,23	14,20,24	24,20,14	14,9,4	127	99	0.000761626	0.0373408	0.358,0.214,0.428	0.572,0.634,0.732	-0.313
ENSG00000132376.15	INPP5K	chr17	-	1412461	1412647	1412471	1412647	1411408	1411520	2747	6,3,2	20,34,24	2,0,0	22,20,18	109	99	0.000995179	0.0462235	0.214,0.074,0.07	0.076,0.0,0.0	0.094
ENSG00000006534.11	ALDH3B1	chr11	+	67782766	67786106	67782766	67782929	67786241	67786362	1133	33,57,57	0,1,0	57,46,41	1,1,2	3276	99	0.00105481	0.0477367	1.0,0.633,1.0	0.633,0.582,0.383	0.345
ENSG00000137312.10	FLOT1	chr6	-	30709390	30709481	30709438	30709481	30708966	30709110	1603	145158217	4,4,8	143,92,95	1,0,0	147	99	0.00104186	0.0477367	0.961,0.964,0.948	0.99,1.0,1.0	-0.039
ENSG00000242802.2	AP5Z1	chr7	+	4829462	4830222	4829462	4829560	4830303	4830518	4866	134177127	0,0,0	68,41,98	0,0,7	761	99	0.00111197	0.0490656	1.0,1.0,1.0	1.0,1.0,0.646	0.118
ENSG00000187193.8	MT1X	chr16	+	56717076	56717298	56717076	56717142	56717869	56718108	636	19,18,20	296238380	5,10,10	293260319	255	99	0.00115548	0.0499547	0.024,0.029,0.02	0.007,0.015,0.012	0.013
ENSG00000155561.10	NUP205	chr7	+	135261716	135261876	135261716	135261847	135262543	135262772	811	28,38,37	0,0,0	36,27,26	1,1,6	128	99	0.00117658	0.0500403	1.0,1.0,1.0	0.965,0.954,0.77	0.104
ENSG00000007923.11	DNAJC11	chr1	-	6698142	6698424	6698354	6698424	6697506	6697564	4226	3,11,15	85108104	3,1,5	108,68,116	311	99	0.00125054	0.0525525	0.011,0.031,0.044	0.009,0.005,0.014	0.019
ENSG00000234741.3	GAS5	chr1	-	173834366	173834685	173834608	173834685	173833394	173833442	3602	212181212	24,32,42	149,63,238	10,4,22	341	99	0.00141009	0.0573863	0.719,0.622,0.594	0.812,0.821,0.758	-0.152
ENSG00000162910.14	MRPL55	chr1	-	228296137	228296209	228296141	228296209	228295935	228296019	1619	12,20,24	3,3,2	12,10,15	0,0,1	103	99	0.00151479	0.0590876	0.794,0.865,0.92	1.0,1.0,0.935	-0.119
ENSG00000050426.11	LETMD1	chr12	+	51442100	51442261	51442100	51442154	51442816	51442968	2136	21,21,28	2,5,0	17,20,13	0,1,0	206	99	0.00152322	0.0590876	0.835,0.669,1.0	1.0,0.906,1.0	-0.134
ENSG00000166855.5	CLPX	chr15	-	65449115	65449270	65449181	65449270	65448029	65448194	5269	11,11,12	67,73,86	1,1,9	74,57,66	165	99	0.00152096	0.0590876	0.09,0.083,0.077	0.008,0.01,0.076	0.052
ENSG00000132589.11	FLOT2	chr17	-	27210125	27210249	27210194	27210249	27209590	27209709	1980	95144135	1,3,1	125,95,128	9,3,5	168	99	0.00160111	0.0614339	0.982,0.966,0.988	0.891,0.949,0.938	0.053
ENSG00000108465.10	CDK5RAP3	chr17	+	46050884	46051062	46050884	46051016	46051296	46051397	1839	6,7,7	74,77,96	1,2,2	81,47,80	145	99	0.00166462	0.0631839	0.052,0.058,0.047	0.008,0.028,0.017	0.035
ENSG00000075089.5	ACTR6	chr12	+	100599453	100599535	100599453	100599522	100601440	100601699	3576	0,5,6	48,35,71	0,0,1	74,32,40	112	99	0.00180612	0.0671115	0.0,0.112,0.07	0.0,0.0,0.022	0.053
ENSG00000140326.8	CDAN1	chr15	-	43019818	43019967	43019865	43019967	43018507	43018615	2044	28,37,38	0,2,0	21,14,15	3,0,4	146	99	0.00188755	0.0686912	1.0,0.926,1.0	0.826,1.0,0.718	0.127
ENSG00000161996.13	WDR90	chr16	+	712672	713064	712672	712844	715678	715801	3319	23,46,25	11,9,14	16,4,11	19,8,9	319	99	0.00194989	0.0695264	0.394,0.613,0.357	0.207,0.134,0.275	0.249
ENSG00000131165.10	CHMP1A	chr16	-	89715758	89715905	89715785	89715905	89713610	89713739	2353	178221223	12,6,7	203139235	3,2,3	126	99	0.00214106	0.0755796	0.921,0.967,0.962	0.982,0.982,0.984	-0.033
ENSG00000072756.12	TRNT1	chr3	+	3168703	3169702	3168703	3168973	3170697	3170872	1414	26,21,16	0,2,1	10,11,14	2,2,5	828	99	0.00237202	0.0820905	1.0,0.557,0.657	0.374,0.397,0.251	0.397
ENSG00000176393.6	RNPEP	chr1	+	201965274	201965537	201965274	201965391	201966446	201966682	4789	24,18,18	142173211	8,6,18	257126179	245	99	0.00248977	0.0837035	0.064,0.04,0.033	0.012,0.019,0.039	0.022
ENSG00000145979.13	TBC1D7	chr6	-	13328527	13328763	13328687	13328763	13327018	13327195	4180	21,14,18	0,0,0	12,8,11	1,2,2	259	99	0.00273058	0.0900835	1.0,1.0,1.0	0.821,0.605,0.678	0.299
ENSG00000084636.13	COL16A1	chr1	-	32121698	32122045	32122000	32122045	32120914	32121103	2054	13,22,31	204242306	7,1,5	123,76,134	401	99	0.00298859	0.0959067	0.015,0.022,0.024	0.014,0.003,0.009	0.012
ENSG00000185122.6	HSF1	chr8	+	145533457	145534935	145533457	145533582	145535006	145535068	2883	335317350	1,0,0	267186348	0,4,3	1452	99	0.00307329	0.0963496	0.958,1.0,1.0	1.0,0.76,0.888	0.103
ENSG00000163071.6	SPATA18	chr4	+	52948552	52948726	52948552	52948676	52951081	52951165	3727	1,2,0	27,16,22	5,1,4	18,12,17	149	99	0.00308428	0.0963496	0.024,0.077,0.0	0.156,0.052,0.135	-0.081
ENSG00000196535.10	MYO18A	chr17	-	27423778	27424368	27424240	27424368	27421953	27422077	5265	66135115	0,5,2	96,57,80	0,0,0	561	99	0.00305762	0.0963496	1.0,0.827,0.91	1.0,1.0,1.0	-0.088
ENSG00000163138.14	PACRGL	chr4	+	20702081	20702410	20702081	20702240	20706088	20706156	3257	40,28,48	0,2,0	29,23,32	3,0,4	269	99	0.00311452	0.096441	1.0,0.837,1.0	0.781,1.0,0.746	0.103
ENSG00000249915.3	PDCD6	chr5	+	306716	306875	306716	306869	311407	311517	1209	316340398	134133124	432212355	93,66,98	105	99	0.00343149	0.0983654	0.69,0.707,0.752	0.814,0.752,0.774	-0.064
ENSG00000116922.10	C1orf109	chr1	-	38155277	38155555	38155329	38155555	38151944	38152124	1669	69,73,65	1,1,0	40,34,96	4,2,3	151	99	0.00337651	0.0983654	0.978,0.98,1.0	0.868,0.918,0.955	0.072
ENSG00000095303.10	PTGS1	chr9	+	125148724	125149011	125148724	125148900	125152476	125152624	2759	23,13,19	0,1,0	25,30,46	1,3,3	210	99	0.00331841	0.0983654	1.0,0.86,1.0	0.922,0.825,0.878	0.078
ENSG00000244754.4	N4BP2L2	chr13	-	33101544	33101669	33101594	33101669	33096318	33096407	4303	162141211	6,1,8	170105169	1,0,2	149	99	0.00334341	0.0983654	0.947,0.989,0.946	0.991,1.0,0.983	-0.031
ENSG00000134291.7	TMEM106C	chr12	+	48359871	48360012	48359871	48359955	48360465	48360515	4760	311314396	128154140	533364406	180100108	156	99	0.00322057	0.0983654	0.607,0.564,0.642	0.653,0.698,0.705	-0.081
ENSG00000019144.12	PHLDB1	chr11	+	118514789	118515409	118514789	118514892	118516073	118516368	4889	38,56,48	77,53,64	18,0,22	37,18,45	616	99	0.00337998	0.0983654	0.073,0.145,0.108	0.073,0.0,0.073	0.06
ENSG00000049656.9	CLPTM1L	chr5	-	1324877	1325931	1325865	1325931	1323901	1323984	94	375325410	3,3,4	305176287	2,0,0	1087	99	0.00323967	0.0983654	0.919,0.908,0.903	0.933,1.0,1.0	-0.068
ENSG00000101365.16	IDH3B	chr20	-	2640675	2640822	2640713	2640822	2640344	2640439	3672	380388464	21,16,16	522306423	14,7,6	137	99	0.00361386	0.101245	0.929,0.946,0.954	0.964,0.969,0.981	-0.028
ENSG00000090006.13	LTBP4	chr19	+	41122794	41122948	41122794	41122926	41125251	41125398	247	1,4,5	17,25,26	0,1,1	11,20,13	121	99	0.00372206	0.101761	0.046,0.116,0.136	0.0,0.039,0.059	0.067
ENSG00000138434.12	SSFA2	chr2	+	182779942	182781732	182779942	182781154	182783324	182783402	2272	57,56,56	229291287	37,19,33	283146241	677	99	0.00391561	0.105512	0.035,0.027,0.028	0.019,0.019,0.02	0.011
ENSG00000127419.12	TMEM175	chr4	+	941903	942403	941903	941942	944208	944306	1921	40,41,27	12,17,13	9,10,28	13,9,19	560	99	0.00401571	0.106582	0.371,0.299,0.269	0.109,0.164,0.207	0.153
ENSG00000167792.7	NDUFV1	chr11	+	67374428	67374795	67374428	67374547	67375866	67375949	2256	50,64,54	84,87,92	26,22,52	131,48,84	347	99	0.00409369	0.107841	0.145,0.173,0.143	0.054,0.116,0.15	0.047
ENSG00000137200.8	CMTR1	chr6	+	37443096	37443692	37443096	37443188	37443901	37443970	968	13,35,31	32,54,52	7,7,15	54,26,23	603	99	0.0041845	0.109417	0.063,0.096,0.089	0.021,0.042,0.097	0.029
ENSG00000143314.8	MRPL24	chr1	-	156710722	156710880	156710803	156710880	156708313	156708556	5101	5,3,5	21,15,16	1,1,3	38,18,21	180	99	0.00425755	0.110508	0.116,0.099,0.147	0.014,0.03,0.073	0.082
ENSG00000130713.11	EXOSC2	chr9	+	133572968	133573638	133572968	133573014	133574715	133574781	1311	78,92,135	2,0,2	141,87,119	3,2,12	723	99	0.00433342	0.111657	0.842,1.0,0.902	0.866,0.856,0.576	0.149
ENSG00000101158.8	NELFCD	chr20	+	57564912	57565287	57564912	57565043	57565964	57566130	74	42,24,40	97105132	31,16,28	173110117	343	99	0.00447148	0.114379	0.111,0.062,0.08	0.049,0.04,0.065	0.033
ENSG00000125538.7	IL1B	chr2	-	113590693	113591152	113590950	113591152	113590238	113590403	1920	28,37,38	337352487	33,25,31	256140215	356	99	0.00451122	0.114566	0.023,0.028,0.021	0.035,0.047,0.039	-0.016
ENSG00000100483.9	VCPKMT	chr14	-	50582786	50582897	50582797	50582897	50582556	50582629	2941	54,49,37	12,15,17	13,11,19	11,7,15	110	99	0.00461202	0.116289	0.802,0.746,0.662	0.515,0.586,0.533	0.192
ENSG00000143569.14	UBAP2L	chr1	+	154207066	154207268	154207066	154207214	154207671	154207767	1464	27,29,32	1,1,5	25,17,35	0,0,1	153	99	0.00465843	0.116626	0.946,0.949,0.805	1.0,1.0,0.958	-0.086
ENSG00000123600.14	METTL8	chr2	-	172188274	172188377	172188313	172188377	172187068	172187208	1735	9,7,7	58,54,74	5,2,5	112,54,95	138	99	0.00490999	0.119925	0.1,0.085,0.064	0.031,0.026,0.036	0.052
ENSG00000166783.15	KIAA0430	chr16	-	15728613	15730199	15729512	15730199	15727473	15727700	4299	42,53,84	0,0,0	50,25,50	4,0,1	998	99	0.00485932	0.119925	1.0,1.0,1.0	0.554,1.0,0.832	0.205
ENSG00000065357.15	DGKA	chr12	+	56333198	56333954	56333198	56333313	56334097	56334217	2933	492538538	15,15,21	283158422	5,4,4	740	99	0.00513823	0.122554	0.814,0.828,0.774	0.883,0.841,0.934	-0.081
ENSG00000156990.10	RPUSD3	chr3	-	9880668	9880855	9880715	9880855	9879532	9879891	5032	3,6,12	66,73,83	4,2,2	114,58,68	146	99	0.00518683	0.122804	0.03,0.053,0.089	0.023,0.023,0.02	0.035
ENSG00000147526.15	TACC1	chr8	+	38684685	38684893	38684685	38684806	38688642	38688695	4574	76,83,102	25,26,29	71,33,58	54,15,26	186	99	0.00545024	0.127413	0.618,0.63,0.652	0.412,0.539,0.543	0.135
ENSG00000108591.5	DRG2	chr17	+	18002946	18003037	18002946	18003029	18003676	18003749	221	112,91,107	3,7,4	105,45,76	0,1,2	107	99	0.00562862	0.130717	0.972,0.923,0.961	1.0,0.977,0.972	-0.031
ENSG00000141756.14	FKBP10	chr17	+	39975781	39976301	39975781	39975927	39976520	39976713	3152	37,34,36	77,90,80	24,26,42	145,92,117	473	99	0.00574794	0.131368	0.091,0.073,0.086	0.033,0.056,0.07	0.03
ENSG00000131408.9	NR1H2	chr19	+	50881405	50881696	50881405	50881569	50881778	50882053	5036	218202242	3,5,5	169,97,177	0,2,0	226	99	0.00576826	0.131368	0.97,0.947,0.955	1.0,0.955,1.0	-0.028
ENSG00000163565.14	IFI16	chr1	+	159021468	159023514	159021468	159021888	159024610	159024941	748	110611121330	3,2,0	844630796	3,8,1	1725	99	0.00573957	0.131368	0.955,0.97,1.0	0.942,0.819,0.979	0.062
ENSG00000141698.12	NT5C3B	chr17	-	39991839	39992209	39992110	39992209	39991454	39991524	832	13,26,26	98,87,118	13,6,9	101,63,84	370	99	0.00606748	0.137296	0.034,0.074,0.056	0.033,0.025,0.028	0.026
ENSG00000182196.9	ARL6IP4	chr12	+	123465675	123465846	123465675	123465813	123466141	123466426	4804	162160207	130132140	143,99,133	162102141	132	99	0.00635142	0.141902	0.483,0.476,0.526	0.398,0.421,0.414	0.084
ENSG00000141027.16	NCOR1	chr17	-	15964714	15965208	15965071	15965208	15961784	15961913	320	252284370	5,1,4	287245229	0,0,1	456	99	0.00645364	0.143279	0.916,0.984,0.953	1.0,1.0,0.98	-0.042
ENSG00000120913.19	PDLIM2	chr8	+	22436642	22437040	22436642	22436722	22438115	22438210	2613	36,53,98	1,0,0	41,58,83	1,2,3	417	99	0.00682876	0.147887	0.895,1.0,1.0	0.907,0.873,0.868	0.082
ENSG00000123737.8	EXOSC9	chr4	+	122731121	122731254	122731121	122731228	122732737	122732826	3325	89,94,95	7,3,5	104,63,115	3,2,0	125	99	0.00707575	0.152301	0.91,0.961,0.938	0.965,0.961,1.0	-0.039
ENSG00000204564.7	C6orf136	chr6	+	30618770	30618877	30618770	30618859	30619042	30619243	2501	0,1,0	19,25,32	1,2,5	36,23,32	117	99	0.00727828	0.153846	0.0,0.033,0.0	0.023,0.069,0.117	-0.059
ENSG00000125375.10	ATP5S	chr14	+	50789228	50789524	50789228	50789437	50790662	50790834	3760	7,11,14	21,33,31	6,7,2	30,27,39	186	99	0.00726401	0.153846	0.151,0.151,0.194	0.096,0.121,0.027	0.084
ENSG00000146054.13	TRIM7	chr5	-	180630476	180630640	180630544	180630640	180626850	180627081	5109	81,72,81	5,6,5	78,58,80	14,15,6	167	99	0.00747155	0.156992	0.906,0.877,0.906	0.768,0.696,0.888	0.112
ENSG00000131899.6	LLGL1	chr17	+	18140148	18141087	18140148	18140253	18141380	18141528	177	119143215	2,2,2	240117138	0,0,1	933	99	0.00792627	0.162961	0.863,0.884,0.919	1.0,1.0,0.936	-0.09
ENSG00000188917.10	TRMT2B	chrX	-	100297030	100297301	100297221	100297301	100296305	100296360	4068	21,27,38	5,3,8	29,29,26	2,1,2	290	99	0.00791318	0.162961	0.589,0.754,0.619	0.832,0.908,0.816	-0.198
ENSG00000062485.14	CS	chr12	-	56680280	56680429	56680378	56680429	56679699	56679807	5350	2,11,6	82100112	2,2,2	111,79,89	197	99	0.00794031	0.162961	0.012,0.052,0.026	0.009,0.013,0.011	0.019
ENSG00000100532.7	CGRRF1	chr14	+	54996766	54997481	54996766	54996944	54997620	54997768	1626	28,33,33	17,34,38	11,8,19	26,22,20	636	99	0.00855144	0.165477	0.204,0.131,0.119	0.062,0.054,0.129	0.07
ENSG00000073008.10	PVR	chr19	+	45162009	45162168	45162009	45162033	45164558	45164590	2875	114111106	23,28,28	108,58,114	36,21,53	234	99	0.00830324	0.165477	0.677,0.626,0.616	0.559,0.539,0.476	0.115
ENSG00000085511.15	MAP3K4	chr6	+	161514804	161514883	161514804	161514871	161518111	161518208	2899	19,36,38	19,18,28	20,20,11	43,18,23	111	99	0.00845926	0.165477	0.471,0.641,0.548	0.293,0.498,0.299	0.19
ENSG00000115307.12	AUP1	chr2	-	74755877	74756409	74756258	74756409	74755543	74755616	4263	135914651706	30,22,26	12095931218	36,8,42	480	99	0.00827359	0.165477	0.903,0.932,0.931	0.874,0.939,0.857	0.032
ENSG00000165219.17	GAPVD1	chr9	+	128083711	128083841	128083711	128083778	128086076	128086202	4951	75,99,128	26,49,49	116,76,95	32,20,20	162	99	0.00838235	0.165477	0.638,0.553,0.615	0.689,0.699,0.744	-0.109
ENSG00000017260.15	ATP2C1	chr3	+	130720063	130720188	130720063	130720158	130734995	130735528	4983	82,96,96	36,25,29	128,62,90	22,6,23	129	99	0.00826468	0.165477	0.636,0.747,0.718	0.817,0.888,0.75	-0.118
ENSG00000065357.15	DGKA	chr12	+	56346124	56346716	56346124	56346215	56346823	56346944	2931	103410361129	6,8,4	852445823	0,0,4	600	99	0.00870149	0.166881	0.966,0.955,0.979	1.0,1.0,0.971	-0.024
ENSG00000135912.6	TTLL4	chr2	+	219612319	219612461	219612319	219612448	219612827	219612950	1093	1,2,2	27,45,30	5,2,4	22,16,23	112	99	0.00890432	0.168903	0.032,0.038,0.056	0.167,0.099,0.133	-0.091
ENSG00000249115.4	HAUS5	chr19	+	36104936	36105133	36104936	36104961	36105943	36106049	5423	4,5,4	27,20,30	2,1,0	13,20,17	271	99	0.00894754	0.168903	0.051,0.084,0.046	0.053,0.018,0.0	0.037
ENSG00000070756.9	PABPC1	chr8	-	101730314	101730508	101730410	101730508	101730000	101730116	2079	474148736507	43,37,49	473632654267	61,31,54	195	99	0.00904093	0.169758	0.982,0.985,0.985	0.975,0.982,0.976	0.006
ENSG00000128805.10	ARHGAP22	chr10	-	49663044	49663177	49663096	49663177	49661346	49661468	3279	58,56,61	0,1,2	28,15,26	1,1,5	151	99	0.00915699	0.171027	1.0,0.973,0.952	0.948,0.908,0.773	0.099
ENSG00000150433.5	TMEM218	chr11	-	124972532	124972705	124972629	124972705	124971096	124971199	2364	6,17,15	4,7,0	17,8,17	0,2,1	196	99	0.00925476	0.171944	0.431,0.551,1.0	1.0,0.669,0.896	-0.194
ENSG00000058673.11	ZC3H11A	chr1	+	203765420	203765729	203765420	203765624	203770702	203770756	1399	15,24,13	10,12,11	29,21,19	5,1,9	204	99	0.00959291	0.175456	0.421,0.493,0.364	0.738,0.911,0.506	-0.292
ENSG00000086848.10	ALG9	chr11	-	111740950	111741093	111740954	111741093	111739324	111739459	302	1,0,3	41,30,38	3,3,4	32,18,26	103	99	0.00949735	0.175456	0.023,0.0,0.071	0.083,0.138,0.129	-0.085
ENSG00000120708.12	TGFBI	chr5	+	135382023	135382245	135382023	135382184	135382539	135382704	1804	89,116,62	247926882080	16,20,28	1096689818	160	99	0.00979746	0.178273	0.022,0.026,0.018	0.009,0.018,0.021	0.006
ENSG00000137409.14	MTCH1	chr6	-	36940427	36940572	36940478	36940572	36938422	36938470	1652	177189217	190230262	168,86,149	257150226	150	99	0.0101516	0.181021	0.381,0.352,0.353	0.301,0.275,0.303	0.069
ENSG00000178922.12	HYI	chr1	-	43919056	43919168	43919083	43919168	43917875	43917990	2404	111,89,107	8,14,13	33,19,29	13,2,10	126	99	0.0101536	0.181021	0.916,0.833,0.866	0.666,0.882,0.695	0.124
ENSG00000134318.9	ROCK2	chr2	-	11358440	11358592	11358580	11358592	11357215	11357295	2703	3,7,6	66,90,70	1,0,0	74,34,71	239	99	0.010276	0.182283	0.018,0.031,0.034	0.006,0.0,0.0	0.026
[truncated: 2,347 more rows]

## Sheet: RBFOX1 MXE
Supplementary Table S3. Summary of RNA-seq rMATS analysis for RBFOX1 ORF overexpression
[truncated: 7,191 more rows]

[truncated: 2 more sheets: RBFOX1 RI, RBFOX1 SE]
