# Supplementary material for: An alternative splicing switch in FLNB promotes the mesenchymal cell state in human breast cancer
Source: eLife. 2018 Jul 30;7:e37184. doi: 10.7554/eLife.37184 (PMC6103745; doi:10.7554/eLife.37184)
Supplement: Figure 4—source data 1. [file elife-37184-fig4-data1.xlsx]

## Sheet: Overlap A3SS
Supplementary Table S4. Splicing events with FDR < 0.05 in both QKI and RBFOX1 rMATS results
Alternative 3' splice sites (A3SS)
GeneID	geneSymbol	chr	strand	longExonStart_0base	longExonEnd	shortES	shortEE	flankingES	flankingEE	rMATS_ID_QKI	IC_QKI	SC_QKI	IC_EGFP	SC_EGFP	Pvalue_QKI	FDR_QKI	IncLevel_QKI	IncLevel_EGFP	IncLevelDifference_QKI_minus_EGFP	rMATS_ID_RBFOX1	IC_RBFOX1	SC_RBFOX1	IC_EGFP	SC_EGFP	Pvalue_RBFOX1	FDR_RBFOX1	IncLevel_RBFOX1	IncLevel_EGFP	IncLevelDifference_RBFOX1_minus_EGFP
ENSG00000066322.8	ELOVL1	chr1	-	43830598	43831047	43830598	43830679	43831234	43831294	7973	791739	5,5	591289581	44,15,38	0	0	0.971,0.969	0.74,0.803,0.764	0.201	8055	571662806	19,28,23	591289581	44,15,38	0.000267328	0.0186394	0.864,0.834,0.881	0.74,0.803,0.764	0.091
ENSG00000197746.9	PSAP	chr10	-	73581632	73581770	73581632	73581764	73585593	73585650	2289	40,45	26512552	70,67,68	168812041626	4.13e-11	8.34e-09	0.014,0.016	0.038,0.05,0.038	-0.027	2320	123150128	138815172379	70,67,68	168812041626	7.99e-06	0.00202594	0.077,0.085,0.048	0.038,0.05,0.038	0.028
ENSG00000196323.7	ZBTB44	chr11	-	130108338	130108502	130108338	130108451	130109706	130109791	69	28,44	6,5	65,38,43	3,0,1	0.000330655	0.0108579	0.755,0.853	0.935,1.0,0.966	-0.163	72	41,53,55	8,3,7	65,38,43	3,0,1	0.000410705	0.0251749	0.772,0.921,0.838	0.935,1.0,0.966	-0.123
ENSG00000177963.8	RIC8A	chr11	+	209174	209318	209270	209318	208799	208938	2063	24,16	101,91	5,6,12	119,74,102	0.000336415	0.0109107	0.108,0.082	0.021,0.04,0.056	0.056	2092	20,23,28	103130124	5,6,12	119,74,102	9.37e-05	0.00933178	0.09,0.082,0.103	0.021,0.04,0.056	0.053
ENSG00000089159.11	PXN	chr12	-	120652905	120653220	120652905	120653076	120653362	120653464	1274	137126	58,63	155130230	19,10,30	6.62e-13	2.05e-10	0.49,0.449	0.769,0.841,0.757	-0.32	1289	208258211	34,57,51	155130230	19,10,30	0.00091439	0.0439695	0.714,0.648,0.628	0.769,0.841,0.757	-0.126
ENSG00000213983.7	AP1G2	chr14	-	24033254	24033430	24033254	24033368	24033541	24033597	367	45,44	92,86	30,25,43	152107147	0.000169437	0.00631365	0.231,0.239	0.108,0.126,0.152	0.106	371	63,70,73	131164132	30,25,43	152107147	1.16e-05	0.00259759	0.228,0.208,0.254	0.108,0.126,0.152	0.101
ENSG00000140395.4	WDR61	chr15	-	78577602	78578066	78577602	78577681	78578382	78578475	3801	17,24	181126	4,3,12	223135196	2.08e-05	0.00116312	0.019,0.037	0.004,0.005,0.012	0.021	3865	24,21,21	138148191	4,3,12	223135196	4.83e-07	0.000337103	0.034,0.028,0.022	0.004,0.005,0.012	0.021
ENSG00000185324.17	CDK10	chr16	+	89760976	89761196	89761072	89761196	89760580	89760640	3467	33,36	28,24	26,8,16	58,34,34	2.79e-06	0.000206447	0.374,0.432	0.185,0.107,0.193	0.241	3520	30,28,38	30,31,47	26,8,16	58,34,34	0.000364805	0.0233	0.337,0.314,0.291	0.185,0.107,0.193	0.152
ENSG00000175061.13	C17orf76-AS1	chr17	+	16342894	16343567	16343498	16343567	16342640	16342728	4679	531613	311277	643324587	568297371	8.72e-05	0.00375366	0.194,0.238	0.137,0.133,0.182	0.065	4741	735687905	384388502	643324587	568297371	0.000103677	0.0095696	0.212,0.2,0.202	0.137,0.133,0.182	0.054
ENSG00000129351.13	ILF3	chr19	+	10795091	10796441	10795534	10796441	10794592	10794646	1316	575682	12,4	750442642	2,0,2	5.52e-05	0.00268722	0.897,0.969	0.986,1.0,0.983	-0.057	1331	7558641093	9,12,5	750442642	2,0,2	0.00013182	0.0109745	0.939,0.929,0.976	0.986,1.0,0.983	-0.042
ENSG00000099622.9	CIRBP	chr19	+	1270865	1271035	1270926	1271035	1269330	1269409	1819	16,19	33,26	4,3,4	45,18,37	1.19e-06	0.000102434	0.231,0.311	0.052,0.093,0.063	0.202	1849	16,10,22	33,38,54	4,3,4	45,18,37	6.93e-05	0.00797134	0.231,0.14,0.201	0.052,0.093,0.063	0.121
ENSG00000115414.14	FN1	chr2	-	216236631	216237023	216236631	216236738	216238044	216238134	5636	79677354	600557	527821925091	300108237	0.000170979	0.00632623	0.774,0.773	0.819,0.84,0.847	-0.062	5699	166761782020717	507542699	527821925091	300108237	5.76e-07	0.000356964	0.895,0.894,0.884	0.819,0.84,0.847	0.056
ENSG00000115414.14	FN1	chr2	-	216236631	216237098	216236631	216236738	216238044	216238134	5638	102019586	600557	983040449005	300108237	1.61e-12	4.23e-10	0.786,0.788	0.876,0.89,0.891	-0.099	5701	291513149036809	507542699	983040449005	300108237	3.21e-06	0.0011567	0.925,0.926,0.919	0.876,0.89,0.891	0.038
ENSG00000115414.14	FN1	chr2	-	216236631	216237098	216236631	216237023	216238044	216238134	5637	37933665	15491422	482619754179	274123265	0	0	0.582,0.595	0.909,0.901,0.9	-0.315	5700	130961429016800	564577708	482619754179	274123265	0.000116389	0.009988	0.93,0.934,0.931	0.909,0.901,0.9	0.028
ENSG00000183963.14	SMTN	chr22	+	31491837	31492883	31492718	31492883	31491519	31491595	7391	351428	89,77	73,23,171	123,64,122	0	0	0.285,0.36	0.057,0.035,0.124	0.251	7466	360390313	162184270	73,23,171	123,64,122	8.79e-09	1.23e-05	0.183,0.176,0.105	0.057,0.035,0.124	0.083
ENSG00000138688.11	KIAA1109	chr4	+	123145652	123145832	123145655	123145832	123141487	123141625	3283	14,7	3,5	13,13,14	1,0,2	0.00139299	0.0323839	0.819,0.576	0.927,1.0,0.872	-0.235	3334	13,14,13	3,7,12	13,13,14	1,0,2	2.33e-05	0.00442074	0.808,0.66,0.513	0.927,1.0,0.872	-0.273
ENSG00000118495.14	PLAGL1	chr6	-	144285923	144287367	144285923	144285955	144290043	144290115	2810	11,16	4,7	22,25,74	0,0,2	7.19e-09	9.69e-07	0.153,0.13	1.0,1.0,0.708	-0.761	2852	45,26,25	0,7,3	22,25,74	0,0,2	0.000895301	0.043762	1.0,0.196,0.353	1.0,1.0,0.708	-0.386
ENSG00000127957.12	PMS2P3	chr7	-	75143969	75144109	75143969	75144104	75145042	75145153	6572	20,17	3,6	16,15,14	0,0,2	0.000257136	0.00883002	0.864,0.73	1.0,1.0,0.87	-0.16	6638	21,20,18	6,4,1	16,15,14	0,0,2	0.000699075	0.0371375	0.769,0.826,0.945	1.0,1.0,0.87	-0.11
ENSG00000148343.14	FAM73B	chr9	+	131830273	131830611	131830476	131830611	131830051	131830150	2446	10,4	18,20	0,0,6	22,15,25	0.00222969	0.0452308	0.154,0.062	0.0,0.0,0.073	0.084	2481	7,7,12	17,18,20	0,0,6	22,15,25	5.22e-05	0.00661234	0.119,0.113,0.164	0.0,0.0,0.073	0.108
ENSG00000148343.14	FAM73B	chr9	+	131830297	131830611	131830476	131830611	131830051	131830150	2444	8,3	18,20	0,0,4	22,15,25	0.00151468	0.0342087	0.137,0.051	0.0,0.0,0.054	0.076	2480	10,7,12	17,18,20	0,0,4	22,15,25	3.8e-07	0.000302472	0.173,0.122,0.176	0.0,0.0,0.054	0.139

## Sheet: Overlap A5SS
Supplementary Table S4. Splicing events with FDR < 0.05 in both QKI and RBFOX1 rMATS results
Alternative 5' splice sites (A5SS)
GeneID	geneSymbol	chr	strand	longExonStart_0base	longExonEnd	shortES	shortEE	flankingES	flankingEE	rMATS_ID_QKI	IC_QKI	SC_QKI	IC_EGFP	SC_EGFP	Pvalue_QKI	FDR_QKI	IncLevel_QKI	IncLevel_EGFP	IncLevelDifference_QKI_minus_EGFP	rMATS_ID_RBFOX1	IC_RBFOX1	SC_RBFOX1	IC_EGFP	SC_EGFP	Pvalue_RBFOX1	FDR_RBFOX1	IncLevel_RBFOX1	IncLevel_EGFP	IncLevelDifference_RBFOX1_minus_EGFP
ENSG00000117335.14	CD46	chr1	+	207940357	207943707	207940357	207940540	207956636	207956675	3375	337358	6,3	404212486	0,0,0	8.81e-08	6.48e-06	0.63,0.783	1.0,1.0,1.0	-0.293	3412	377433422	2,2,3	404212486	0,0,0	0.000275594	0.0176881	0.851,0.868,0.81	1.0,1.0,1.0	-0.157
ENSG00000110321.11	EIF4G2	chr11	-	10823207	10823756	10823595	10823756	10822508	10822634	47	907870	88,76	12736441074	234163231	6.68e-11	9.82e-09	0.677,0.699	0.525,0.445,0.486	0.203	48	135515471592	181271215	12736441074	234163231	0.000317367	0.0189882	0.603,0.537,0.601	0.525,0.445,0.486	0.095
ENSG00000186166.4	CCDC84	chr11	+	118881930	118882021	118881930	118881993	118882648	118882713	2371	11,12	35,31	24,20,14	14,9,4	7.64e-08	5.74e-06	0.197,0.232	0.572,0.634,0.732	-0.431	2399	10,7,23	14,20,24	24,20,14	14,9,4	0.000761626	0.0373408	0.358,0.214,0.428	0.572,0.634,0.732	-0.313
ENSG00000168002.7	POLR2G	chr11	+	62529266	62529656	62529266	62529376	62530338	62530498	2859	53,29	280213	27,7,22	409225346	9.41e-08	6.63e-06	0.047,0.034	0.017,0.008,0.016	0.027	2892	35,56,47	240271293	27,7,22	409225346	4.05e-10	4.76e-07	0.037,0.051,0.04	0.017,0.008,0.016	0.029
ENSG00000006534.11	ALDH3B1	chr11	+	67782766	67786106	67782766	67782929	67786241	67786362	1118	51,71	0,0	57,46,41	1,1,2	0.00317351	0.0414272	1.0,1.0	0.633,0.582,0.383	0.467	1133	33,57,57	0,1,0	57,46,41	1,1,2	0.00105481	0.0477367	1.0,0.633,1.0	0.633,0.582,0.383	0.345
ENSG00000182196.9	ARL6IP4	chr12	+	123465675	123465846	123465675	123465813	123466117	123466426	4754	59,39	6,2	39,32,34	13,5,14	0.000966157	0.0160915	0.881,0.936	0.692,0.828,0.646	0.187	4803	51,57,54	4,8,3	39,32,34	13,5,14	0.00064934	0.0337084	0.905,0.842,0.931	0.692,0.828,0.646	0.171
ENSG00000174233.7	ADCY6	chr12	-	49167251	49167881	49167722	49167881	49166290	49166326	2406	28,39	0,1	29,27,36	2,2,3	0.00157979	0.0242309	1.0,0.871	0.716,0.701,0.676	0.238	2435	35,38,42	0,1,0	29,27,36	2,2,3	6.29e-05	0.00616444	1.0,0.868,1.0	0.716,0.701,0.676	0.258
ENSG00000103024.3	NME3	chr16	-	1821269	1821411	1821280	1821411	1821070	1821172	666	4,4	38,25	1,0,0	58,38,30	0.000232419	0.00557311	0.087,0.126	0.015,0.0,0.0	0.101	674	2,4,10	40,39,58	1,0,0	58,38,30	1.21e-05	0.0020298	0.043,0.085,0.134	0.015,0.0,0.0	0.082
ENSG00000140990.10	NDUFB10	chr16	+	2011153	2011292	2011153	2011259	2011497	2011637	5025	751741	18,15	922587775	8,4,8	0.000984211	0.0163119	0.969,0.974	0.989,0.991,0.986	-0.017	5074	861838992	22,19,20	922587775	8,4,8	9.02e-05	0.00795626	0.967,0.971,0.974	0.989,0.991,0.986	-0.018
ENSG00000168488.14	ATXN2L	chr16	+	28847253	28847806	28847253	28847443	28848048	28848558	4737	93,87	8,4	78,63,116	1,0,2	0.000126853	0.00363367	0.714,0.823	0.944,1.0,0.926	-0.188	4784	121,85,132	5,14,5	78,63,116	1,0,2	4.47e-05	0.00509121	0.838,0.565,0.85	0.944,1.0,0.926	-0.206
ENSG00000187193.8	MT1X	chr16	+	56717076	56717298	56717076	56717142	56717869	56718108	630	35,32	237247	5,10,10	293260319	3.38e-11	6.09e-09	0.054,0.048	0.007,0.015,0.012	0.04	636	19,18,20	296238380	5,10,10	293260319	0.00115548	0.0499547	0.024,0.029,0.02	0.007,0.015,0.012	0.013
ENSG00000132376.15	INPP5K	chr17	-	1412461	1412647	1412471	1412647	1411408	1411520	2715	3,6	30,24	2,0,0	22,20,18	0.000467188	0.00934653	0.083,0.185	0.076,0.0,0.0	0.109	2747	6,3,2	20,34,24	2,0,0	22,20,18	0.000995179	0.0462235	0.214,0.074,0.07	0.076,0.0,0.0	0.094
ENSG00000152234.11	ATP5A1	chr18	-	43677801	43678251	43678137	43678251	43675018	43675097	1686	16,8	187154	40,27,37	307149229	0.000761329	0.0134767	0.019,0.012	0.029,0.04,0.035	-0.019	1706	9,7,15	203273255	40,27,37	307149229	1.17e-09	1.03e-06	0.01,0.006,0.013	0.029,0.04,0.035	-0.025
ENSG00000160570.9	DEDD2	chr19	-	42719284	42719404	42719299	42719404	42713851	42713992	1625	70,79	1,1	37,17,21	8,1,3	5.45e-05	0.0018792	0.984,0.986	0.801,0.937,0.859	0.119	1645	41,62,45	3,0,1	37,17,21	8,1,3	0.000446764	0.024827	0.922,1.0,0.975	0.801,0.937,0.859	0.1
ENSG00000105486.9	LIG1	chr19	-	48623423	48624579	48624426	48624579	48622393	48622447	2711	43,45	42,58	27,14,49	118,87,109	6.55e-08	5.15e-06	0.084,0.065	0.02,0.014,0.039	0.05	2743	66,47,68	86,101,79	27,14,49	118,87,109	2.7e-07	8.66e-05	0.064,0.04,0.072	0.02,0.014,0.039	0.034
ENSG00000104852.10	SNRNP70	chr19	+	49605370	49606844	49605370	49605442	49607890	49607992	873	582585	2,7	250153561	0,0,1	0.000223853	0.00545865	0.95,0.846	1.0,1.0,0.974	-0.093	890	640788886	8,2,10	250153561	0,0,1	2.26e-05	0.00307104	0.841,0.963,0.854	1.0,1.0,0.974	-0.105
ENSG00000163389.6	POGLUT1	chr3	+	119205679	119205883	119205679	119205779	119207775	119207834	3957	5,6	21,9	1,2,3	41,16,38	0.000653149	0.0120016	0.104,0.245	0.012,0.057,0.037	0.139	3997	12,10,2	30,21,44	1,2,3	41,16,38	0.000457154	0.024827	0.163,0.188,0.022	0.012,0.057,0.037	0.089
ENSG00000175455.10	CCDC14	chr3	-	123674689	123674962	123674892	123674962	123667742	123667979	538	26,21	1,4	43,25,28	0,1,0	0.000638134	0.0118546	0.895,0.632	1.0,0.891,1.0	-0.2	544	29,43,27	5,5,4	43,25,28	0,1,0	8.13e-07	0.000191329	0.655,0.738,0.689	1.0,0.891,1.0	-0.27
ENSG00000087274.12	ADD1	chr4	+	2906490	2906835	2906490	2906742	2909469	2909571	995	6,21	144138	47,28,47	136128126	1.4e-07	9.29e-06	0.021,0.073	0.151,0.101,0.161	-0.091	1012	95104105	143148139	47,28,47	136128126	3.2e-08	1.88e-05	0.255,0.266,0.28	0.151,0.101,0.161	0.129
ENSG00000132429.5	POPDC3	chr6	-	105609299	105610035	105609670	105610035	105607585	105607694	647	130125	52,42	14,9,34	63,44,111	0	0	0.345,0.385	0.045,0.041,0.061	0.316	655	68,47,58	115111119	14,9,34	63,44,111	0.000310948	0.0189882	0.111,0.082,0.093	0.045,0.041,0.061	0.046
ENSG00000085662.9	AKR1B1	chr7	-	134132212	134132813	134132731	134132813	134132049	134132133	543	132175	625614	61,29,52	777410393	7.28e-13	1.89e-10	0.033,0.044	0.012,0.011,0.021	0.024	548	83,98,139	544615841	61,29,52	777410393	2.08e-05	0.00294359	0.024,0.025,0.026	0.012,0.011,0.021	0.01
ENSG00000070882.8	OSBPL3	chr7	-	24873705	24874355	24874104	24874355	24870386	24870524	4364	96,96	44,50	22,4,31	101,56,85	0	0	0.303,0.276	0.042,0.014,0.068	0.248	4406	45,66,48	66,99,100	22,4,31	101,56,85	4.13e-07	0.000112245	0.119,0.117,0.087	0.042,0.014,0.068	0.066
ENSG00000213930.7	GALT	chr9	+	34648758	34649078	34648758	34648891	34649406	34649561	399	102,80	0,0	87,42,62	1,2,6	0.000332419	0.00711334	1.0,1.0	0.968,0.879,0.782	0.124	401	71,89,102	0,0,0	87,42,62	1,2,6	0.000114742	0.009879	1.0,1.0,1.0	0.968,0.879,0.782	0.124

## Sheet: Overlap MXE
Supplementary Table S4. Splicing events with FDR < 0.05 in both QKI and RBFOX1 rMATS results
Mutually exclusive exons (MXE)
GeneID	geneSymbol	chr	strand	X1stExonStart_0base	X1stExonEnd	X2ndExonStart_0base	X2ndExonEnd	upstreamES	upstreamEE	downstreamES	downstreamEE	rMATS_ID_QKI	IC_QKI	SC_QKI	IC_EGFP	SC_EGFP	Pvalue_QKI	FDR_QKI	IncLevel_QKI	IncLevel_EGFP	IncLevelDifference_QKI_minus_EGFP	rMATS_ID_RBFOX1	IC_RBFOX1	SC_RBFOX1	IC_EGFP	SC_EGFP	Pvalue_RBFOX1	FDR_RBFOX1	IncLevel_RBFOX1	IncLevel_EGFP	IncLevelDifference_RBFOX1_minus_EGFP
ENSG00000143537.9	ADAM15	chr1	+	155033890	155033965	155034379	155034451	155033238	155033308	155034720	155034845	3291	58,50	13,23	41,24,36	71,37,37	2.59e-07	1.23e-05	0.814,0.681	0.362,0.389,0.489	0.334	2972	9,10,26	40,38,69	41,24,36	71,37,37	0.000368448	0.0399184	0.181,0.205,0.27	0.362,0.389,0.489	-0.195
ENSG00000176393.6	RNPEP	chr1	+	201958510	201958659	201965274	201965537	201958031	201958172	201966446	201966682	8952	226214	54,48	397260370	47,29,54	0.000406965	0.0084721	0.859,0.867	0.925,0.929,0.909	-0.058	8091	229323343	54,70,65	397260370	47,29,54	0.000391687	0.040992	0.861,0.871,0.885	0.925,0.929,0.909	-0.049
ENSG00000162613.12	FUBP1	chr1	-	78412214	78412261	78413137	78413237	78411190	78411327	78414839	78414952	767	0,1	56,67	3,6,0	7,7,17	8.41e-05	0.00221383	0.0,0.011	0.239,0.386,0.0	-0.203	694	0,1,0	28,14,23	3,6,0	7,7,17	0.000112223	0.0162113	0.0,0.05,0.0	0.239,0.386,0.0	-0.192
ENSG00000197746.9	PSAP	chr10	-	73585593	73585650	73587770	73587914	73581632	73581764	73588633	73588834	2771	37583605	16521539	325924833680	981667838	2.89e-07	1.34e-05	0.594,0.601	0.681,0.705,0.738	-0.111	2468	501556615597	8599181218	325924833680	981667838	2.22e-05	0.00424839	0.789,0.798,0.747	0.681,0.705,0.738	0.07
ENSG00000026508.12	CD44	chr11	+	35219667	35219793	35229651	35229753	35211381	35211612	35236398	35236461	5807	634527	299263	10297161122	120,53,85	0	0	0.654,0.642	0.885,0.923,0.922	-0.262	5237	106313101188	178171175	10297161122	120,53,85	8.29e-06	0.0019503	0.842,0.873,0.858	0.885,0.923,0.922	-0.052
ENSG00000026508.12	CD44	chr11	+	35219667	35219793	35229651	35229756	35211381	35211612	35236398	35236461	5808	634527	292256	10297161122	112,47,75	0	0	0.663,0.651	0.893,0.932,0.931	-0.262	5238	106313101188	169162160	10297161122	112,47,75	3.05e-06	0.000966215	0.851,0.88,0.871	0.893,0.932,0.931	-0.051
ENSG00000026508.12	CD44	chr11	+	35226058	35226187	35229651	35229753	35211381	35211612	35236398	35236461	5834	371368	299263	601368582	120,53,85	0	0	0.522,0.552	0.815,0.86,0.858	-0.307	5248	585640638	178171175	601368582	120,53,85	3.65e-06	0.00106109	0.743,0.767,0.763	0.815,0.86,0.858	-0.087
ENSG00000026508.12	CD44	chr11	+	35226058	35226187	35229651	35229756	35211381	35211612	35236398	35236461	5835	371368	292256	601368582	112,47,75	0	0	0.532,0.563	0.828,0.875,0.874	-0.311	5249	585640638	169162160	601368582	112,47,75	1.3e-06	0.000515825	0.756,0.779,0.781	0.828,0.875,0.874	-0.087
ENSG00000026508.12	CD44	chr11	+	35229651	35229753	35232792	35232996	35211381	35211612	35236398	35236461	5775	299263	30183073	120,53,85	435026544083	0	0	0.13,0.114	0.04,0.029,0.03	0.089	5223	178171175	393343154486	120,53,85	435026544083	1.79e-07	0.000122936	0.064,0.056,0.056	0.04,0.029,0.03	0.026
ENSG00000026508.12	CD44	chr11	+	35229651	35229756	35232792	35232996	35211381	35211612	35236398	35236461	5819	292256	30183073	112,47,75	435026544083	0	0	0.126,0.11	0.037,0.026,0.027	0.088	5252	169162160	393343154486	112,47,75	435026544083	5.91e-08	5.41e-05	0.06,0.053,0.05	0.037,0.026,0.027	0.024
ENSG00000026508.12	CD44	chr11	+	35236398	35236461	35240862	35240934	35211381	35211612	35243200	35243279	5763	334305	13891385	61,32,42	14919171471	0	0	0.202,0.189	0.041,0.036,0.029	0.16	5217	201180179	159816251782	61,32,42	14919171471	0	0	0.117,0.105,0.096	0.041,0.036,0.029	0.071
ENSG00000168002.7	POLR2G	chr11	+	62530013	62530338	62530338	62530498	62529266	62529376	62532653	62532704	5331	187202	849709	87,69,88	11646871082	0	0	0.119,0.148	0.044,0.058,0.047	0.084	4813	138131166	807847953	87,69,88	11646871082	4.12e-09	4.85e-06	0.095,0.086,0.096	0.044,0.058,0.047	0.043
ENSG00000126391.9	FRMD8	chr11	+	65156855	65156999	65161043	65161145	65154507	65154592	65161511	65161570	9785	22,18	15,17	18,18,22	46,31,38	0.00273938	0.0394255	0.548,0.467	0.245,0.324,0.324	0.21	8856	21,27,40	18,28,17	18,18,22	46,31,38	0.000434013	0.0420431	0.491,0.444,0.661	0.245,0.324,0.324	0.234
ENSG00000128739.16	SNRPN	chr15	+	25219434	25219603	25219788	25220104	25213078	25213229	25220504	25220656	1862	314277	18,12	285120223	2,1,6	0.000247193	0.0056057	0.964,0.973	0.995,0.995,0.983	-0.023	1691	333365392	22,11,25	285120223	2,1,6	1.46e-05	0.00320482	0.959,0.981,0.96	0.995,0.995,0.983	-0.024
ENSG00000128739.16	SNRPN	chr15	+	25219533	25219603	25219788	25220104	25213078	25213229	25220504	25220656	1857	159135	18,12	148,69,128	2,1,6	5.5e-05	0.00153719	0.956,0.965	0.995,0.994,0.981	-0.029	1679	168180188	22,11,25	148,69,128	2,1,6	2.05e-06	0.00073459	0.949,0.976,0.949	0.995,0.994,0.981	-0.032
ENSG00000128739.16	SNRPN	chr15	+	25219544	25219603	25219788	25220104	25213078	25213229	25220504	25220656	1860	127118	18,12	126,58,108	2,1,6	3.84e-05	0.00115082	0.949,0.963	0.994,0.993,0.979	-0.033	1688	142147152	22,11,25	126,58,108	2,1,6	1.17e-06	0.000509983	0.944,0.972,0.941	0.994,0.993,0.979	-0.036
ENSG00000140416.15	TPM1	chr15	+	63353396	63353472	63353911	63353987	63353067	63353138	63354413	63354476	2439	644499	983893	11076561040	45,31,39	0	0	0.396,0.358	0.961,0.955,0.964	-0.583	2198	159516461611	144176140	11076561040	45,31,39	1.27e-10	1.74e-07	0.917,0.903,0.92	0.961,0.955,0.964	-0.047
ENSG00000134444.9	KIAA1468	chr18	+	59947006	59947089	59947592	59947675	59942606	59942706	59947878	59947942	840	20,31	5,3	42,16,16	31,32,32	1.87e-07	9.32e-06	0.8,0.912	0.575,0.333,0.333	0.442	765	36,50,49	9,9,17	42,16,16	31,32,32	1.34e-07	0.000107606	0.8,0.847,0.742	0.575,0.333,0.333	0.383
ENSG00000071564.10	TCF3	chr19	-	1612205	1612429	1615283	1615519	1611702	1611848	1615684	1615820	3183	117,95	190172	224183199	187130191	2.1e-07	1.02e-05	0.373,0.347	0.536,0.576,0.501	-0.178	2871	170176237	206222302	224183199	187130191	0.000458512	0.0438999	0.443,0.433,0.431	0.536,0.576,0.501	-0.102
ENSG00000071564.10	TCF3	chr19	-	1612205	1612432	1615283	1615519	1611702	1611848	1615684	1615820	3182	117,95	215209	224183199	230161230	6.23e-07	2.72e-05	0.346,0.307	0.487,0.525,0.457	-0.163	2870	170176237	247277357	224183199	230161230	0.000507734	0.0480538	0.401,0.382,0.392	0.487,0.525,0.457	-0.098
ENSG00000121964.10	GTDC1	chr2	-	144728219	144728329	144764748	144765102	144710339	144710410	144899448	144899622	4249	53,44	4,17	64,37,69	2,0,2	3.42e-05	0.00106074	0.859,0.544	0.937,1.0,0.941	-0.258	3862	74,70,67	9,8,7	64,37,69	2,0,2	5.45e-05	0.00879621	0.791,0.801,0.815	0.937,1.0,0.941	-0.157
ENSG00000125970.7	RALY	chr20	+	32661368	32661441	32661624	32661672	32659871	32660011	32663679	32663846	4366	100,93	186201	61,39,69	227143172	0.00211138	0.0321063	0.315,0.283	0.187,0.189,0.255	0.089	3978	130101123	162189214	61,39,69	227143172	1.17e-06	0.000509983	0.407,0.314,0.329	0.187,0.189,0.255	0.14
ENSG00000113648.12	H2AFY	chr5	-	134686512	134686603	134688635	134688735	134681657	134681747	134696186	134696297	10099	584568	138153	15878331449	219110169	4.37e-08	2.43e-06	0.802,0.78	0.874,0.878,0.891	-0.09	9145	553562742	482463562	15878331449	219110169	0	0	0.523,0.537,0.558	0.874,0.878,0.891	-0.342
ENSG00000177058.7	SLC38A9	chr5	-	54952542	54952602	54960520	54960691	54945034	54945142	54965055	54965149	7516	34,34	4,5	51,28,43	0,2,0	6.59e-05	0.00179244	0.833,0.8	1.0,0.892,1.0	-0.147	6748	35,32,51	5,3,4	51,28,43	0,2,0	0.000146143	0.0200484	0.805,0.863,0.882	1.0,0.892,1.0	-0.114
ENSG00000105953.10	OGDH	chr7	+	44687042	44687133	44687255	44687358	44684925	44685117	44706334	44706450	3236	8,3	54,33	31,14,34	89,55,107	0.00271229	0.0391589	0.136,0.088	0.27,0.213,0.253	-0.133	2915	10,7,18	79104114	31,14,34	89,55,107	1.1e-05	0.00252321	0.119,0.067,0.144	0.27,0.213,0.253	-0.135
ENSG00000198467.9	TPM2	chr9	-	35684728	35684804	35685060	35685136	35684484	35684547	35685265	35685336	9457	88,52	271225	793406428	94,64,71	0	0	0.245,0.188	0.894,0.864,0.858	-0.655	8554	348308522	154145187	793406428	94,64,71	0	0	0.693,0.68,0.736	0.894,0.864,0.858	-0.169

## Sheet: Overlap RI
Supplementary Table S4. Splicing events with FDR < 0.05 in both QKI and RBFOX1 rMATS results
Retained introns (RI)
GeneID	geneSymbol	chr	strand	riExonStart_0base	riExonEnd	upstreamES	upstreamEE	downstreamES	downstreamEE	rMATS_ID_QKI	IC_QKI	SC_QKI	IC_EGFP	SC_EGFP	Pvalue_QKI	FDR_QKI	IncLevel_QKI	IncLevel_EGFP	IncLevelDifference_QKI_minus_EGFP	rMATS_ID_RBFOX1	IC_RBFOX1	SC_RBFOX1	IC_EGFP	SC_EGFP	Pvalue_RBFOX1	FDR_RBFOX1	IncLevel_RBFOX1	IncLevel_EGFP	IncLevelDifference_RBFOX1_minus_EGFP
ENSG00000155363.14	MOV10	chr1	+	113240908	113242432	113240908	113241411	113242306	113242432	187	125136	107,87	56,15,56	126,65,66	1.57e-09	1.47e-07	0.104,0.135	0.042,0.022,0.078	0.072	188	109,108,88	87109139	56,15,56	126,65,66	5.04e-05	0.00245079	0.111,0.09,0.059	0.042,0.022,0.078	0.039
ENSG00000173171.10	MTX1	chr1	+	155180338	155182010	155180338	155180418	155181917	155182010	2874	42,37	67,42	22,27,71	128,72,96	0.00445628	0.0435136	0.037,0.052	0.011,0.023,0.044	0.018	2889	82,83,78	93,82,126	22,27,71	128,72,96	7.83e-06	0.000627076	0.052,0.059,0.037	0.011,0.023,0.044	0.023
ENSG00000160789.15	LMNA	chr1	+	156107444	156108548	156107444	156107534	156108278	156108548	2050	14931272	234216	12885781075	521260445	0	0	0.428,0.409	0.225,0.207,0.221	0.201	2060	118612431576	362379510	12885781075	521260445	0.00149672	0.0270194	0.278,0.278,0.266	0.225,0.207,0.221	0.056
ENSG00000234741.3	GAS5	chr1	-	173833621	173833842	173833621	173833644	173833812	173833842	3830	407347	15131286	500299696	145310871244	0.00121235	0.0174189	0.091,0.091	0.113,0.093,0.172	-0.035	3846	532542426	185119612803	500299696	145310871244	9.47e-08	2.45e-05	0.096,0.093,0.053	0.113,0.093,0.172	-0.045
ENSG00000133226.12	SRRM1	chr1	+	24973157	24975520	24973157	24973280	24975349	24975520	4773	395396	62,53	85,34,127	69,62,101	0	0	0.225,0.254	0.053,0.024,0.054	0.196	4793	134154175	118,70,96	85,34,127	69,62,101	0.00129338	0.025156	0.049,0.091,0.077	0.053,0.024,0.054	0.029
ENSG00000142910.11	TINAGL1	chr1	+	32048749	32049176	32048749	32048842	32049061	32049176	890	305253	13891326	242120323	217911712046	6.09e-06	0.000240002	0.064,0.056	0.033,0.031,0.047	0.023	892	155237184	842926905	242120323	217911712046	1.38e-07	3.36e-05	0.054,0.074,0.06	0.033,0.031,0.047	0.026
ENSG00000142910.11	TINAGL1	chr1	+	32048749	32050402	32048749	32049176	32050278	32050402	888	416420	19121699	321116521	290114492626	1.07e-06	5.45e-05	0.018,0.02	0.009,0.007,0.016	0.008	890	336411219	119812811356	321116521	290114492626	1.04e-09	6.14e-07	0.023,0.026,0.013	0.009,0.007,0.016	0.01
ENSG00000120008.11	WDR11	chr10	+	122665387	122666367	122665387	122665533	122666287	122666367	3813	75127	108,78	47,38,113	232,95,121	3.17e-07	1.88e-05	0.075,0.159	0.023,0.044,0.098	0.062	3830	116107115	114120155	47,38,113	232,95,121	1.19e-06	0.000181882	0.106,0.094,0.079	0.023,0.044,0.098	0.038
ENSG00000148926.5	ADM	chr11	+	10327226	10327645	10327226	10327345	10327495	10327645	300	26,32	77,76	10,11,22	145111112	6.78e-07	3.68e-05	0.118,0.143	0.027,0.038,0.072	0.085	301	17,34,19	87,94,132	10,11,22	145111112	0.00279104	0.0420624	0.072,0.126,0.054	0.027,0.038,0.072	0.038
ENSG00000133794.13	ARNTL	chr11	+	13399883	13402801	13399883	13399992	13402707	13402801	4549	63,78	64,58	12,18,21	49,36,107	8.55e-12	1.15e-09	0.033,0.045	0.009,0.017,0.007	0.028	4568	23,49,39	62,56,48	12,18,21	49,36,107	3.13e-05	0.00177057	0.013,0.03,0.028	0.009,0.017,0.007	0.013
ENSG00000151498.7	ACAD8	chr11	+	134129501	134131073	134129501	134129639	134130937	134131073	3003	93,72	14,13	51,48,93	37,25,29	2.36e-05	0.000736059	0.32,0.282	0.089,0.12,0.185	0.17	3017	125113110	22,17,39	51,48,93	37,25,29	0.000509479	0.012539	0.287,0.32,0.167	0.089,0.12,0.185	0.127
ENSG00000174775.12	HRAS	chr11	-	532241	532755	532241	532522	532630	532755	3580	69,85	198189	62,25,74	311190320	4.87e-06	0.000206426	0.143,0.177	0.087,0.059,0.1	0.078	3596	100,97,94	307312401	62,25,74	311190320	0.00326199	0.0469658	0.135,0.129,0.101	0.087,0.059,0.1	0.04
ENSG00000132274.11	TRIM22	chr11	+	5718477	5719775	5718477	5718573	5719544	5719775	615	298303	197203	119,56,156	116,85,128	0.00165559	0.0216561	0.123,0.121	0.087,0.057,0.101	0.04	615	231296107	146,171,94	119,56,156	116,85,128	0.00095488	0.0202435	0.128,0.138,0.095	0.087,0.057,0.101	0.039
ENSG00000149499.7	EML3	chr11	-	62370230	62370719	62370230	62370361	62370620	62370719	2621	46,40	33,41	37,32,50	91,61,70	0.000353894	0.0067796	0.278,0.212	0.101,0.127,0.165	0.114	2632	61,92,71	67,57,91	37,32,50	91,61,70	0.000370045	0.0101984	0.201,0.309,0.177	0.101,0.127,0.165	0.098
ENSG00000166471.6	TMEM41B	chr11	-	9302200	9305140	9302200	9302588	9304917	9305140	1775	763608	43,33	662336819	14,6,6	5.65e-07	3.2e-05	0.42,0.429	0.658,0.695,0.848	-0.309	1784	846803899	3,3,3	662336819	14,6,6	0.000126614	0.00493795	0.92,0.916,0.924	0.658,0.695,0.848	0.186
ENSG00000182196.9	ARL6IP4	chr12	+	123465675	123466426	123465675	123465813	123466141	123466426	5069	90,94	73,80	86,80,123	162102141	0.00133916	0.0187064	0.222,0.214	0.11,0.154,0.168	0.074	5088	136141153	130132140	86,80,123	162102141	0.00205171	0.0340634	0.195,0.198,0.202	0.11,0.154,0.168	0.054
ENSG00000182196.9	ARL6IP4	chr12	+	123466503	123467085	123466503	123466621	123467015	123467085	5065	49,40	465375	31,24,55	687513617	0.00149289	0.0204979	0.021,0.021	0.009,0.009,0.018	0.009	5085	57,54,79	596569733	31,24,55	687513617	0.000600395	0.0140228	0.019,0.019,0.021	0.009,0.009,0.018	0.008
ENSG00000073060.11	SCARB1	chr12	-	125267228	125271049	125267228	125267357	125270902	125271049	936	200198	41,40	64,62,139	195102179	0	0	0.117,0.119	0.009,0.016,0.021	0.103	938	98,116,92	92,74,123	64,62,139	195102179	2.79e-06	0.000319942	0.028,0.041,0.02	0.009,0.016,0.021	0.014
ENSG00000065357.15	DGKA	chr12	+	56333198	56333954	56333198	56333313	56333865	56333954	3113	145141	158139	61,58,203	214132185	0.000361253	0.0068231	0.122,0.134	0.042,0.063,0.143	0.045	3127	266323240	195251269	61,58,203	214132185	2.77e-08	8.81e-06	0.172,0.164,0.119	0.042,0.063,0.143	0.069
ENSG00000065357.15	DGKA	chr12	+	56333865	56334217	56333865	56333954	56334097	56334217	3120	45,42	138165	25,16,36	225105221	0.000189524	0.00397345	0.118,0.094	0.043,0.059,0.062	0.051	3135	66,59,57	231223304	25,16,36	225105221	0.000737833	0.0164876	0.105,0.098,0.071	0.043,0.059,0.062	0.037
ENSG00000065357.15	DGKA	chr12	+	56333865	56334506	56333865	56334217	56334407	56334506	3112	26,42	158164	29,8,26	233124215	0.00155091	0.0210751	0.053,0.081	0.041,0.022,0.04	0.033	3126	62,64,47	266234275	29,8,26	233124215	2.21e-05	0.00134409	0.074,0.086,0.055	0.041,0.022,0.04	0.037
ENSG00000165792.13	METTL17	chr14	+	21464059	21464451	21464059	21464110	21464367	21464451	3854	27,31	88,74	6,5,15	111,62,129	1.88e-08	1.4e-06	0.079,0.104	0.015,0.022,0.031	0.069	3870	40,29,21	112100127	6,5,15	111,62,129	6.81e-07	0.000117274	0.09,0.075,0.044	0.015,0.022,0.031	0.047
ENSG00000213983.7	AP1G2	chr14	-	24030720	24031624	24030720	24030844	24031170	24031624	280	92,83	80,98	29,24,78	148,84,128	4.49e-09	3.76e-07	0.211,0.165	0.044,0.062,0.124	0.111	281	79,106,73	121151165	29,24,78	148,84,128	0.000861206	0.0186399	0.132,0.141,0.093	0.044,0.062,0.124	0.045
ENSG00000213983.7	AP1G2	chr14	-	24031170	24031624	24031170	24031275	24031496	24031624	276	64,51	86,86	29,32,54	156,86,105	0.000189635	0.00397345	0.187,0.155	0.054,0.103,0.137	0.073	277	91,105,75	103113140	29,32,54	156,86,105	1.98e-07	4.54e-05	0.215,0.223,0.142	0.054,0.103,0.137	0.095
ENSG00000213983.7	AP1G2	chr14	-	24032588	24032847	24032588	24032711	24032792	24032847	277	37,40	120,99	25,19,29	186,96,145	0.000411537	0.00749146	0.145,0.182	0.069,0.098,0.099	0.075	278	48,62,35	143173173	25,19,29	186,96,145	0.00158764	0.0282901	0.156,0.165,0.1	0.069,0.098,0.099	0.052
ENSG00000119723.11	COQ6	chr14	+	74426117	74428078	74426117	74426225	74427875	74428078	1196	32,49	53,56	9,13,24	74,36,60	1.38e-05	0.00046046	0.033,0.047	0.007,0.02,0.022	0.024	1200	29,37,26	51,43,63	9,13,24	74,36,60	0.000429785	0.0112295	0.031,0.046,0.023	0.007,0.02,0.022	0.017
ENSG00000100577.14	GSTZ1	chr14	+	77793814	77794380	77793814	77793895	77794254	77794380	4609	11,4	41,36	0,3,5	60,39,61	0.00205261	0.0255655	0.055,0.023	0.0,0.016,0.017	0.028	4628	10,5,7	60,30,50	0,3,5	60,39,61	0.00353158	0.0489543	0.035,0.035,0.029	0.0,0.016,0.017	0.022
ENSG00000089737.11	DDX24	chr14	-	94521341	94524243	94521341	94521530	94524167	94524243	4269	308227	255252	196,91,202	275132255	0.00495193	0.0466227	0.042,0.032	0.025,0.024,0.028	0.011	4285	296369368	241245304	196,91,202	275132255	2.75e-07	5.98e-05	0.043,0.052,0.042	0.025,0.024,0.028	0.02
ENSG00000180229.8	HERC2P3	chr15	-	20644179	20644908	20644179	20644376	20644760	20644908	4401	29,40	13,12	19,8,18	39,16,18	1.42e-06	6.79e-05	0.314,0.406	0.091,0.093,0.17	0.242	4420	24,42,23	15,19,27	19,8,18	39,16,18	0.00227305	0.0364216	0.247,0.312,0.149	0.091,0.093,0.17	0.118
ENSG00000137822.8	TUBGCP4	chr15	+	43693913	43695997	43693913	43694048	43695880	43695997	2695	82,68	20,25	78,38,52	58,18,41	0.000211252	0.00440346	0.174,0.122	0.065,0.098,0.061	0.073	2707	101,94,170	26,30,56	78,38,52	58,18,41	5.57e-06	0.000511676	0.166,0.138,0.135	0.065,0.098,0.061	0.072
ENSG00000140416.15	TPM1	chr15	+	63353396	63354476	63353396	63353472	63354413	63354476	1472	127124	357302	116,63,69	667403621	2.23e-12	3.9e-10	0.033,0.038	0.016,0.015,0.01	0.022	1479	239248231	1009949957	116,63,69	667403621	3.97e-06	0.00039028	0.022,0.024,0.022	0.016,0.015,0.01	0.009
ENSG00000168488.14	ATXN2L	chr16	+	28847253	28848558	28847253	28847443	28848048	28848558	5046	191156	8,4	154,93,185	1,0,2	0.000232435	0.00477085	0.771,0.846	0.956,1.0,0.929	-0.153	5066	218180222	5,14,5	154,93,185	1,0,2	4.52e-05	0.00227872	0.86,0.644,0.862	0.956,1.0,0.929	-0.173
ENSG00000131652.9	THOC6	chr16	+	3075924	3076289	3075924	3075989	3076063	3076289	1980	16,18	31,25	15,6,14	73,64,43	0.00018199	0.00389439	0.228,0.292	0.105,0.051,0.157	0.156	1989	21,20,13	30,37,40	15,6,14	73,64,43	0.000473889	0.0120929	0.286,0.236,0.157	0.105,0.051,0.157	0.122
ENSG00000169715.10	MT1E	chr16	+	56660377	56661024	56660377	56660443	56660791	56661024	3539	180136	15961343	49,19,181	11468631483	7.61e-05	0.00189071	0.024,0.022	0.009,0.005,0.026	0.01	3555	170,173,34	112811551280	49,19,181	11468631483	0.000150432	0.00570539	0.032,0.032,0.006	0.009,0.005,0.026	0.01
ENSG00000131143.4	COX4I1	chr16	+	85838542	85839470	85838542	85838710	85839338	85839470	5336	186171	14831313	112,72,128	210410991624	3.47e-06	0.000151644	0.017,0.017	0.007,0.009,0.011	0.008	5357	168168197	156816122017	112,72,128	210410991624	0.00204207	0.03404	0.014,0.014,0.013	0.007,0.009,0.011	0.005
ENSG00000141002.14	TCF25	chr16	+	89970525	89971504	89970525	89970613	89971345	89971504	2589	98101	137127	55,26,59	228124166	1.41e-10	1.63e-08	0.079,0.087	0.028,0.024,0.041	0.052	2600	85,102,89	192212248	55,26,59	228124166	0.0013899	0.0257316	0.05,0.054,0.041	0.028,0.024,0.041	0.017
ENSG00000005884.13	ITGA3	chr17	+	48152822	48153099	48152822	48152890	48152962	48153099	746	79,95	435418	46,32,72	744538794	2.57e-12	4.07e-10	0.095,0.116	0.035,0.033,0.05	0.066	747	63,111,82	6267781010	46,32,72	744538794	0.00294348	0.0434584	0.055,0.076,0.045	0.035,0.033,0.05	0.019
ENSG00000108654.7	DDX5	chr17	-	62496666	62498187	62496666	62496891	62498127	62498187	1576	20452028	11361119	12016072144	164510471594	6.77e-15	1.7e-12	0.118,0.118	0.051,0.041,0.091	0.057	1583	227227331772	149315331614	12016072144	164510471594	7.67e-10	5.28e-07	0.101,0.117,0.075	0.051,0.041,0.091	0.037
ENSG00000072778.15	ACADVL	chr17	+	7127131	7127388	7127131	7127194	7127286	7127388	2123	79,98	385357	47,19,67	440225334	0.000104696	0.00247759	0.096,0.125	0.052,0.042,0.094	0.048	2133	69,100,72	319374522	47,19,67	440225334	0.00279806	0.0420624	0.101,0.122,0.067	0.052,0.042,0.094	0.034
ENSG00000215041.5	NEURL4	chr17	-	7221587	7221993	7221587	7221675	7221813	7221993	5455	6,6	27,23	2,1,2	50,10,24	0.00237767	0.0282206	0.085,0.098	0.016,0.04,0.034	0.061	5477	7,7,12	35,29,61	2,1,2	50,10,24	0.000814433	0.0179089	0.077,0.092,0.076	0.016,0.04,0.034	0.052
ENSG00000161960.10	EIF4A1	chr17	+	7481144	7481562	7481144	7481234	7481482	7481562	2320	450452	44414078	338161481	618634695127	1.11e-06	5.59e-05	0.028,0.031	0.015,0.013,0.026	0.011	2332	498452398	424044185582	338161481	618634695127	1.92e-05	0.0012398	0.032,0.028,0.02	0.015,0.013,0.026	0.009
ENSG00000173821.15	RNF213	chr17	+	78362411	78363167	78362411	78362489	78362972	78363167	4862	16,20	48,51	2,4,13	59,31,32	0.00414808	0.0421178	0.054,0.063	0.006,0.021,0.065	0.028	4882	9,22,20	36,43,51	2,4,13	59,31,32	0.00099058	0.0208931	0.041,0.08,0.063	0.006,0.021,0.065	0.031
ENSG00000184009.5	ACTG1	chr17	-	79479257	79479807	79479257	79479386	79479759	79479807	2740	110,92	595635	171,97,176	772372671	0.00184878	0.0235369	0.037,0.029	0.044,0.052,0.052	-0.016	2753	155171175	8719911169	171,97,176	772372671	0.000361826	0.0101067	0.036,0.035,0.03	0.044,0.052,0.052	-0.016
ENSG00000169738.3	DCXR	chr17	-	79994066	79994519	79994066	79994184	79994419	79994519	2404	37,31	1,0	30,13,40	4,0,5	0.00102682	0.0152996	0.916,1.0	0.69,1.0,0.703	0.16	2415	17,17,19	0,0,1	30,13,40	4,0,5	0.000115729	0.00460024	1.0,1.0,0.849	0.69,1.0,0.703	0.152
ENSG00000141562.13	NARF	chr17	+	80441591	80442826	80441591	80441655	80442688	80442826	2646	295295	110137	59,59,112	164,87,108	0	0	0.19,0.158	0.031,0.056,0.083	0.117	2658	170165123	149148180	59,59,112	164,87,108	0.00240444	0.0375093	0.091,0.089,0.056	0.031,0.056,0.083	0.022
ENSG00000141452.5	C18orf8	chr18	+	21110192	21110576	21110192	21110261	21110350	21110576	5120	27,47	57,50	11,4,7	50,32,61	3e-07	1.8e-05	0.2,0.331	0.104,0.062,0.057	0.191	5140	23,18,32	58,62,63	11,4,7	50,32,61	0.00015983	0.00589946	0.173,0.133,0.211	0.104,0.062,0.057	0.098
ENSG00000129351.13	ILF3	chr19	+	10794592	10796441	10794592	10794646	10795534	10796441	958	496598	12,4	644356546	2,0,2	5.31e-05	0.00139583	0.806,0.937	0.97,1.0,0.965	-0.107	960	627740933	9,12,5	644356546	2,0,2	7.38e-05	0.00321231	0.875,0.861,0.949	0.97,1.0,0.965	-0.083
ENSG00000104774.8	MAN2B1	chr19	-	12766507	12767501	12766507	12766693	12767384	12767501	3550	38,32	102102	6,14,19	113,68,78	0.000307359	0.00612131	0.045,0.038	0.007,0.025,0.03	0.021	3566	24,28,23	68,89,87	6,14,19	113,68,78	0.00143801	0.026304	0.042,0.038,0.032	0.007,0.025,0.03	0.017
ENSG00000115286.15	NDUFS7	chr19	+	1393240	1395583	1393240	1393329	1395389	1395583	4720	367416	196172	100,46,104	257171221	0	0	0.079,0.1	0.018,0.012,0.021	0.072	4740	170174177	209211226	100,46,104	257171221	1.61e-09	7.39e-07	0.036,0.036,0.035	0.018,0.012,0.021	0.019
ENSG00000123136.10	DDX39A	chr19	-	14520114	14520457	14520114	14520259	14520347	14520457	4537	71,51	140133	44,25,42	214128248	8.91e-07	4.6e-05	0.212,0.169	0.098,0.094,0.082	0.099	4556	66,70,78	209218238	44,25,42	214128248	0.000369097	0.0101984	0.143,0.145,0.148	0.098,0.094,0.082	0.054
ENSG00000130304.12	SLC27A1	chr19	+	17597371	17598144	17597371	17597766	17597982	17598144	1526	11,4	11,6	1,1,4	16,14,8	0.000389481	0.0071931	0.239,0.173	0.019,0.022,0.136	0.147	1533	10,8,7	17,12,9	1,1,4	16,14,8	0.000496203	0.0124428	0.156,0.173,0.196	0.019,0.022,0.136	0.116
ENSG00000104897.5	SF3A2	chr19	+	2246751	2247021	2246751	2246801	2246880	2247021	4261	15,20	233184	7,3,7	218169196	0.00021911	0.00454372	0.035,0.057	0.018,0.01,0.019	0.03	4277	9,16,16	182207234	7,3,7	218169196	0.00310873	0.0451778	0.027,0.041,0.037	0.018,0.01,0.019	0.019
ENSG00000105221.12	AKT2	chr19	-	40742163	40743998	40742163	40742292	40743875	40743998	3409	41,52	82,93	19,11,46	124,92,123	1.24e-05	0.000427549	0.029,0.032	0.009,0.007,0.022	0.018	3425	41,45,45	101103131	19,11,46	124,92,123	0.00139426	0.0257316	0.023,0.025,0.02	0.009,0.007,0.022	0.01
ENSG00000105443.9	CYTH2	chr19	+	48978094	48981402	48978094	48978206	48981325	48981402	4214	140161	31,21	88,22,82	70,44,35	5.25e-14	1.24e-11	0.122,0.191	0.037,0.015,0.067	0.117	4230	173203186	68,64,84	88,22,82	70,44,35	3.64e-06	0.000366635	0.073,0.089,0.064	0.037,0.015,0.067	0.036
ENSG00000083838.11	ZNF446	chr19	+	58991009	58991386	58991009	58991094	58991296	58991386	2842	10,8	11,8	2,1,6	21,13,19	0.00012697	0.00286966	0.23,0.247	0.03,0.025,0.094	0.189	2856	9,3,6	9,8,11	2,1,6	21,13,19	0.00305395	0.0447696	0.247,0.11,0.152	0.03,0.025,0.094	0.12
ENSG00000144224.12	UBXN4	chr2	+	136511108	136511847	136511108	136511137	136511728	136511847	3390	103133	129124	39,35,98	165108155	3.23e-08	2.24e-06	0.103,0.133	0.033,0.044,0.083	0.065	3406	92,126,83	113124175	39,35,98	165108155	1.21e-05	0.00086378	0.105,0.127,0.064	0.033,0.044,0.083	0.045
ENSG00000127837.5	AAMP	chr2	-	219130301	219130669	219130301	219130405	219130553	219130669	5034	57,57	379315	27,20,42	362190322	0.00528696	0.0486715	0.057,0.068	0.029,0.04,0.05	0.023	5054	44,65,77	272320330	27,20,42	362190322	1.36e-05	0.000922568	0.061,0.075,0.086	0.029,0.04,0.05	0.034
ENSG00000115556.9	PLCD4	chr2	+	219498327	219498944	219498327	219498484	219498827	219498944	775	88103	3,3	42,29,41	1,0,0	0.00212014	0.0263251	0.868,0.885	0.904,1.0,1.0	-0.091	776	43,66,61	10,5,9	42,29,41	1,0,0	4.97e-08	1.47e-05	0.491,0.747,0.603	0.904,1.0,1.0	-0.354
ENSG00000130414.7	NDUFA10	chr2	-	240951033	240954277	240951033	240951113	240954155	240954277	474	240302	205229	188112260	304206222	5.87e-05	0.00151484	0.036,0.04	0.019,0.017,0.036	0.014	473	240282229	240211254	188112260	304206222	0.00206636	0.0341692	0.031,0.04,0.028	0.019,0.017,0.036	0.009
ENSG00000124357.8	NAGK	chr2	+	71302684	71303831	71302684	71302740	71303733	71303831	5306	112,90	3,5	50,19,59	0,1,1	0.00197621	0.0248447	0.772,0.62	1.0,0.633,0.842	-0.129	5327	186,156,86	8,5,8	50,19,59	0,1,1	0.000509568	0.012539	0.678,0.739,0.494	1.0,0.633,0.842	-0.188
ENSG00000239779.2	WBP1	chr2	+	74686564	74686872	74686564	74686689	74686769	74686872	4490	11,29	32,29	19,13,30	1,2,3	1.42e-10	1.63e-08	0.16,0.356	0.913,0.782,0.847	-0.589	4509	29,52,45	15,18,14	19,13,30	1,2,3	0.000248353	0.00783733	0.517,0.615,0.64	0.913,0.782,0.847	-0.257
ENSG00000144021.2	CIAO1	chr2	+	96934194	96935093	96934194	96934396	96935005	96935093	1791	162127	209190	86,50,141	233145205	0.00167138	0.0216561	0.098,0.085	0.049,0.046,0.088	0.03	1801	171188137	197193214	86,50,141	233145205	5.93e-06	0.000521187	0.108,0.12,0.082	0.049,0.046,0.088	0.042
ENSG00000101365.16	IDH3B	chr20	-	2641102	2641475	2641102	2641236	2641342	2641475	3923	38,25	207200	20,7,25	267203245	0.000386577	0.0071931	0.081,0.057	0.035,0.016,0.047	0.036	3939	34,40,29	247236259	20,7,25	267203245	0.000520363	0.0126934	0.062,0.076,0.051	0.035,0.016,0.047	0.03
ENSG00000214078.7	CPNE1	chr20	-	34213965	34214725	34213965	34214303	34214488	34214725	3945	66,67	388362	34,18,48	512303343	1.38e-05	0.00046046	0.056,0.061	0.023,0.02,0.047	0.028	3960	76,59,62	336353426	34,18,48	512303343	1.78e-06	0.000245763	0.073,0.055,0.048	0.023,0.02,0.047	0.029
ENSG00000154734.10	ADAMTS1	chr21	-	28210757	28212081	28210757	28210933	28211905	28212081	791	30,55	148181	3,1,10	44,17,49	0.00445458	0.0435136	0.018,0.027	0.006,0.005,0.019	0.012	793	66,74,63	178178235	3,1,10	44,17,49	3.4e-05	0.001901	0.033,0.037,0.024	0.006,0.005,0.019	0.021
ENSG00000160201.7	U2AF1	chr21	-	44520562	44524512	44520562	44520629	44524424	44524512	3245	144127	114106	157,66,179	212134209	0.000164737	0.00360182	0.031,0.03	0.018,0.012,0.021	0.013	3260	178171166	128135242	157,66,179	212134209	0.00185552	0.0318287	0.034,0.031,0.017	0.018,0.012,0.021	0.01
ENSG00000128191.9	DGCR8	chr22	+	20077191	20077781	20077191	20077334	20077498	20077781	840	7,0	15,11	9,11,17	11,11,18	0.00365531	0.0381144	0.149,0.0	0.235,0.273,0.262	-0.182	842	12,11,16	40,27,42	9,11,17	11,11,18	0.0025095	0.0387099	0.101,0.133,0.125	0.235,0.273,0.262	-0.137
ENSG00000182944.13	EWSR1	chr22	+	29684594	29687588	29684594	29684775	29687550	29687588	1140	10621095	58,59	7833951483	100,43,123	1.42e-05	0.000468594	0.387,0.39	0.212,0.24,0.293	0.14	1143	127914351370	84,91,114	7833951483	100,43,123	0.00229626	0.0366515	0.344,0.352,0.293	0.212,0.24,0.293	0.081
ENSG00000100151.11	PICK1	chr22	+	38469779	38470458	38469779	38469830	38470313	38470458	1172	34,40	61,63	18,3,19	82,58,54	5.21e-06	0.000214004	0.087,0.097	0.036,0.009,0.056	0.058	1176	35,56,40	78,80,101	18,3,19	82,58,54	1.08e-05	0.000809618	0.071,0.106,0.063	0.036,0.009,0.056	0.046
ENSG00000100242.11	SUN2	chr22	-	39136271	39137055	39136271	39136437	39137011	39137055	2901	70,55	53,71	38,20,58	128,65,69	1.64e-05	0.000528753	0.163,0.102	0.042,0.043,0.11	0.068	2915	55,57,61	37,76,67	38,20,58	128,65,69	7.89e-06	0.000627076	0.179,0.099,0.118	0.042,0.043,0.11	0.067
ENSG00000100395.10	L3MBTL2	chr22	+	41613126	41615540	41613126	41613206	41615422	41615540	2825	23,31	29,44	14,10,19	83,32,81	5.87e-06	0.000233796	0.033,0.029	0.007,0.013,0.01	0.021	2839	24,41,26	62,75,68	14,10,19	83,32,81	0.00227263	0.0364216	0.016,0.023,0.016	0.007,0.013,0.01	0.008
ENSG00000060971.13	ACAA1	chr3	-	38167316	38168191	38167316	38167372	38167652	38168191	4192	87,95	364340	16,7,38	207104174	2.38e-05	0.000736059	0.059,0.068	0.02,0.017,0.054	0.033	4208	72,54,28	212245270	16,7,38	207104174	0.00214861	0.0353879	0.081,0.054,0.026	0.02,0.017,0.054	0.023
ENSG00000114270.11	COL7A1	chr3	-	48608675	48609478	48608675	48608711	48609433	48609478	2789	320269	106,60	198101571	90,97,216	0.000303465	0.00607382	0.267,0.351	0.21,0.112,0.242	0.121	2803	7141111769	207300184	198101571	90,97,216	1.27e-06	0.000187663	0.294,0.309,0.335	0.21,0.112,0.242	0.125
ENSG00000003756.12	RBM5	chr3	+	50137964	50140599	50137964	50138038	50140515	50140599	5687	372432	31,40	310142424	66,28,47	0.000924765	0.0139862	0.316,0.293	0.153,0.163,0.257	0.114	5708	461581497	47,50,48	310142424	66,28,47	0.000645886	0.0147519	0.274,0.309,0.285	0.153,0.163,0.257	0.098
ENSG00000164080.9	RAD54L2	chr3	+	51672159	51673686	51672159	51672337	51673434	51673686	2494	12,12	14,20	0,1,4	15,18,23	1.1e-05	0.000397969	0.066,0.047	0.0,0.005,0.014	0.05	2505	16,9,5	19,24,28	0,1,4	15,18,23	0.000552956	0.0133679	0.065,0.03,0.015	0.0,0.005,0.014	0.03
ENSG00000090316.11	MAEA	chr4	+	1330648	1332405	1330648	1330782	1332209	1332405	3790	104155	180146	48,31,124	263158210	2.64e-10	2.87e-08	0.036,0.064	0.012,0.013,0.037	0.029	3807	131146112	226265304	48,31,124	263158210	0.000455484	0.0116955	0.036,0.035,0.023	0.012,0.013,0.037	0.011
ENSG00000237765.2	FAM200B	chr4	+	15687858	15688771	15687858	15688085	15688554	15688771	4071	101,66	6,3	101,60,129	0,0,1	3.45e-06	0.000151644	0.746,0.793	1.0,1.0,0.957	-0.216	4087	94126126	6,0,2	101,60,129	0,0,1	0.00133857	0.0255007	0.732,1.0,0.917	1.0,1.0,0.957	-0.103
ENSG00000168936.6	TMEM129	chr4	-	1722359	1723058	1722359	1722672	1722756	1723058	382	20,29	10,8	41,21,25	1,2,2	3.47e-05	0.00097644	0.52,0.662	0.957,0.85,0.871	-0.302	382	14,22,14	11,4,6	41,21,25	1,2,2	3.53e-05	0.00194658	0.408,0.748,0.558	0.957,0.85,0.871	-0.321
ENSG00000053900.6	ANAPC4	chr4	+	25417087	25419361	25417087	25417162	25419237	25419361	288	81,71	7,8	88,36,102	0,0,0	1.51e-12	2.76e-10	0.345,0.288	1.0,1.0,1.0	-0.683	289	128144104	3,0,6	88,36,102	0,0,0	3.43e-06	0.000363279	0.66,1.0,0.441	1.0,1.0,1.0	-0.3
ENSG00000113013.8	HSPA9	chr5	-	137892462	137893185	137892462	137892555	137893090	137893185	3318	82108	568531	52,31,93	615319640	0.00200072	0.0250745	0.022,0.031	0.013,0.015,0.022	0.01	3333	81,95,102	460452627	52,31,93	615319640	0.000156879	0.0058427	0.027,0.032,0.025	0.013,0.015,0.022	0.011
ENSG00000048140.13	TSPAN17	chr5	+	176079743	176082021	176079743	176079914	176081895	176082021	2063	73,80	67,54	50,17,62	100,61,61	2.31e-05	0.000726997	0.049,0.066	0.023,0.013,0.046	0.03	2073	99,96,96	78,71,99	50,17,62	100,61,61	7.17e-06	0.000592651	0.057,0.06,0.044	0.023,0.013,0.046	0.026
ENSG00000145916.14	RMND5B	chr5	+	177570627	177571109	177570627	177570728	177570942	177571109	4151	7,11	22,28	1,3,3	47,25,27	0.000107655	0.00251146	0.091,0.111	0.007,0.037,0.034	0.075	4167	5,11,5	13,25,30	1,3,3	47,25,27	0.000292032	0.00868534	0.108,0.122,0.05	0.007,0.037,0.034	0.067
ENSG00000137312.10	FLOT1	chr6	-	30708966	30709481	30708966	30709110	30709438	30709481	1665	66,50	1,4	62,45,74	1,0,0	0.00250381	0.0290776	0.939,0.743	0.935,1.0,1.0	-0.137	1672	77,83,112	4,4,8	62,45,74	1,0,0	2.67e-06	0.00031544	0.817,0.828,0.764	0.935,1.0,1.0	-0.175
ENSG00000198563.9	DDX39B	chr6	-	31500556	31503262	31500556	31500688	31503143	31503262	1994	19391784	386404	13648072188	779438633	9.83e-13	1.88e-10	0.163,0.146	0.064,0.067,0.118	0.071	2004	263729732674	519545732	13648072188	779438633	1.22e-15	5.05e-12	0.165,0.175,0.124	0.064,0.067,0.118	0.072
ENSG00000204356.7	NELFE	chr6	-	31921505	31921911	31921505	31921608	31921856	31921911	3907	40,56	251242	37,18,23	325243301	2.44e-05	0.000743426	0.043,0.062	0.031,0.021,0.021	0.028	3923	48,70,52	335337370	37,18,23	325243301	0.000173829	0.00608991	0.039,0.056,0.039	0.031,0.021,0.021	0.02
ENSG00000168394.9	TAP1	chr6	-	32814844	32815452	32814844	32814981	32815289	32815452	1613	60,37	347357	7,5,12	221134142	2.91e-06	0.000131745	0.04,0.025	0.008,0.009,0.02	0.02	1620	19,27,22	228216272	7,5,12	221134142	0.00361095	0.0494294	0.02,0.03,0.019	0.008,0.009,0.02	0.011
ENSG00000085662.9	AKR1B1	chr7	-	134132049	134132813	134132049	134132133	134132731	134132813	581	170233	625614	74,48,69	777410393	1.72e-13	3.47e-11	0.037,0.051	0.013,0.016,0.024	0.026	581	103129188	544615841	74,48,69	777410393	2.09e-05	0.00130817	0.026,0.029,0.031	0.013,0.016,0.024	0.011
ENSG00000197448.9	GSTK1	chr7	+	142961640	142962185	142961640	142961769	142962084	142962185	4553	51,56	197161	71,27,68	475268265	0.000411	0.00749146	0.058,0.077	0.035,0.024,0.058	0.029	4572	91,80,85	304322384	71,27,68	475268265	0.0013566	0.0257256	0.067,0.056,0.05	0.035,0.024,0.058	0.019
ENSG00000104518.6	GSDMD	chr8	+	144643171	144643593	144643171	144643274	144643539	144643593	1774	39,30	49,45	21,5,30	110,57,51	1.55e-05	0.00050825	0.178,0.153	0.049,0.023,0.138	0.095	1783	25,26,31	29,32,44	21,5,30	110,57,51	1.95e-06	0.000251805	0.19,0.181,0.161	0.049,0.023,0.138	0.107
ENSG00000136908.13	DPM2	chr9	-	130698831	130699802	130698831	130698934	130699712	130699802	2323	195217	49,42	83,52,132	73,33,54	3.42e-08	2.33e-06	0.31,0.368	0.114,0.151,0.216	0.179	2335	131177169	47,51,73	83,52,132	73,33,54	0.00131557	0.0252012	0.239,0.281,0.207	0.114,0.151,0.216	0.082
ENSG00000148334.10	PTGES2	chr9	-	130884640	130885413	130884640	130884925	130885212	130885413	4586	39,28	2,7	27,30,43	2,0,1	0.00225204	0.0273715	0.833,0.506	0.776,1.0,0.917	-0.228	4605	44,36,54	6,1,9	27,30,43	2,0,1	0.00140305	0.0257787	0.653,0.902,0.606	0.776,1.0,0.917	-0.177
ENSG00000137100.11	DCTN3	chr9	-	34614706	34617968	34614706	34614765	34617881	34617968	394	123109	4,2	64,42,115	0,0,1	2.84e-05	0.000819348	0.486,0.627	1.0,1.0,0.78	-0.37	394	148,138,78	1,4,2	64,42,115	0,0,1	1.44e-05	0.00094812	0.82,0.515,0.546	1.0,1.0,0.78	-0.3
ENSG00000147403.12	RPL10	chrX	+	153628143	153628967	153628143	153628282	153628804	153628967	2146	630633	59815721	518271834	821247576568	0.0021512	0.0265468	0.017,0.017	0.01,0.009,0.02	0.004	2156	985959937	7965772911314	518271834	821247576568	0.000431681	0.0112295	0.019,0.019,0.013	0.01,0.009,0.02	0.004

## Sheet: Overlap SE
Supplementary Table S4. Splicing events with FDR < 0.05 in both QKI and RBFOX1 rMATS results
Skipped exons (SE)
GeneID	geneSymbol	chr	strand	exonStart_0base	exonEnd	upstreamES	upstreamEE	downstreamES	downstreamEE	rMATS_ID_QKI	IC_QKI	SC_QKI	IC_EGFP	SC_EGFP	Pvalue_QKI	FDR_QKI	IncLevel_QKI	IncLevel_EGFP	IncLevelDifference_QKI_minus_EGFP	rMATS_ID_RBFOX1	IC_RBFOX1	SC_RBFOX1	IC_EGFP	SC_EGFP	Pvalue_RBFOX1	FDR_RBFOX1	IncLevel_RBFOX1	IncLevel_EGFP	IncLevelDifference_RBFOX1_minus_EGFP
ENSG00000233184.2	RP11-421L21.3	chr1	+	101540950	101541272	101491474	101491617	101552407	101552727	29930	45,43	8,4	26,11,17	0,0,2	0.000464568	0.00776515	0.569,0.717	1.0,1.0,0.667	-0.246	29344	28,34,20	4,7,5	26,11,17	0,0,2	8.17e-05	0.0119536	0.622,0.533,0.485	1.0,1.0,0.667	-0.342
ENSG00000171729.9	TMEM51	chr1	+	15541390	15541927	15480228	15480450	15545821	15546904	49852	340296	10,4	425224285	0,0,3	1.82e-05	0.000478653	0.841,0.92	1.0,1.0,0.937	-0.099	48776	383409427	5,15,11	425224285	0,0,3	2.03e-07	0.000160475	0.923,0.809,0.858	1.0,1.0,0.937	-0.116
ENSG00000142627.9	EPHA2	chr1	-	16477390	16477458	16474872	16475542	16482342	16482582	10705	155116	0,0	139,66,199	10,1,6	8.73e-05	0.00187029	1.0,1.0	0.892,0.975,0.952	0.06	10548	125192171	2,2,1	139,66,199	10,1,6	0.000734868	0.0494964	0.974,0.983,0.99	0.892,0.975,0.952	0.043
ENSG00000143479.11	DYRK3	chr1	+	206810219	206810313	206808923	206809125	206810994	206811106	64728	20,26	15,11	13,7,7	18,14,16	0.00141131	0.0195823	0.406,0.548	0.27,0.204,0.183	0.258	63465	34,34,37	13,17,24	13,7,7	18,14,16	2.39e-05	0.00511548	0.573,0.506,0.442	0.27,0.204,0.183	0.288
ENSG00000154380.12	ENAH	chr1	-	225692692	225692755	225688693	225688772	225695652	225695719	31589	19,14	66,35	63,85,73	54,42,74	9.78e-08	4.32e-06	0.15,0.196	0.416,0.553,0.376	-0.275	30999	109133133	30,28,41	63,85,73	54,42,74	5.09e-07	0.000318535	0.689,0.744,0.665	0.416,0.553,0.376	0.251
ENSG00000162885.8	B3GALNT2	chr1	-	235628952	235629031	235618870	235618996	235634163	235634274	55444	58,35	6,1	70,89,84	0,0,2	0.000696709	0.0108278	0.843,0.951	1.0,1.0,0.959	-0.089	54304	59,59,73	3,8,0	70,89,84	0,0,2	0.000400694	0.0333494	0.916,0.804,1.0	1.0,1.0,0.959	-0.08
ENSG00000134686.12	PHC2	chr1	-	33791395	33791562	33789226	33790620	33794470	33794747	48448	18,19	158164	4,1,13	236118198	1.12e-05	0.000312349	0.041,0.041	0.006,0.003,0.024	0.03	47363	24,33,19	203264312	4,1,13	236118198	5.8e-06	0.00179223	0.042,0.044,0.022	0.006,0.003,0.024	0.025
ENSG00000163875.11	MEAF6	chr1	-	37962147	37962205	37961474	37961519	37967404	37967597	47399	3,8	115115	44,26,43	154,74,139	1.41e-11	1.25e-09	0.016,0.042	0.153,0.181,0.163	-0.137	46324	13,15,20	132128191	44,26,43	154,74,139	4.28e-08	4.51e-05	0.058,0.069,0.062	0.153,0.181,0.163	-0.103
ENSG00000066322.8	ELOVL1	chr1	-	43830856	43831047	43830598	43830679	43831234	43831294	66905	11371063	5,5	898449874	44,15,38	1.11e-16	1.79e-14	0.987,0.986	0.874,0.911,0.887	0.096	65592	8459131200	19,28,23	898449874	44,15,38	0.000713738	0.048308	0.938,0.918,0.947	0.874,0.911,0.887	0.044
ENSG00000079277.15	MKNK1	chr1	-	47040618	47040692	47037734	47037839	47042246	47042326	48736	52,30	5,2	64,28,67	1,0,0	0.000236947	0.00436315	0.856,0.896	0.973,1.0,1.0	-0.115	47657	53,93,72	6,5,3	64,28,67	1,0,0	5.04e-05	0.00880348	0.835,0.914,0.932	0.973,1.0,1.0	-0.097
ENSG00000024526.12	DEPDC1	chr1	-	68947728	68948580	68947122	68947295	68949632	68949773	14670	86,79	46,41	399196272	66,39,48	3.09e-09	1.84e-07	0.163,0.167	0.386,0.343,0.371	-0.202	14379	144161196	58,48,64	399196272	66,39,48	1.23e-05	0.00312816	0.205,0.259,0.242	0.386,0.343,0.371	-0.131
ENSG00000117525.9	F3	chr1	-	95006127	95006622	95005812	95005924	95007092	95007315	57865	686635	866905	266189704	9474051165	3.99e-07	1.56e-05	0.117,0.105	0.045,0.072,0.091	0.042	56700	458620547	401481720	266189704	9474051165	0	0	0.16,0.177,0.112	0.045,0.072,0.091	0.08
ENSG00000171603.12	CLSTN1	chr1	-	9797555	9797612	9795942	9796100	9801151	9801314	50219	70,49	57,56	213145224	60,44,100	2.33e-07	9.52e-06	0.438,0.357	0.693,0.677,0.587	-0.255	49134	390456436	23,20,37	213145224	60,44,100	0	0	0.915,0.935,0.882	0.693,0.677,0.587	0.258
ENSG00000065613.9	SLK	chr10	+	105770573	105770666	105767934	105768114	105777917	105778047	46224	19,12	101108	103115106	78,61,137	0	0	0.088,0.054	0.405,0.493,0.285	-0.323	45190	96,83,109	186216241	103115106	78,61,137	3.53e-07	0.000252713	0.21,0.165,0.189	0.405,0.493,0.285	-0.206
ENSG00000148700.9	ADD3	chr10	+	111892062	111892158	111890120	111890244	111893083	111893969	49842	19,19	146146	156,92,127	190,87,118	0	0	0.062,0.062	0.294,0.349,0.353	-0.27	48766	48,56,78	136155143	156,92,127	190,87,118	1.89e-09	2.92e-06	0.152,0.155,0.217	0.294,0.349,0.353	-0.157
ENSG00000107679.10	PLEKHA1	chr10	+	124187791	124187832	124186457	124186547	124189139	124191866	6421	37,30	77,69	18,14,11	184,86,120	7.39e-10	4.91e-08	0.254,0.235	0.065,0.103,0.061	0.168	6279	41,29,28	128107166	18,14,11	184,86,120	8.79e-05	0.0123571	0.185,0.161,0.107	0.065,0.103,0.061	0.075
ENSG00000107679.10	PLEKHA1	chr10	+	124187791	124187936	124186457	124186547	124189139	124189638	6418	24,22	77,69	8,12,9	184,86,120	5.97e-08	2.72e-06	0.112,0.115	0.017,0.054,0.03	0.08	6277	35,25,18	128107166	8,12,9	184,86,120	2.2e-05	0.00479721	0.1,0.087,0.042	0.017,0.054,0.03	0.043
ENSG00000128805.10	ARHGAP22	chr10	-	49687630	49687807	49667726	49667934	49763507	49763595	41998	109,97	13,11	72,38,73	0,0,3	9.71e-07	3.52e-05	0.75,0.76	1.0,1.0,0.897	-0.211	41184	124125159	7,13,9	72,38,73	0,0,3	5.57e-05	0.0092546	0.864,0.775,0.864	1.0,1.0,0.897	-0.131
ENSG00000128805.10	ARHGAP22	chr10	-	49687678	49687807	49667726	49667934	49763507	49763595	41991	77,73	13,11	60,35,58	0,0,3	2.86e-07	1.16e-05	0.72,0.742	1.0,1.0,0.894	-0.234	41177	117121120	7,13,9	60,35,58	0,0,3	7.84e-05	0.0115999	0.879,0.802,0.853	1.0,1.0,0.894	-0.12
ENSG00000166348.13	USP54	chr10	-	75280665	75280785	75279554	75279750	75283340	75283508	12406	15,21	2,4	26,20,26	0,0,1	6.64e-05	0.00147777	0.772,0.704	1.0,1.0,0.922	-0.236	12203	20,29,34	2,7,3	26,20,26	0,0,1	9.83e-06	0.00271397	0.819,0.652,0.837	1.0,1.0,0.922	-0.205
ENSG00000148660.16	CAMK2G	chr10	-	75585078	75585105	75583797	75583842	75597225	75597269	56348	17,19	25,26	35,21,32	15,6,12	8.26e-06	0.000238588	0.348,0.365	0.647,0.733,0.677	-0.329	55232	35,44,53	29,37,49	35,21,32	15,6,12	0.000508922	0.0385555	0.487,0.483,0.459	0.647,0.733,0.677	-0.209
ENSG00000165629.15	ATP5C1	chr10	+	7848936	7848973	7844720	7844817	7849621	7849756	66010	145126	241203	510326424	12,8,8	0	0	0.305,0.311	0.969,0.967,0.975	-0.662	64691	215252334	80,65,67	510326424	12,8,8	0	0	0.662,0.738,0.784	0.969,0.967,0.975	-0.242
ENSG00000138326.14	RPS24	chr10	+	79799958	79799983	79796951	79797062	79800372	79800471	8703	137,79	26772203	88,81,83	462632934377	1.57e-08	8.05e-07	0.039,0.028	0.015,0.019,0.015	0.017	8547	149183192	362239174189	88,81,83	462632934377	5.44e-12	1.17e-08	0.032,0.036,0.035	0.015,0.019,0.015	0.018
ENSG00000138326.14	RPS24	chr10	+	79799961	79799983	79796951	79797062	79800372	79800455	8698	15561286	26772203	13529451590	462632934377	1.03e-10	7.99e-09	0.322,0.323	0.193,0.19,0.229	0.119	8543	206520992641	362239174189	13529451590	462632934377	5.86e-13	1.45e-09	0.318,0.305,0.34	0.193,0.19,0.229	0.117
ENSG00000110321.11	EIF4G2	chr11	-	10823207	10823321	10822508	10822634	10823595	10823756	535	15761527	88,76	216010881951	234163231	1.94e-11	1.69e-09	0.893,0.903	0.811,0.756,0.797	0.11	520	232826932770	181271215	216010881951	234163231	0.000255377	0.0256092	0.857,0.822,0.857	0.811,0.756,0.797	0.057
ENSG00000019144.12	PHLDB1	chr11	+	118502875	118503013	118502629	118502770	118506110	118506266	61939	74,64	2,4	111,52,103	0,0,1	0.00248765	0.0311462	0.939,0.87	1.0,1.0,0.977	-0.088	60683	128167223	8,8,9	111,52,103	0,0,1	1.89e-06	0.000821192	0.87,0.897,0.912	1.0,1.0,0.977	-0.099
ENSG00000084234.12	APLP2	chr11	+	129993506	129993674	129992199	129992408	129996594	129996725	8960	554509	599615	14819461312	627442535	0	0	0.255,0.235	0.467,0.442,0.476	-0.217	8806	739675872	565624549	14819461312	627442535	2.77e-09	3.94e-06	0.327,0.286,0.371	0.467,0.442,0.476	-0.134
ENSG00000182667.10	NTM	chr11	+	132200046	132200079	132184445	132184597	132204939	132205559	39580	8,13	7,2	14,12,31	0,1,3	0.00299157	0.0361676	0.462,0.83	1.0,0.9,0.886	-0.283	38803	31,30,52	13,7,9	14,12,31	0,1,3	0.000672738	0.046581	0.641,0.763,0.812	1.0,0.9,0.886	-0.19
ENSG00000026508.12	CD44	chr11	+	35218292	35218421	35211381	35211612	35219667	35219793	39978	74,73	463379	187159252	785568867	0.00123365	0.0175116	0.065,0.077	0.094,0.108,0.112	-0.034	39223	144188166	815984878	187159252	785568867	0.000484966	0.0371717	0.071,0.077,0.076	0.094,0.108,0.112	-0.03
ENSG00000026508.12	CD44	chr11	+	35219667	35219793	35211381	35211612	35229651	35229753	39976	659550	275239	10337221129	83,36,52	0	0	0.513,0.503	0.846,0.898,0.905	-0.375	39201	106913121189	146131126	10337221129	83,36,52	9.99e-08	9.32e-05	0.763,0.815,0.806	0.846,0.898,0.905	-0.088
ENSG00000026508.12	CD44	chr11	+	35219667	35219793	35211381	35211612	35236398	35236461	39973	634527	432413	10297161122	87,44,49	0	0	0.392,0.36	0.839,0.877,0.91	-0.499	39200	106313101188	243248227	10297161122	87,44,49	0	0	0.658,0.699,0.697	0.839,0.877,0.91	-0.191
ENSG00000026508.12	CD44	chr11	+	35222628	35222742	35211381	35211612	35229651	35229753	40037	78,61	275239	156128183	83,36,52	0	0	0.116,0.106	0.466,0.623,0.621	-0.459	39239	188172209	146131126	156128183	83,36,52	0.000157009	0.018281	0.374,0.379,0.435	0.466,0.623,0.621	-0.174
ENSG00000026508.12	CD44	chr11	+	35223214	35223334	35219667	35219793	35236398	35236461	39952	83,81	10,13	165130210	1,0,0	1.81e-14	2.31e-12	0.79,0.738	0.987,1.0,1.0	-0.232	39190	208205186	3,5,6	165130210	1,0,0	0.000743758	0.0497636	0.969,0.949,0.933	0.987,1.0,1.0	-0.045
ENSG00000026508.12	CD44	chr11	+	35223217	35223334	35219667	35219793	35236398	35236461	39926	72,76	10,13	148114191	1,0,0	1.45e-14	1.9e-12	0.767,0.728	0.985,1.0,1.0	-0.247	39167	193194169	3,5,6	148114191	1,0,0	0.000611457	0.0433308	0.967,0.947,0.928	0.985,1.0,1.0	-0.048
ENSG00000026508.12	CD44	chr11	+	35226058	35226187	35211381	35211612	35229651	35229753	40007	448430	275239	604372583	83,36,52	0	0	0.414,0.439	0.76,0.818,0.83	-0.376	39214	598650653	146131126	604372583	83,36,52	9.45e-08	8.99e-05	0.64,0.683,0.692	0.76,0.818,0.83	-0.131
ENSG00000026508.12	CD44	chr11	+	35226058	35226187	35211381	35211612	35236398	35236461	40004	371368	432413	601368582	87,44,49	0	0	0.272,0.279	0.75,0.784,0.838	-0.515	39212	585640638	243248227	601368582	87,44,49	0	0	0.511,0.528,0.55	0.75,0.784,0.838	-0.261
ENSG00000026508.12	CD44	chr11	+	35229651	35229753	35211381	35211612	35236398	35236461	39928	299263	432413	120,53,85	87,44,49	2.65e-07	1.07e-05	0.254,0.239	0.405,0.372,0.461	-0.166	39169	178171175	243248227	120,53,85	87,44,49	3.08e-06	0.00112847	0.265,0.254,0.275	0.405,0.372,0.461	-0.148
ENSG00000026508.12	CD44	chr11	+	35229651	35229753	35219667	35219793	35236398	35236461	39942	59,60	10,13	42,23,40	1,0,0	5.21e-09	2.97e-07	0.744,0.694	0.954,1.0,1.0	-0.266	39179	41,49,56	3,5,6	42,23,40	1,0,0	1.09e-05	0.00290599	0.871,0.828,0.821	0.954,1.0,1.0	-0.145
ENSG00000026508.12	CD44	chr11	+	35229651	35229756	35211381	35211612	35236398	35236461	39988	292256	432413	112,47,75	87,44,49	3.66e-06	0.000116132	0.247,0.231	0.385,0.341,0.426	-0.145	39219	169162160	243248227	112,47,75	87,44,49	1.07e-05	0.0028838	0.252,0.241,0.255	0.385,0.341,0.426	-0.135
ENSG00000026508.12	CD44	chr11	+	35231511	35231601	35219667	35219793	35236398	35236461	40024	101111	10,13	12,15,30	1,0,0	2.16e-05	0.000557007	0.841,0.817	0.863,1.0,1.0	-0.125	39228	32,40,21	3,5,6	12,15,30	1,0,0	1.69e-05	0.00387501	0.848,0.807,0.647	0.863,1.0,1.0	-0.187
ENSG00000026508.12	CD44	chr11	+	35232792	35232996	35211381	35211612	35236398	35236461	39956	30183073	432413	435026544083	87,44,49	0	0	0.695,0.709	0.942,0.952,0.965	-0.251	39181	393343154486	243248227	435026544083	87,44,49	0	0	0.841,0.85,0.866	0.942,0.952,0.965	-0.101
ENSG00000174775.12	HRAS	chr11	-	533276	533358	532241	532630	533452	533612	43059	96,89	0,1	49,33,76	5,3,3	0.000314947	0.00556887	1.0,0.98	0.843,0.857,0.933	0.112	42184	86,101,88	0,0,3	49,33,76	5,3,3	0.000320491	0.0290192	1.0,1.0,0.941	0.843,0.857,0.933	0.103
ENSG00000166900.10	STX3	chr11	+	59556345	59556420	59540683	59540767	59557991	59558059	49873	59,42	0,0	28,16,47	4,0,5	0.000197064	0.00372373	1.0,1.0	0.799,1.0,0.842	0.12	48797	53,57,54	0,1,0	28,16,47	4,0,5	9.71e-05	0.013193	1.0,0.97,1.0	0.799,1.0,0.842	0.11
ENSG00000168002.7	POLR2G	chr11	+	62530013	62530214	62529266	62529376	62530338	62530498	36851	88,94	280213	32,33,38	409225346	5.11e-15	7.11e-13	0.094,0.127	0.025,0.046,0.035	0.075	36118	48,45,76	240271293	32,33,38	409225346	1.23e-05	0.00312816	0.062,0.052,0.079	0.025,0.046,0.035	0.029
ENSG00000173264.9	GPR137	chr11	+	64055192	64055418	64054436	64054486	64055536	64055686	27421	218175	1,0	101,53,95	6,4,9	2.16e-08	1.07e-06	0.985,1.0	0.837,0.801,0.763	0.192	26896	112114119	1,1,3	101,53,95	6,4,9	5.71e-05	0.00931497	0.972,0.972,0.924	0.837,0.801,0.763	0.156
ENSG00000173264.9	GPR137	chr11	+	64055381	64055418	64054436	64054486	64055536	64055561	27416	28,22	1,0	13,9,9	6,4,9	2.69e-08	1.32e-06	0.953,1.0	0.612,0.621,0.421	0.425	26891	12,11,20	1,1,3	13,9,9	6,4,9	0.000379369	0.0320603	0.897,0.889,0.829	0.612,0.621,0.421	0.32
ENSG00000171219.8	CDC42BPG	chr11	-	64595157	64595255	64594998	64595083	64596942	64597542	31340	34,49	10,12	86,35,39	2,2,2	9.45e-07	3.43e-05	0.631,0.672	0.956,0.898,0.907	-0.269	30756	32,44,47	10,4,7	86,35,39	2,2,2	0.000312305	0.0285921	0.617,0.847,0.771	0.956,0.898,0.907	-0.175
ENSG00000126391.9	FRMD8	chr11	+	65161043	65161145	65156831	65156999	65161511	65161570	66382	25,30	12,14	80,53,59	8,4,10	2.76e-05	0.000687745	0.506,0.513	0.831,0.867,0.744	-0.304	65090	34,52,42	12,14,19	80,53,59	8,4,10	0.000143089	0.01717	0.583,0.647,0.521	0.831,0.867,0.744	-0.23
ENSG00000166333.9	ILK	chr11	+	6629275	6629441	6625409	6625590	6629623	6629719	15933	528582	12,19	590343559	0,5,8	0.000138207	0.00276247	0.943,0.92	1.0,0.962,0.963	-0.043	15596	622622746	20,16,12	590343559	0,5,8	0.000220613	0.0232296	0.921,0.936,0.959	1.0,0.962,0.963	-0.036
ENSG00000167792.7	NDUFV1	chr11	+	67374769	67375087	67374431	67374547	67375866	67375989	28043	112,84	55,53	38,18,70	131,48,84	2.47e-12	2.45e-10	0.326,0.273	0.064,0.082,0.165	0.196	27463	70,104,83	84,87,92	38,18,70	131,48,84	2.14e-05	0.0047204	0.165,0.221,0.176	0.064,0.082,0.165	0.084
ENSG00000167792.7	NDUFV1	chr11	+	67374836	67375087	67374414	67374547	67375866	67375949	28051	77,65	55,53	29,12,41	131,48,84	2.71e-13	3.03e-11	0.284,0.258	0.059,0.066,0.121	0.189	27471	53,75,61	84,87,92	29,12,41	131,48,84	1.67e-06	0.00076466	0.151,0.196,0.158	0.059,0.066,0.121	0.086
ENSG00000085733.11	CTTN	chr11	+	70279730	70279824	70279206	70279384	70281131	70281258	19211	181188	0,1	177121186	15,4,11	8.78e-08	3.9e-06	1.0,0.99	0.858,0.939,0.897	0.097	18790	236266242	7,0,8	177121186	15,4,11	0.000324664	0.0292897	0.945,1.0,0.939	0.858,0.939,0.897	0.063
ENSG00000186635.10	ARAP1	chr11	-	72403797	72403830	72399499	72399582	72404369	72404515	22695	90,94	106104	214103131	63,31,57	6.23e-13	6.64e-11	0.389,0.404	0.718,0.714,0.633	-0.292	22168	131118141	95,87,123	214103131	63,31,57	3.16e-08	3.48e-05	0.508,0.504,0.462	0.718,0.714,0.633	-0.197
ENSG00000158636.12	C11orf30	chr11	+	76246938	76247103	76239311	76239510	76248838	76248994	40665	43,32	6,4	51,26,44	0,0,1	1.07e-06	3.85e-05	0.729,0.75	1.0,1.0,0.943	-0.241	39866	28,31,71	5,2,2	51,26,44	0,0,1	0.000126074	0.0159001	0.677,0.853,0.93	1.0,1.0,0.943	-0.161
ENSG00000149269.5	PAK1	chr11	-	77108071	77108203	77103375	77103586	77122818	77122978	17222	1,0	19,11	1,6,7	16,8,31	0.00129954	0.0182544	0.022,0.0	0.026,0.243,0.088	-0.108	16797	0,0,2	22,30,30	1,6,7	16,8,31	5.5e-05	0.00924454	0.0,0.0,0.028	0.026,0.243,0.088	-0.11
ENSG00000109861.11	CTSC	chr11	-	88061279	88061364	88053978	88059611	88068104	88068250	42353	466414	62,34	14388081221	18,17,13	0	0	0.802,0.868	0.977,0.962,0.981	-0.138	41528	88610711555	5,5,8	14388081221	18,17,13	0.000228053	0.0236859	0.99,0.991,0.991	0.977,0.962,0.981	0.017
ENSG00000175352.6	NRIP3	chr11	-	9007257	9007397	9005618	9005671	9009094	9009177	18255	70,62	3,4	38,32,48	0,0,0	0.000415075	0.00704426	0.906,0.865	1.0,1.0,1.0	-0.115	17815	105,82,150	4,7,2	38,32,48	0,0,0	0.000152071	0.018029	0.916,0.829,0.969	1.0,1.0,1.0	-0.095
ENSG00000111196.5	MAGOHB	chr12	-	10765238	10765577	10763220	10763279	10766037	10766199	5600	30,20	33,30	13,4,9	37,40,76	6.38e-08	2.89e-06	0.17,0.131	0.074,0.022,0.026	0.11	5482	21,32,15	55,39,59	13,4,9	37,40,76	0.000180228	0.0198887	0.079,0.156,0.054	0.074,0.022,0.026	0.056
ENSG00000111196.5	MAGOHB	chr12	-	10765413	10765577	10763220	10763279	10766037	10766172	5599	9,2	33,30	1,0,3	37,40,76	0.000566687	0.00915559	0.093,0.024	0.01,0.0,0.015	0.05	5481	8,8,3	55,39,59	1,0,3	37,40,76	0.000669821	0.0464985	0.052,0.072,0.019	0.01,0.0,0.015	0.039
ENSG00000255857.1	PXN-AS1	chr12	+	120648732	120648909	120647641	120647737	120650177	120650941	36766	560447	1,3	488299566	8,7,6	0.0024342	0.0305795	0.995,0.982	0.956,0.939,0.971	0.033	36051	686715853	3,1,3	488299566	8,7,6	0.000111992	0.0147252	0.988,0.996,0.99	0.956,0.939,0.971	0.036
ENSG00000089159.11	PXN	chr12	-	120654075	120654919	120653362	120653464	120659425	120659561	10689	240332	26,26	47,35,120	29,13,36	1.42e-10	1.09e-08	0.492,0.573	0.145,0.22,0.259	0.325	10523	212267221	29,51,44	47,35,120	29,13,36	4.45e-05	0.0081436	0.434,0.355,0.345	0.145,0.22,0.259	0.17
ENSG00000110871.10	COQ5	chr12	-	120964259	120964349	120960016	120960166	120966742	120966943	23137	15,17	11,12	2,0,1	28,19,19	2.93e-14	3.61e-12	0.417,0.426	0.036,0.0,0.027	0.4	22622	14,1,13	21,37,35	2,0,1	28,19,19	1.49e-05	0.00358957	0.259,0.014,0.163	0.036,0.0,0.027	0.124
ENSG00000064115.6	TM7SF3	chr12	-	27132716	27132869	27128428	27128591	27133498	27133579	56765	581573	18,12	1314697983	65,45,50	0.000317904	0.00560325	0.927,0.949	0.888,0.859,0.885	0.061	55649	611594687	63,55,61	1314697983	65,45,50	5.26e-05	0.00900424	0.792,0.809,0.816	0.888,0.859,0.885	-0.072
ENSG00000064115.6	TM7SF3	chr12	-	27132716	27132869	27129192	27129290	27133498	27133579	56766	10071009	27,19	215411581597	107,68,131	3.26e-09	1.93e-07	0.936,0.954	0.888,0.87,0.827	0.083	55651	10219711148	125,92,134	215411581597	107,68,131	6.25e-07	0.000367828	0.762,0.806,0.771	0.888,0.87,0.827	-0.082
ENSG00000111371.11	SLC38A1	chr12	-	46648596	46648719	46636982	46637097	46662308	46662780	9855	33,24	78,58	84,39,95	81,69,109	0.00110725	0.015973	0.159,0.156	0.316,0.201,0.28	-0.108	9636	29,49,55	108121116	84,39,95	81,69,109	7.9e-06	0.002309	0.107,0.153,0.175	0.316,0.201,0.28	-0.121
ENSG00000174233.7	ADCY6	chr12	-	49167251	49167430	49166290	49166326	49167722	49168279	30710	40,49	0,1	35,26,31	2,2,3	0.00279973	0.0343654	1.0,0.946	0.862,0.822,0.786	0.15	30160	46,57,57	0,1,0	35,26,31	2,2,3	0.000330887	0.0295839	1.0,0.953,1.0	0.862,0.822,0.786	0.161
ENSG00000174233.7	ADCY6	chr12	-	49168184	49168301	49167251	49167881	49169085	49169233	30708	17,13	0,1	19,11,14	6,1,1	0.00207334	0.0268591	1.0,0.856	0.592,0.834,0.865	0.164	30158	10,21,23	0,0,1	19,11,14	6,1,1	5.84e-05	0.00950419	1.0,1.0,0.913	0.592,0.834,0.865	0.207
ENSG00000061987.10	MON2	chr12	+	62959793	62959811	62959016	62959160	62960101	62960230	62665	23,21	19,21	60,21,45	19,6,8	3.38e-05	0.000820483	0.506,0.458	0.728,0.748,0.826	-0.285	61421	52,41,45	2,6,2	60,21,45	19,6,8	0.000199182	0.021536	0.957,0.853,0.95	0.728,0.748,0.826	0.153
ENSG00000139318.7	DUSP6	chr12	-	89744364	89744802	89741008	89743338	89745416	89747048	33195	24882401	23,15	281911653723	56,9,59	0.00032611	0.00572561	0.952,0.967	0.903,0.96,0.921	0.032	32540	504551385328	42,51,49	281911653723	56,9,59	0.000367641	0.031391	0.957,0.949,0.952	0.903,0.96,0.921	0.025
ENSG00000060237.12	WNK1	chr12	+	977031	978270	971248	971436	980430	980514	19987	43,46	17,25	12,16,24	38,18,49	2e-08	1e-06	0.158,0.12	0.023,0.062,0.035	0.099	19607	52,69,43	32,45,56	12,16,24	38,18,49	1.52e-05	0.00365935	0.107,0.102,0.054	0.023,0.062,0.035	0.048
ENSG00000183087.10	GAS6	chr13	-	114535606	114535854	114531519	114531684	114537523	114537645	35322	56,86	4,5	69,69,109	1,0,3	0.00412816	0.0470535	0.8,0.831	0.952,1.0,0.912	-0.139	34639	87,75,137	11,6,12	69,69,109	1,0,3	3.38e-06	0.00121832	0.693,0.781,0.765	0.952,1.0,0.912	-0.208
ENSG00000075413.13	MARK3	chr14	+	103964838	103964865	103957875	103958371	103966492	103966537	12027	27,8	30,39	41,29,58	12,6,12	6.23e-08	2.83e-06	0.414,0.139	0.729,0.792,0.792	-0.494	11822	95,69,126	4,3,5	41,29,58	12,6,12	2.89e-07	0.000215364	0.949,0.948,0.952	0.729,0.792,0.792	0.179
ENSG00000075413.13	MARK3	chr14	+	103964838	103964865	103957875	103958371	103969218	103969589	12028	21,15	96,84	54,34,57	107,49,99	1.18e-06	4.21e-05	0.147,0.123	0.284,0.353,0.311	-0.181	11823	104101134	63,84,112	54,34,57	107,49,99	1.34e-07	0.000118378	0.565,0.486,0.485	0.284,0.353,0.311	0.196
ENSG00000126214.16	KLC1	chr14	+	104158695	104158762	104145734	104145882	104159889	104160174	63103	20,22	6,5	29,29,49	0,0,2	4.17e-07	1.62e-05	0.665,0.724	1.0,1.0,0.936	-0.284	61853	33,49,51	1,7,4	29,29,49	0,0,2	0.000373581	0.0317884	0.952,0.807,0.884	1.0,1.0,0.936	-0.098
ENSG00000126214.16	KLC1	chr14	+	104158695	104158762	104153417	104153548	104159889	104160174	63099	58,46	4,5	77,63,97	1,0,0	2.17e-05	0.000559539	0.896,0.846	0.979,1.0,1.0	-0.122	61849	92113134	8,11,4	77,63,97	1,0,0	8.81e-07	0.000468278	0.873,0.86,0.952	0.979,1.0,1.0	-0.098
ENSG00000092199.13	HNRNPC	chr14	-	21730759	21730927	21702111	21702388	21731469	21731495	35894	49,59	534564	35,18,34	860459829	3.32e-07	1.32e-05	0.033,0.037	0.015,0.014,0.015	0.02	35183	49,42,71	566563670	35,18,34	860459829	3.92e-07	0.000272755	0.031,0.027,0.038	0.015,0.014,0.015	0.017
ENSG00000174373.11	RALGAPA1	chr14	-	36017713	36017744	36008840	36008896	36018315	36018440	36937	7,10	3,4	21,11,13	0,0,0	1.09e-06	3.92e-05	0.64,0.656	1.0,1.0,1.0	-0.352	36196	23,20,28	1,5,3	21,11,13	0,0,0	6.23e-05	0.00984148	0.946,0.753,0.877	1.0,1.0,1.0	-0.141
ENSG00000100714.11	MTHFD1	chr14	+	64921440	64921593	64920471	64920579	64924931	64925025	11906	498506	3,0	1011486703	15,9,9	0.000522076	0.00854291	0.985,1.0	0.964,0.955,0.968	0.03	11697	674730988	2,2,4	1011486703	15,9,9	2.18e-05	0.00476656	0.993,0.993,0.99	0.964,0.955,0.968	0.03
ENSG00000133961.15	NUMB	chr14	-	73745988	73746132	73741927	73744001	73749066	73749213	48100	20,26	96,91	199123162	67,31,36	0	0	0.078,0.104	0.548,0.618,0.647	-0.513	47037	118125194	62,79,96	199123162	67,31,36	1.17e-05	0.00305823	0.437,0.392,0.452	0.548,0.618,0.647	-0.177
ENSG00000175265.13	GOLGA8A	chr15	-	34845095	34845292	34843338	34843477	34845945	34846157	12617	43,43	4,6	21,11,54	0,0,1	5.54e-06	0.000167878	0.782,0.706	1.0,1.0,0.948	-0.239	12398	45,70,55	0,7,3	21,11,54	0,0,1	0.000331933	0.0295839	1.0,0.77,0.86	1.0,1.0,0.948	-0.106
ENSG00000140326.8	CDAN1	chr15	-	43018294	43018358	43017686	43017868	43018507	43018615	25980	21,14	6,6	27,17,20	1,0,0	6.33e-08	2.87e-06	0.68,0.586	0.943,1.0,1.0	-0.348	25431	33,30,23	0,4,5	27,17,20	1,0,0	0.000284419	0.0268927	1.0,0.82,0.736	0.943,1.0,1.0	-0.129
ENSG00000104164.6	BLOC1S6	chr15	+	45895297	45895385	45884332	45884474	45897625	45897712	60918	127112	10,10	144,78,138	1,0,0	4.47e-09	2.58e-07	0.871,0.856	0.987,1.0,1.0	-0.132	59647	113146166	7,6,7	144,78,138	1,0,0	2.98e-06	0.00110019	0.895,0.928,0.926	0.987,1.0,1.0	-0.079
ENSG00000104164.6	BLOC1S6	chr15	+	45895301	45895385	45884332	45884474	45897625	45897712	60922	75,65	10,10	91,47,90	1,0,0	4.81e-10	3.3e-08	0.802,0.779	0.98,1.0,1.0	-0.203	59651	68,92,101	7,6,7	91,47,90	1,0,0	4.56e-07	0.000300456	0.84,0.892,0.886	0.98,1.0,1.0	-0.121
ENSG00000182718.12	ANXA2	chr15	-	60688349	60688626	60678226	60678285	60690141	60690185	27756	227203	626654	132,84,158	687299631	0.0030995	0.0372679	0.087,0.076	0.048,0.069,0.062	0.022	27194	125112106	684601951	132,84,158	687299631	0.000439758	0.034953	0.046,0.047,0.029	0.048,0.069,0.062	-0.019
ENSG00000140416.15	TPM1	chr15	+	63353396	63353472	63353067	63353138	63353911	63353987	17022	326229	537504	457273430	13,9,18	0	0	0.256,0.204	0.952,0.945,0.931	-0.713	16619	624716677	85,101,65	457273430	13,9,18	1.17e-13	3.2e-10	0.806,0.8,0.855	0.952,0.945,0.931	-0.122
ENSG00000074410.9	CA12	chr15	-	63620296	63620329	63619347	63619432	63631017	63631144	65490	15,9	72,95	133142156	104,85,160	0	0	0.135,0.066	0.49,0.556,0.422	-0.389	64207	201237231	328365386	133142156	104,85,160	8.75e-07	0.000468278	0.315,0.327,0.31	0.49,0.556,0.422	-0.172
ENSG00000162086.10	ZNF75A	chr16	+	3363048	3363175	3362676	3362768	3366911	3366924	61447	11,12	3,1	23,11,20	1,0,0	0.0020565	0.0266965	0.616,0.84	0.91,1.0,1.0	-0.242	60203	13,21,36	0,3,5	23,11,20	1,0,0	0.000278975	0.0268503	1.0,0.754,0.759	0.91,1.0,1.0	-0.132
ENSG00000140859.11	KIFC3	chr16	-	57819375	57819578	57806134	57806200	57828910	57829053	60625	7,9	21,19	17,18,23	4,4,10	1.13e-07	4.95e-06	0.099,0.134	0.582,0.596,0.43	-0.419	59388	17,22,24	11,29,28	17,18,23	4,4,10	0.000430359	0.0344955	0.336,0.199,0.219	0.582,0.596,0.43	-0.285
ENSG00000141101.8	NOB1	chr16	-	69786143	69786274	69783461	69783533	69788496	69788820	54896	254268	6,5	440269364	0,1,0	0.000894434	0.0133548	0.948,0.958	1.0,0.991,1.0	-0.044	53800	326374493	3,7,9	440269364	0,1,0	0.000451811	0.0354019	0.979,0.958,0.959	1.0,0.991,1.0	-0.032
ENSG00000153815.12	CMIP	chr16	+	81736226	81736274	81735264	81735405	81737543	81737690	4246	112105	0,0	141,96,106	4,1,8	0.0016216	0.0219967	1.0,1.0	0.96,0.985,0.899	0.052	4139	115136183	2,0,0	141,96,106	4,1,8	0.000745881	0.0497636	0.975,1.0,1.0	0.96,0.985,0.899	0.044
ENSG00000175061.13	C17orf76-AS1	chr17	+	16342973	16343017	16342358	16342728	16343498	16343567	40296	577591	311277	818443512	568297371	0.00332461	0.0394282	0.562,0.596	0.499,0.508,0.489	0.08	39508	8498241242	384388502	818443512	568297371	1.89e-06	0.000821192	0.605,0.595,0.631	0.499,0.508,0.489	0.112
ENSG00000133030.15	MPRIP	chr17	+	17046869	17046983	17045940	17046079	17049349	17049406	60880	154178	17,14	327211249	5,2,6	4.73e-08	2.21e-06	0.808,0.855	0.968,0.98,0.951	-0.135	59608	187290321	9,17,10	327211249	5,2,6	0.000677888	0.0467412	0.906,0.888,0.937	0.968,0.98,0.951	-0.056
ENSG00000196535.10	MYO18A	chr17	-	27412621	27412666	27409333	27409456	27413455	27413595	66923	39,51	56,54	94,31,35	30,12,33	0.00207763	0.0269007	0.324,0.394	0.683,0.64,0.422	-0.223	65606	88100139	17,12,13	94,31,35	30,12,33	1.28e-05	0.00321877	0.781,0.851,0.88	0.683,0.64,0.422	0.256
ENSG00000125686.7	MED1	chr17	-	37588194	37588269	37587367	37587441	37590501	37590573	14579	25,34	4,8	39,32,42	0,0,0	1.22e-08	6.43e-07	0.781,0.707	1.0,1.0,1.0	-0.256	14290	35,57,64	5,1,7	39,32,42	0,0,0	1.03e-05	0.00280072	0.799,0.97,0.839	1.0,1.0,1.0	-0.131
ENSG00000141756.14	FKBP10	chr17	+	39975781	39976301	39975461	39975651	39976520	39976713	40399	148160	2,5	277171207	2,0,0	0.000705236	0.0109432	0.922,0.837	0.957,1.0,1.0	-0.106	39611	157212213	9,1,4	277171207	2,0,0	3.88e-05	0.00731469	0.736,0.971,0.895	0.957,1.0,1.0	-0.118
ENSG00000131473.12	ACLY	chr17	-	40052872	40052902	40049285	40049427	40054001	40054092	9168	112108	62,69	114,76,198	24,23,58	9.25e-06	0.000262423	0.581,0.546	0.785,0.717,0.724	-0.178	8999	120166175	66,98,95	114,76,198	24,23,58	2.09e-06	0.000867408	0.583,0.565,0.586	0.785,0.717,0.724	-0.164
ENSG00000186566.7	GPATCH8	chr17	-	42516038	42516083	42513845	42513913	42541839	42543303	42657	1,0	50,22	8,4,1	52,20,44	0.00169875	0.0228379	0.014,0.0	0.096,0.121,0.015	-0.07	41823	0,1,0	34,25,31	8,4,1	52,20,44	0.0003916	0.0328691	0.0,0.027,0.0	0.096,0.121,0.015	-0.068
ENSG00000008294.16	SPAG9	chr17	-	49053223	49053262	49052131	49052308	49054468	49054582	10707	42,61	69,90	34,14,18	163,71,141	9.09e-11	7.2e-09	0.304,0.327	0.13,0.124,0.084	0.203	10550	44,48,64	140152191	34,14,18	163,71,141	0.000490672	0.0374997	0.184,0.185,0.194	0.13,0.124,0.084	0.075
ENSG00000125447.12	GGA3	chr17	-	73239143	73239247	73238911	73238992	73239527	73239651	21980	32,40	5,3	56,40,55	0,1,0	1.97e-05	0.000512898	0.757,0.867	1.0,0.951,1.0	-0.172	21504	80,75,88	2,4,6	56,40,55	0,1,0	0.000382767	0.0322922	0.951,0.901,0.877	1.0,0.951,1.0	-0.074
ENSG00000125447.12	GGA3	chr17	-	73239143	73239339	73238964	73238992	73239527	73239651	21972	27,17	5,3	36,24,29	0,1,0	2.16e-06	7.29e-05	0.644,0.655	1.0,0.89,1.0	-0.314	21496	38,29,48	2,4,6	36,24,29	0,1,0	1.39e-05	0.00343474	0.864,0.709,0.729	1.0,0.89,1.0	-0.196
ENSG00000182534.9	MXRA7	chr17	-	74679928	74680009	74676858	74676961	74681153	74681247	22814	66,49	252244	39,14,24	236163219	0.000435151	0.0073524	0.126,0.099	0.083,0.045,0.057	0.051	22288	57,63,62	215268312	39,14,24	236163219	0.000114521	0.0148601	0.127,0.114,0.099	0.083,0.045,0.057	0.052
ENSG00000129255.10	MPDU1	chr17	+	7490216	7490335	7490009	7490095	7490478	7490589	61154	401370	4,1	282164262	16,5,8	4.31e-06	0.000134846	0.979,0.994	0.889,0.937,0.937	0.066	59897	353315318	3,4,2	282164262	16,5,8	1.08e-05	0.00290095	0.982,0.973,0.986	0.889,0.937,0.937	0.059
ENSG00000175866.11	BAIAP2	chr17	+	79084713	79084755	79082274	79082309	79089569	79090025	25027	4,7	66,64	45,19,16	34,22,21	1.01e-14	1.34e-12	0.041,0.071	0.482,0.377,0.349	-0.347	24494	15,15,13	44,33,48	45,19,16	34,22,21	3.43e-05	0.00672214	0.193,0.242,0.16	0.482,0.377,0.349	-0.204
ENSG00000175866.11	BAIAP2	chr17	+	79084713	79084759	79082274	79082309	79089569	79090024	25028	16,14	66,64	83,36,63	34,22,21	0	0	0.142,0.13	0.625,0.528,0.672	-0.472	24495	43,25,34	44,33,48	83,36,63	34,22,21	2.36e-06	0.000935527	0.4,0.341,0.326	0.625,0.528,0.672	-0.253
ENSG00000134278.10	SPIRE1	chr18	-	12459753	12459927	12454344	12454482	12463349	12463492	35642	53,53	26,18	24,15,13	34,25,27	1.54e-07	6.49e-06	0.425,0.516	0.204,0.179,0.149	0.293	34942	3,11,19	47,38,53	24,15,13	34,25,27	0.000577258	0.0414248	0.023,0.095,0.115	0.204,0.179,0.149	-0.1
ENSG00000049759.12	NEDD4L	chr18	+	56002709	56002769	56001049	56001124	56008269	56008401	66982	2,5	143109	21,11,5	71,53,103	1.83e-06	6.24e-05	0.009,0.028	0.156,0.114,0.029	-0.081	65663	6,8,6	118151112	21,11,5	71,53,103	0.00013934	0.01683	0.031,0.032,0.032	0.156,0.114,0.029	-0.068
ENSG00000134444.9	KIAA1468	chr18	+	59947592	59947675	59947006	59947089	59947878	59947942	5755	1,1	14,15	17,12,19	23,11,7	1.29e-07	5.55e-06	0.037,0.035	0.287,0.372,0.596	-0.382	5646	5,4,8	19,30,26	17,12,19	23,11,7	1.57e-05	0.00371467	0.125,0.068,0.143	0.287,0.372,0.596	-0.306
ENSG00000173482.12	PTPRM	chr18	+	8371757	8371808	8370930	8371004	8376043	8376198	59139	2,5	33,31	1,0,0	21,24,41	0.00429587	0.0484909	0.038,0.096	0.03,0.0,0.0	0.057	57912	11,2,6	35,41,69	1,0,0	21,24,41	4.05e-05	0.00754834	0.172,0.031,0.054	0.03,0.0,0.0	0.076
ENSG00000064666.10	CNN2	chr19	+	1036065	1036245	1032557	1032695	1036414	1036561	68880	555533	17,23	740461740	8,12,12	0.00146123	0.0201116	0.921,0.892	0.97,0.932,0.956	-0.046	67553	679780888	25,34,23	740461740	8,12,12	0.000344197	0.0303598	0.906,0.891,0.932	0.97,0.932,0.956	-0.043
ENSG00000064666.10	CNN2	chr19	+	1036128	1036245	1032557	1032695	1036414	1036561	68876	818789	17,23	11207421118	8,12,12	0.000848089	0.0128039	0.957,0.94	0.985,0.966,0.977	-0.028	67548	104311761384	25,34,23	11207421118	8,12,12	0.000320065	0.0290192	0.95,0.941,0.965	0.985,0.966,0.977	-0.024
ENSG00000079805.12	DNM2	chr19	+	10919244	10919256	10916591	10916643	10922939	10923053	16099	27,19	168154	166,86,152	18,14,28	0	0	0.125,0.099	0.892,0.846,0.829	-0.744	15765	121134167	52,86,66	166,86,152	18,14,28	2.53e-10	4.47e-07	0.675,0.582,0.693	0.892,0.846,0.829	-0.206
ENSG00000130164.7	LDLR	chr19	+	11215895	11216276	11213339	11213462	11217240	11217363	16195	59875880	84,73	529640518986	41,28,87	0.00169548	0.0228002	0.936,0.943	0.964,0.968,0.955	-0.023	15838	707377689361	177204162	529640518986	41,28,87	1.11e-16	3.92e-13	0.892,0.887,0.923	0.964,0.968,0.955	-0.062
ENSG00000105699.12	LSR	chr19	+	35753448	35753595	35749847	35749967	35757261	35757435	16357	467473	47,54	340157221	195,98,131	0	0	0.8,0.779	0.412,0.392,0.404	0.387	15999	381361433	113114146	340157221	195,98,131	1.15e-07	0.00010327	0.576,0.56,0.544	0.412,0.392,0.404	0.157
ENSG00000104852.10	SNRNP70	chr19	+	49605370	49605442	49604646	49604728	49607890	49607992	10939	83,60	343312	47,27,65	442195431	0.00114171	0.0163839	0.123,0.1	0.058,0.074,0.08	0.041	10781	88121133	399347443	47,27,65	442195431	3.58e-09	4.83e-06	0.113,0.168,0.148	0.058,0.074,0.08	0.072
ENSG00000104852.10	SNRNP70	chr19	+	49605370	49606844	49604646	49604728	49607890	49607992	10940	675644	343312	310183637	442195431	8.56e-10	5.63e-08	0.11,0.115	0.042,0.056,0.085	0.052	10782	7449301032	399347443	310183637	442195431	4.44e-16	1.46e-12	0.105,0.144,0.128	0.042,0.056,0.085	0.065
ENSG00000071054.11	MAP4K4	chr2	+	102480282	102480513	102472438	102472600	102481391	102481498	5927	113126	1,8	28,19,34	3,6,5	0.00230217	0.0292454	0.971,0.825	0.737,0.487,0.671	0.266	5812	71,57,86	0,1,6	28,19,34	3,6,5	0.000478724	0.0369799	1.0,0.945,0.811	0.737,0.487,0.671	0.287
ENSG00000130508.6	PXDN	chr2	-	1691403	1691475	1687851	1687923	1695699	1695771	23170	30,21	5,9	22,13,41	0,2,0	4.56e-06	0.000141793	0.776,0.575	1.0,0.79,1.0	-0.255	22655	52,52,48	3,7,9	22,13,41	0,2,0	0.000153985	0.0181256	0.909,0.811,0.755	1.0,0.79,1.0	-0.105
ENSG00000115419.8	GLS	chr2	+	191777918	191778090	191774988	191775047	191784940	191784974	17384	21,18	7,5	18,13,13	1,0,0	4.06e-07	1.58e-05	0.523,0.568	0.868,1.0,1.0	-0.41	16963	21,23,19	3,2,4	18,13,13	1,0,0	5.62e-05	0.0092546	0.719,0.808,0.634	0.868,1.0,1.0	-0.236
ENSG00000128641.13	MYO1B	chr2	+	192267357	192267444	192265107	192265194	192272840	192272915	68996	212223	190185	180,93,104	718511530	0	0	0.373,0.391	0.118,0.088,0.095	0.282	67656	101116146	299275436	180,93,104	718511530	5.05e-06	0.00166291	0.152,0.183,0.151	0.118,0.088,0.095	0.062
ENSG00000115414.14	FN1	chr2	-	216236831	216237023	216236631	216236738	216238044	216238134	48067	94948812	600557	640026775708	300108237	0.00025834	0.00470337	0.843,0.843	0.879,0.894,0.891	-0.045	47004	168981785621478	507542699	640026775708	300108237	0.000589428	0.04211	0.919,0.918,0.913	0.879,0.894,0.891	0.029
ENSG00000115414.14	FN1	chr2	-	216236831	216237098	216236631	216236738	216238044	216238134	48065	1172811051	600557	1095245299622	300108237	3.48e-11	2.95e-09	0.841,0.843	0.908,0.919,0.917	-0.073	47003	293753154137570	507542699	1095245299622	300108237	0.000164571	0.0189211	0.94,0.94,0.936	0.908,0.919,0.917	0.024
ENSG00000115414.14	FN1	chr2	-	216257653	216257926	216256354	216256537	216259250	216259442	48071	314381	22212400	21169672667	15577551421	0	0	0.036,0.041	0.266,0.254,0.333	-0.246	47008	125391584816587	226128402935	21169672667	15577551421	0	0	0.596,0.598,0.601	0.266,0.254,0.333	0.314
ENSG00000067066.12	SP100	chr2	+	231372707	231372746	231371017	231371160	231375839	231375881	53058	59,30	17,22	23,30,55	0,0,1	2.41e-12	2.4e-10	0.713,0.495	1.0,1.0,0.975	-0.388	51970	70,105,65	4,4,9	23,30,55	0,0,1	0.000101105	0.0135163	0.926,0.95,0.838	1.0,1.0,0.975	-0.087
ENSG00000124831.14	LRRFIP1	chr2	+	238626404	238626452	238617186	238617273	238628165	238628210	31390	21,14	39,25	0,4,4	24,13,20	0.000231401	0.00427366	0.266,0.274	0.0,0.172,0.119	0.173	30804	19,13,11	17,14,24	0,4,4	24,13,20	1.36e-05	0.00338801	0.429,0.385,0.236	0.0,0.172,0.119	0.253
ENSG00000258984.1	UBE2F-SCLY	chr2	+	238896604	238896634	238881733	238881867	238903385	238903451	16041	129,96	1,1	147,90,129	3,2,13	0.00119609	0.0170513	0.99,0.987	0.974,0.972,0.884	0.045	15709	198183212	0,3,3	147,90,129	3,2,13	0.000185113	0.0203822	1.0,0.979,0.982	0.974,0.972,0.884	0.044
ENSG00000168393.8	DTYMK	chr2	-	242621333	242621748	242617866	242618064	242625183	242625292	17912	30,23	2,4	3,1,3	19,11,13	8.99e-15	1.21e-12	0.743,0.526	0.03,0.017,0.043	0.605	17468	10,6,5	8,8,10	3,1,3	19,11,13	0.000307222	0.0282357	0.194,0.126,0.088	0.03,0.017,0.043	0.106
ENSG00000138101.14	DTNB	chr2	-	25642383	25642404	25611070	25611230	25650403	25650500	52214	10,4	13,10	0,0,1	21,13,27	6.86e-09	3.82e-07	0.388,0.248	0.0,0.0,0.03	0.308	51082	10,15,6	39,27,42	0,0,1	21,13,27	9.02e-08	8.75e-05	0.175,0.314,0.105	0.0,0.0,0.03	0.188
ENSG00000021574.7	SPAST	chr2	+	32323864	32323960	32314590	32314674	32339706	32339894	37153	10,3	12,20	41,10,35	2,1,0	6.66e-16	9.88e-14	0.297,0.071	0.912,0.835,1.0	-0.732	36393	23,22,32	4,6,3	41,10,35	2,1,0	0.000354553	0.0307515	0.745,0.651,0.844	0.912,0.835,1.0	-0.169
ENSG00000032389.8	TSSC1	chr2	-	3261069	3261226	3217919	3218019	3341787	3341920	54053	184172	6,12	247187203	0,0,2	5.75e-08	2.63e-06	0.922,0.847	1.0,1.0,0.975	-0.107	52994	199182235	1,11,3	247187203	0,0,2	0.000230778	0.0238188	0.987,0.865,0.968	1.0,1.0,0.975	-0.052
ENSG00000138069.12	RAB1A	chr2	-	65318116	65318212	65316072	65316204	65325104	65325200	1913	12531217	20,15	13677971514	2,4,6	3.87e-05	0.000918204	0.97,0.976	0.997,0.99,0.992	-0.02	1902	180016751790	26,24,26	13677971514	2,4,6	3.39e-07	0.000246707	0.972,0.973,0.972	0.997,0.99,0.992	-0.021
ENSG00000239779.2	WBP1	chr2	+	74686564	74686679	74685600	74685798	74686769	74686872	53214	16,19	34,34	5,0,4	49,25,41	6.23e-08	2.83e-06	0.179,0.205	0.045,0.0,0.043	0.163	52137	20,11,9	61,50,63	5,0,4	49,25,41	0.000613527	0.0433308	0.132,0.092,0.062	0.045,0.0,0.043	0.066
ENSG00000239779.2	WBP1	chr2	+	74686604	74686689	74685576	74685798	74686769	74686872	53215	34,29	34,34	1,2,3	49,25,41	1.11e-16	1.79e-14	0.35,0.315	0.011,0.041,0.038	0.302	52138	16,14,16	61,50,63	1,2,3	49,25,41	2.03e-06	0.000857753	0.124,0.131,0.12	0.011,0.041,0.038	0.095
ENSG00000115459.13	ELMOD3	chr2	+	85598562	85598685	85598208	85598332	85604466	85604597	50496	38,40	4,4	37,39,40	1,0,1	0.000264202	0.00479587	0.809,0.817	0.943,1.0,0.947	-0.15	49411	27,47,46	1,5,6	37,39,40	1,0,1	0.000109509	0.0144757	0.923,0.807,0.774	0.943,1.0,0.947	-0.129
ENSG00000114988.7	LMAN2L	chr2	-	97399255	97399338	97377600	97377762	97400145	97400263	66865	71,68	6,5	64,46,77	1,0,1	6.59e-05	0.00146897	0.866,0.881	0.972,1.0,0.977	-0.11	65545	88,95,60	2,10,1	64,46,77	1,0,1	0.000569697	0.0411163	0.96,0.838,0.97	0.972,1.0,0.977	-0.06
ENSG00000125970.7	RALY	chr20	+	32661624	32661672	32661368	32661441	32663679	32663845	30679	530529	121115	655380517	83,51,93	0.00190614	0.0250911	0.747,0.756	0.842,0.834,0.789	-0.07	30122	587592663	169132157	655380517	83,51,93	8.55e-06	0.00242842	0.701,0.751,0.74	0.842,0.834,0.789	-0.091
ENSG00000101464.6	PIGU	chr20	-	33169351	33169476	33162907	33163050	33176256	33176411	24301	58,76	0,0	112,48,69	3,1,6	0.000874886	0.0131457	1.0,1.0	0.943,0.955,0.836	0.089	23788	72,84,80	1,0,0	112,48,69	3,1,6	0.000564046	0.0408277	0.97,1.0,1.0	0.943,0.955,0.836	0.079
ENSG00000101084.12	C20orf24	chr20	+	35236292	35236403	35236117	35236221	35240412	35240960	4897	57,45	31,25	76,35,63	23,2,12	0.00110396	0.0159433	0.464,0.459	0.609,0.892,0.712	-0.276	4796	34,30,40	23,14,22	76,35,63	23,2,12	0.000729437	0.0492649	0.411,0.503,0.462	0.609,0.892,0.712	-0.279
ENSG00000125826.15	RBCK1	chr20	+	401514	401675	400201	400375	402770	402882	46713	226166	38,37	217129277	1,8,11	3.3e-12	3.23e-10	0.694,0.631	0.988,0.86,0.906	-0.256	45688	233231302	19,18,25	217129277	1,8,11	0.000346658	0.0303878	0.824,0.83,0.821	0.988,0.86,0.906	-0.093
ENSG00000124155.12	PIGT	chr20	+	44053135	44053219	44052855	44053021	44054213	44054884	2975	708752	5,4	548298362	20,5,5	0.00011052	0.00227479	0.987,0.99	0.937,0.97,0.975	0.028	2938	365395425	1,3,3	548298362	20,5,5	5.12e-05	0.0088764	0.995,0.986,0.987	0.937,0.97,0.975	0.029
ENSG00000124214.15	STAU1	chr20	-	47782533	47782822	47770469	47770608	47790731	47790806	9671	182200	72,57	58,43,65	124,64,94	0	0	0.392,0.472	0.107,0.146,0.15	0.298	9476	81,91,95	86,79,101	58,43,65	124,64,94	0.000525214	0.0389985	0.194,0.227,0.194	0.107,0.146,0.15	0.071
ENSG00000125845.6	BMP2	chr20	+	6750766	6751119	6748310	6749522	6758891	6760927	30844	139135	4,3	172100144	0,2,0	0.00176996	0.0235649	0.884,0.908	1.0,0.916,1.0	-0.076	30288	178231280	1,11,6	172100144	0,2,0	0.000112821	0.0147557	0.975,0.821,0.911	1.0,0.916,1.0	-0.07
ENSG00000142192.16	APP	chr21	-	27277335	27277389	27269884	27269985	27284052	27284274	45111	12631363	142118	196011731761	90,67,87	1.64e-07	6.89e-06	0.852,0.882	0.934,0.919,0.929	-0.06	44112	219121503127	54,67,100	196011731761	90,67,87	2.22e-05	0.00481198	0.963,0.954,0.953	0.934,0.919,0.929	0.029
ENSG00000144824.15	PHLDB2	chr3	+	111651115	111651244	111639128	111639266	111658321	111658477	50595	148139	44,32	230152156	21,21,18	2.74e-05	0.00068429	0.594,0.654	0.826,0.759,0.79	-0.168	49516	244225277	50,41,65	230152156	21,21,18	0.000347779	0.030431	0.679,0.704,0.649	0.826,0.759,0.79	-0.114
ENSG00000173226.12	IQCB1	chr3	-	121527762	121527856	121526190	121526290	121544897	121545027	25889	70,80	2,6	80,42,66	1,0,0	0.000603032	0.00964889	0.947,0.872	0.976,1.0,1.0	-0.083	25338	62,67,78	3,8,1	80,42,66	1,0,0	0.000100181	0.0135163	0.914,0.811,0.976	0.976,1.0,1.0	-0.092
ENSG00000175455.10	CCDC14	chr3	-	123674689	123674812	123667742	123667979	123674892	123674962	6326	27,24	1,4	37,18,28	0,1,0	0.00173171	0.0231873	0.923,0.728	1.0,0.889,1.0	-0.138	6196	32,37,26	5,5,4	37,18,28	0,1,0	2.38e-06	0.000935527	0.741,0.767,0.744	1.0,0.889,1.0	-0.212
ENSG00000161203.9	AP2M1	chr3	+	183898432	183898438	183897956	183898039	183898636	183898772	32622	480440	35,45	537314396	275162232	0	0	0.928,0.902	0.648,0.646,0.617	0.278	31990	503518628	173198183	537314396	275162232	1.26e-05	0.00318329	0.733,0.712,0.764	0.648,0.646,0.617	0.099
ENSG00000161203.9	AP2M1	chr3	+	183898432	183898529	183897956	183898039	183898636	183898703	32619	59,40	35,45	55,27,33	275162232	5.33e-15	7.39e-13	0.46,0.31	0.092,0.078,0.067	0.306	31987	60,64,64	173198183	55,27,33	275162232	7.28e-06	0.00216764	0.149,0.14,0.15	0.092,0.078,0.067	0.067
ENSG00000152492.9	CCDC50	chr3	+	191092850	191093378	191087707	191087825	191097947	191098063	4265	229143	140,94	69,62,67	140,78,128	2.07e-11	1.8e-09	0.205,0.194	0.072,0.112,0.076	0.113	4156	27,49,53	157166179	69,62,67	140,78,128	1.44e-07	0.000122448	0.026,0.045,0.045	0.072,0.112,0.076	-0.048
ENSG00000164078.8	MST1R	chr3	-	49934952	49935118	49934712	49934849	49935483	49935644	10076	16,27	0,0	36,9,43	0,1,7	0.000577953	0.00931644	1.0,1.0	1.0,0.771,0.696	0.178	9858	19,20,33	0,0,1	36,9,43	0,1,7	0.000415733	0.0339159	1.0,1.0,0.925	1.0,0.771,0.696	0.153
ENSG00000136068.10	FLNB	chr3	+	58127584	58127623	58124008	58124256	58128376	58128479	33396	106100	309303	327231369	14,18,37	0	0	0.197,0.191	0.944,0.902,0.877	-0.714	32766	250281333	347480437	327231369	14,18,37	0	0	0.341,0.296,0.353	0.944,0.902,0.877	-0.578
ENSG00000136068.10	FLNB	chr3	+	58127584	58127656	58124008	58124256	58128376	58128479	33398	287280	309303	788478858	14,18,37	0	0	0.35,0.349	0.97,0.939,0.931	-0.597	32771	563681838	347480437	788478858	14,18,37	0	0	0.484,0.451,0.526	0.97,0.939,0.931	-0.46
ENSG00000090316.11	MAEA	chr4	+	1321414	1321491	1316168	1316291	1326544	1326653	45886	296219	4,13	344213345	4,4,1	0.00175641	0.0234412	0.977,0.905	0.98,0.968,0.995	-0.04	44891	403423485	16,10,17	344213345	4,4,1	8.47e-05	0.0122054	0.934,0.96,0.941	0.98,0.968,0.995	-0.036
ENSG00000083857.9	FAT1	chr4	-	187511521	187511557	187510225	187510374	187516842	187516980	11750	20,10	204200	34,29,48	304173231	0.000524919	0.00858379	0.067,0.035	0.076,0.109,0.132	-0.055	11533	86118116	190199197	34,29,48	304173231	0	0	0.249,0.303,0.302	0.076,0.109,0.132	0.179
ENSG00000090989.13	EXOC1	chr4	+	56755053	56755098	56749988	56750094	56756388	56756552	36454	9,22	42,42	51,30,45	47,16,32	9.45e-06	0.000267522	0.128,0.265	0.427,0.563,0.492	-0.297	35728	33,32,64	67,66,80	51,30,45	47,16,32	0.00018925	0.0206537	0.253,0.25,0.355	0.427,0.563,0.492	-0.208
ENSG00000132405.14	TBC1D14	chr4	+	7011603	7011675	7008358	7008453	7012379	7012508	18322	80,61	10,11	159120156	1,2,0	1.39e-11	1.23e-09	0.822,0.762	0.989,0.972,1.0	-0.195	17881	120155165	5,11,9	159120156	1,2,0	9.05e-07	0.00047279	0.933,0.891,0.914	0.989,0.972,1.0	-0.074
ENSG00000152795.13	HNRNPDL	chr4	-	83346715	83346820	83345781	83346036	83347189	83347282	36041	471415	799564	194112243	11009451484	0	0	0.222,0.263	0.079,0.054,0.074	0.173	35338	253266336	106010781014	194112243	11009451484	2.26e-08	2.53e-05	0.104,0.107,0.139	0.079,0.054,0.074	0.048
ENSG00000039560.9	RAI14	chr5	+	34813678	34813765	34812284	34812313	34814687	34814774	4356	39,30	73,73	261142190	29,34,35	0	0	0.221,0.179	0.827,0.69,0.743	-0.553	4251	238242223	79,99,65	261142190	29,34,35	4.52e-05	0.00821727	0.616,0.565,0.646	0.827,0.69,0.743	-0.144
ENSG00000113456.14	RAD1	chr5	-	34913574	34913683	34911658	34911917	34914031	34914131	50298	90,61	1,0	72,48,55	1,4,4	0.00333642	0.0395589	0.977,1.0	0.972,0.851,0.867	0.092	49214	58,61,58	0,0,0	72,48,55	1,4,4	0.000426198	0.0344851	1.0,1.0,1.0	0.972,0.851,0.867	0.103
ENSG00000152348.11	ATG10	chr5	+	81548380	81548478	81474308	81474406	81571963	81572116	43794	17,13	6,0	25,10,14	2,0,0	0.00369291	0.0430077	0.587,1.0	0.863,1.0,1.0	-0.161	42876	28,20,27	1,6,6	25,10,14	2,0,0	0.000330334	0.0295839	0.934,0.626,0.693	0.863,1.0,1.0	-0.203
ENSG00000066651.13	TRMT11	chr6	+	126327987	126328100	126320602	126320759	126329537	126329618	65906	8,20	20,23	4,1,0	52,30,43	9.54e-11	7.5e-09	0.157,0.289	0.035,0.015,0.0	0.206	64605	6,6,5	34,38,27	4,1,0	52,30,43	0.000647308	0.0453924	0.076,0.069,0.08	0.035,0.015,0.0	0.058
ENSG00000204469.8	PRRC2A	chr6	+	31604509	31604722	31604286	31604385	31604818	31604913	66724	381387	0,3	476224315	15,13,8	2.02e-07	8.32e-06	1.0,0.976	0.91,0.845,0.926	0.094	65415	447472649	7,3,8	476224315	15,13,8	8.09e-05	0.0118647	0.953,0.98,0.963	0.91,0.845,0.926	0.072
ENSG00000112081.12	SRSF3	chr6	+	36567597	36568053	36566625	36566760	36568928	36568967	63412	240211	647603	212180232	1040582942	0.00123232	0.0175012	0.062,0.059	0.035,0.052,0.042	0.017	62172	277308463	694677847	212180232	1040582942	3.07e-10	5.23e-07	0.066,0.075,0.089	0.035,0.052,0.042	0.034
ENSG00000135341.13	MAP3K7	chr6	-	91254270	91254351	91246055	91246120	91256976	91257106	42247	59,55	27,30	61,24,27	81,52,114	7.85e-10	5.21e-08	0.546,0.502	0.293,0.202,0.115	0.321	41425	11,5,15	109136150	61,24,27	81,52,114	1.82e-12	4.1e-09	0.053,0.02,0.052	0.293,0.202,0.115	-0.162
ENSG00000004866.14	ST7	chr7	+	116774177	116774246	116771938	116772014	116776134	116776289	52496	12,17	30,27	22,10,28	13,9,24	0.00282342	0.0345965	0.191,0.271	0.499,0.396,0.407	-0.203	51365	40,46,60	15,12,13	22,10,28	13,9,24	0.000346671	0.0303878	0.611,0.693,0.731	0.499,0.396,0.407	0.244
ENSG00000117868.11	ESYT2	chr7	-	158545471	158545534	158542339	158542414	158552176	158552272	3146	9,9	97,72	160,68,135	56,43,71	0	0	0.054,0.071	0.636,0.491,0.537	-0.492	3124	53,52,69	86,99,114	160,68,135	56,43,71	1.38e-12	3.25e-09	0.274,0.243,0.27	0.636,0.491,0.537	-0.292
ENSG00000122566.16	HNRNPA2B1	chr7	-	26230612	26230748	26229744	26230080	26232114	26232197	22177	303289	76,77	380235398	55,32,35	2.76e-06	8.98e-05	0.627,0.613	0.744,0.756,0.827	-0.156	21670	404418434	24,27,23	380235398	55,32,35	3.56e-05	0.00688744	0.876,0.867,0.888	0.744,0.756,0.827	0.101
ENSG00000196262.9	PPIA	chr7	+	44838346	44838413	44836279	44836392	44838845	44838876	2822	430380	24912364	128,91,128	439425133306	0	0	0.093,0.087	0.017,0.021,0.023	0.07	2789	199199245	330434474509	128,91,128	439425133306	1.35e-06	0.000653619	0.035,0.033,0.031	0.017,0.021,0.023	0.013
ENSG00000196262.9	PPIA	chr7	+	44838346	44838503	44836279	44836392	44838845	44838876	2812	549520	24912364	189113186	439425133306	0	0	0.079,0.078	0.016,0.017,0.021	0.06	2779	245279327	330434474509	189113186	439425133306	5.52e-06	0.0017385	0.028,0.03,0.027	0.016,0.017,0.021	0.01
ENSG00000127952.12	STYXL1	chr7	-	75643059	75643205	75634576	75634722	75657959	75658021	17976	108104	5,4	163,77,117	0,1,0	0.000119827	0.00244214	0.897,0.913	1.0,0.969,1.0	-0.085	17536	167139169	9,10,2	163,77,117	0,1,0	1.87e-06	0.000821192	0.882,0.849,0.972	1.0,0.969,1.0	-0.089
ENSG00000127952.12	STYXL1	chr7	-	75651168	75651310	75634576	75634722	75657959	75657990	17978	220228	5,4	309155227	0,1,0	0.00412754	0.0470535	0.948,0.959	1.0,0.985,1.0	-0.041	17539	276204237	9,10,2	309155227	0,1,0	2.38e-06	0.000935527	0.926,0.893,0.98	1.0,0.985,1.0	-0.062
ENSG00000156831.3	NSMCE2	chr8	+	126114255	126114388	126104111	126104200	126114558	126114729	36006	46,21	7,3	80,42,66	3,1,0	0.000134991	0.00270689	0.737,0.749	0.919,0.947,1.0	-0.212	35299	65,58,84	9,6,4	80,42,66	3,1,0	0.000351036	0.0305537	0.755,0.805,0.9	0.919,0.947,1.0	-0.135
ENSG00000182325.6	FBXL6	chr8	-	145581098	145581162	145580649	145580781	145581287	145581446	40467	66,65	9,9	90,85,122	2,1,1	9.12e-08	4.04e-06	0.817,0.814	0.965,0.981,0.987	-0.162	39679	70,85,90	6,3,9	90,85,122	2,1,1	6.04e-05	0.00972632	0.876,0.945,0.859	0.965,0.981,0.987	-0.084
ENSG00000182325.6	FBXL6	chr8	-	145581116	145581162	145580649	145580781	145581287	145581446	40468	23,21	9,9	23,29,46	2,1,1	3.06e-07	1.22e-05	0.636,0.614	0.887,0.952,0.969	-0.311	39682	17,21,27	6,3,9	23,29,46	2,1,1	2.69e-05	0.00557321	0.659,0.827,0.672	0.887,0.952,0.969	-0.217
ENSG00000078674.13	PCM1	chr8	+	17792214	17792367	17782221	17782289	17793097	17793215	42075	22,37	19,20	5,2,11	44,36,32	6.04e-12	5.68e-10	0.313,0.421	0.043,0.021,0.119	0.306	41253	26,16,18	56,33,50	5,2,11	44,36,32	0.000350547	0.0305537	0.154,0.16,0.124	0.043,0.021,0.119	0.085
ENSG00000129696.8	TTI2	chr8	-	33364746	33364839	33361265	33361453	33367263	33367303	40746	87,82	7,10	97,55,97	4,1,2	0.00111284	0.0160389	0.865,0.809	0.926,0.966,0.962	-0.114	39950	69,104,92	11,6,9	97,55,97	4,1,2	0.000554042	0.0402214	0.764,0.899,0.841	0.926,0.966,0.962	-0.117
ENSG00000066697.10	MSANTD3	chr9	+	103206409	103207519	103204430	103204638	103212838	103213511	29094	82,83	139156	88,68,141	114,76,145	0.00361873	0.0423517	0.046,0.042	0.059,0.068,0.074	-0.023	28536	134116112	209197286	88,68,141	114,76,145	0.000119251	0.015393	0.05,0.046,0.031	0.059,0.068,0.074	-0.025
ENSG00000160404.13	TOR2A	chr9	-	130496577	130496843	130493803	130495839	130497398	130497573	2080	39,48	2,0	42,13,40	4,1,6	0.00262828	0.0325496	0.841,1.0	0.74,0.779,0.644	0.199	2072	20,39,41	0,1,1	42,13,40	4,1,6	6.01e-05	0.0097022	1.0,0.914,0.917	0.74,0.779,0.644	0.223
ENSG00000148358.15	GPR107	chr9	+	132872648	132872705	132869797	132869818	132887193	132887243	25167	3,11	61,51	36,11,38	34,18,49	9.91e-10	6.45e-08	0.03,0.12	0.402,0.279,0.33	-0.262	24619	7,14,20	28,44,46	36,11,38	34,18,49	0.000408596	0.0336109	0.137,0.168,0.216	0.402,0.279,0.33	-0.163
ENSG00000198000.7	NOL8	chr9	-	95082224	95082419	95081502	95081638	95083949	95084028	23785	15,10	37,19	4,3,1	36,24,33	1.38e-05	0.000372311	0.12,0.151	0.036,0.04,0.01	0.107	23274	12,12,15	33,45,64	4,3,1	36,24,33	0.000377294	0.0319395	0.109,0.082,0.073	0.036,0.04,0.01	0.059
ENSG00000223546.2	LINC00630	chrX	+	102080920	102081097	102071919	102072010	102081896	102082072	32006	12,8	3,2	20,10,22	0,0,1	3.09e-05	0.000759599	0.589,0.589	1.0,1.0,0.888	-0.374	31401	9,14,22	3,2,2	20,10,22	0,0,1	2.41e-05	0.00513916	0.518,0.715,0.798	1.0,1.0,0.888	-0.286
ENSG00000186312.6	CA5BP1	chrX	+	15711085	15711181	15706783	15706981	15715362	15715583	61477	104132	2,3	97,41,96	7,8,4	0.00300885	0.0363124	0.964,0.957	0.876,0.722,0.924	0.12	60235	78,100,98	2,2,0	97,41,96	7,8,4	5.14e-05	0.00888117	0.952,0.962,1.0	0.876,0.722,0.924	0.131
ENSG00000225470.2	JPX	chrX	+	73214674	73214796	73164418	73164497	73224104	73224386	3784	41,28	10,1	57,21,29	0,1,0	1.02e-05	0.000286501	0.647,0.926	1.0,0.904,1.0	-0.181	3705	33,35,52	6,4,0	57,21,29	0,1,0	0.000144143	0.0172546	0.711,0.797,1.0	1.0,0.904,1.0	-0.132
ENSG00000225470.2	JPX	chrX	+	73218602	73218679	73164418	73164497	73224104	73224186	3780	13,12	10,1	10,9,12	0,1,0	3.62e-05	0.000867062	0.422,0.871	1.0,0.835,1.0	-0.298	3702	15,25,14	6,4,0	10,9,12	0,1,0	0.00017429	0.0196192	0.584,0.779,1.0	1.0,0.835,1.0	-0.157
