# Supplementary material for: An alternative splicing switch in FLNB promotes the mesenchymal cell state in human breast cancer
Source: eLife. 2018 Jul 30;7:e37184. doi: 10.7554/eLife.37184 (PMC6103745; doi:10.7554/eLife.37184)
Supplement: Supplementary file 1. — This file contains information for antibodies, and the sequence for primers and oligonucleotides that were used in this study. [file elife-37184-supp1.xlsx]

## Sheet: Primers for qPCR
Primer name	Primer sequence (5' to 3')
hEcad-f	TGCCCAGAAAATGAAAAAGG
hEcad-r	GTGTATGTGGCAATGCGTTC
hFN1-f	CAGTGGGAGACCTCGAGAAG
hFN1-r	TCCCTCGGAACATCAGAAAC
hVim-f	GAGAACTTTGCCGTTGAAGC
hVim-r	GCTTCCTGTAGGTGGCAATC
hSnail-f	CCTCCCTGTCAGATGAGGAC
hSnail-r	CCAGGCTGAGGTATTCCTTG
hMBNL1-f	GGCCAGACACGGAATGTAAA
hMBNL1-r	CGTTTTTAAATGTGGGGGTG
hMBNL2-f	CGCTCTGATGAAGAATGCAA
hMBNL2-r	AAGTGTGTCGGAGGGTGAAG
hMBNL3-f	CACCAAGAGTTTGCCATGTG
hMBNL3-r	CCATTAATCTCCAGCTGCGT
hZEB1-f	CAGCTTGATACCTGTGAATGGG
hZEB1-r	TATCTGTGGTCGTGTGGGACT
hZEB2-f	GCGATGGTCATGCAGTCAG
hZEB2-r	CAGGTGGCAGGTCATTTTCTT
hRBFOX1-f	GCCCCTGACACAATGGCTC
hRBFOX1-r	GCGGGAGGGTACAGGTTTAAT
hQKI-f	AAGCCCACCCCAGATTACCT
hQKI-r	ACTCTGCTAATTTCTTCGTCCAG
hCELF4-f	GACAGGCTGACAACGCAAG
hCELF4-r	GGCTTAATCCGTTCATGTGCC
KRT14-f	TGAGCCGCATTCTGAACGAG
KRT14-r	GATGACTGCGATCCAGAGGA
hRPLP0-f	TGGCAGCATCTACAACCCTGAAGT
hRPLP0-r	ACACTGGCAACATTGCGGACA

## Sheet: Primers for PCR validation 
Primer name	Primer sequence (5' to 3')
FLNB-F1	TTCTACACAGCTGCCAAG
FLNB-R1	GACCAGGTCAAAAGGCTT
SLK-F1	ACTATCGAACGCCTGGAA
SLK-R1	TAACTCTGCCTTCTGCTG
NUMB-F1	AATGCCTTCAGCACACCTGA
NUMB-R1	CGGACGCTCTTAGACACCTC
ESYT2-F1	TCAAACCTCGACAAGGTG
ESYT2-R1	CCAACTGACATCTGGACAAC
CA12-F1	GTACTGCACACACATGGA
CA12-R1	ACCACAATACAGATGCCAAG
ATP5C1-F1	TGACATTCAACCGTACCCG
ATP5C1-R1	GGAGGAACAGTTTCTTCGGAC

## Sheet: Oligonucleotides,shRNAs,sgRNAs
shRNA	Sequence (5' to 3')	Source	Identifier
shCELF4-4405	CCGGGCACATGAACGGATTAA	Broad Institute	TRCN0000074405
shCELF4-4404	CTGCTGCCTATGGTCAGATAA	Broad Institute	TRCN0000074404
shQKI-3371	CTGATGCTGTGGGACCTATTG	Broad Institute	TRCN0000233371
shQKI-3373	CCGAAGCTGGTTTAATCTATA	Broad Institute	TRCN0000233373
shRBFOX1-3260	CCGGACCTCAGACAAATGTTT	Broad Institute	TRCN0000073260
shRBFOX1-3261	CGCTGCCTACAGTGACAGTTA	Broad Institute	TRCN0000073261
shMBNL1-3964	GCCAACCAGATACCCATAATA	Broad Institute	TRCN0000063964
shMBNL1-9155	GAGATAAATGGACGCAATAAC	Broad Institute	TRCN0000429155
shMBNL2-3712	CGGCTATTAGCTTTGCTCCTT	Broad Institute	TRCN0000353712
shMBNL2-1082	CAACACCGTAACCGTTTGTAT	Broad Institute	TRCN0000331082
shMBNL3-9465	CCAGCCAGCAAATTCAAATAA	Broad Institute	TRCN0000159465
shMBNL3-0455	CATGATTGAAGCGAGTGATAA	Broad Institute	TRCN0000160455
shSNAI1-3820	CCAATCGGAAGCCTAACTACA	Broad Institute	TRCN0000063820
shGFP-1753	ACAACAGCCACAACGTCTATA	Broad Institute	TRCN0000231753
shLacZ-1735	CCAACGTGACCTATCCCATTA	Broad Institute	TRCN0000231735
shLuciferase-1737	ATGTTTACTACACTCGGATAT	Broad Institute	TRCN0000231737
sgRNA	Sequence (5' to 3')	Source	Identifier
sgQKI-2201	GGATGTAAAATCATGGTCCG	Broad Institute	BRDN0001062201
sgQKI-2204	GGGAGAATCCTTGGACCTAG	Broad Institute	BRDN0001062204
sgRBFOX1-2083	TTTCGAAAATAGTGCCGATG	Broad Institute	BRDN0001062083
sgRBFOX1-2098	AAGTATATACAAGTGAACTG	Broad Institute	BRDN0001062098
sgSNAI1-2090	AACAAGGAATACCTCAGCCT	Broad Institute	BRDN0001062090
sgSNAI1-2097	CACTTGGCCCAAGCCTGGGA	Broad Institute	BRDN0001062097
sgFLNB-SK2	CCACTGACCAGGCCACAGAT	This paper	Target sequence for FLNB exon 30 junction
sgFLNB-SK4	TGACTTCCCCATCTGTGGCC	This paper	Target sequence for FLNB exon 30 junction
siRNA	Sequence (5' to 3')	Source	Identifier
siRNA NS #1	UCAUGGUGUGGGAAGAGGCUU	GE Dharmacon	D-001810-01- 05
siFLNB-L1 (3019)	UGGAGGAGGCACCGGUAAAUU	GE Dharmacon	CTM-237650/LJBYN-000019
siFLNB-L2 (3021)	GGGAAGUCACAGCCGUGGAUU	GE Dharmacon	CTM-237646/LJBYN-000021
siFLNB-S1 (2923)	CAUGGUGACCGAAGAGGCCUU	GE Dharmacon	CTM-237648/LJBYN-000023
siFLNB-S2 (2925)	UCAUGGUGACCGAAGAGGCUU	GE Dharmacon	CTM-237649/LJBYN-000025
siFOXC1 smart pool of 4 siRNAs	1) GAACAACUCUCCAGUGAAC; 2)AAUAGUAGCUGUCAAAUGG; 3)GUCCGGAGCUUUCGUCUAC; 4)CGAUUUGAUUACAGACGUU	GE Dharmacon	M-009318-01-0005
siFLNB-U1 (targeting UTR region of FLNB)	GAAGAUCCUGAGUACACUAUU	GE Dharmacon	CTM-206669
siFLNB-U2 (targeting UTR region of FLNB)	GAAUCAAACGCCGACUGUAUU	GE Dharmacon	CTM-206671
Modified eCLIP oligos	Sequence (5' to 3')	Function
3SR_RNA	/5Phos/rNrNrNrNrArGrArUrCrGrGrArArGrArGrCrArCrArCrGrUrCrU/3SpC3/	3’ RNA ligation adapter
SR_RT	AGACGTGTGCTCTTCCGATCT	RT primer
SR_DNA	/5Phos/NNNNNAGATCGGAAGAGCGTCGTGTAG/3SpC3/	3’ cDNA ligation adapter

## Sheet: Antibodies
Antibodies	SOURCE	IDENTIFIER
anti-Pan-QKI	Millipore	MABN624
anti-QKI	Bethyl	A300-183A
anti-RBFOX1	Sigma	SAB2100002
anti-MBNL1	Santa-Cruz	sc-47740
anti-MBNL2	Santa-Cruz	sc-136167
anti-CELF4(Brunol4)	Santa-Cruz	sc-398292
anti-RBFOX2 (RBM9)	Bethyl	A300-864A
anti-FLNB	Cell signaling	12979S
anti-SNAI1	Cell signaling	3879S
anti-Vinculin	Cell signaling	4650S
anti-V5	Cell signaling	13202
anti-V5 (for eCLIP)	Life Technologies	R96025
anti-CD44-PE-Cy7	Affymetrix	25-0441-81
